# Supplementary material for: nucMACC: An MNase-seq pipeline to identify structurally altered nucleosomes in the genome
Source: Sci Adv. 2024 Jul 3;10(27):eadm9740. doi: 10.1126/sciadv.adm9740 (PMC11221511; doi:10.1126/sciadv.adm9740)
Supplement: Supplementary file 2 — Data S1 to S4 [file sciadv.adm9740_data_s1_to_s4.zip]

Archive with 4 entries (4 files):
- adm9740_data_s1.xlsx
- adm9740_data_s2.xlsx
- adm9740_data_s3.xlsx
- adm9740_data_s4.xlsx
