# Supplementary material for: nucMACC: An MNase-seq pipeline to identify structurally altered nucleosomes in the genome
Source: Sci Adv. 2024 Jul 3;10(27):eadm9740. doi: 10.1126/sciadv.adm9740 (PMC11221511; doi:10.1126/sciadv.adm9740)
Supplement: Supplementary file 2 — Data S1 to S4 [file sciadv.adm9740_data_s1_to_s4.zip › adm9740_data_s1.xlsx]

## Sheet: Sheet1
Organism	Name	Description (n=number of biological replicates)	Study	SRA accessions	Used in figures	Expected number of nucleosmes	Total sequenced fragments	FPN (total)	Mono-nucleosomal fragments in all conditons	FPN (mono)	Called mono-nucleosome positions	Sub-nucleosomal fragments in lowest condition	FPN (sub)	Called sub-nucleosome positions
Drosophila melanogaster	S2 MNase H4 ChIP-seq	S2 MNase titration series (1.5U, 6.25U, 25U, 100U) coupled with H4-ChIP (n=2)	(31)	SRR3383177 - SRR3383182	Fig. 1-6 Fig. S1-S3, S5A-S5B, S6	955100	305593625	320	102930556	108	333792	1744900	2	63014
	S2 MNase H3 ChIP-seq	S2 MNase titration series (1.5U, 6.25U, 25U, 100U) coupled with H3-ChIP (n=2)	(31)	SRR3211629 - SRR3211634	Fig. S4A-S4G	955100	296754166	311	105320542	110	325280	645912	< 1	8001
	S2 MNase-seq whole chromatin	S2 MNase titration series (1.5U, 6.25U, 25U, 100U) (n=2)	(31)	SRR3211621 - SRR3211628	Fig. S4H-S4N, S5C	955100	282739597	296	75028276	79	377620	1662985	2	43394
Saccharomyces cerevisiae	Yeast MNase H4 ChIP-seq	high (200U) and low (25U) MNase (n=2)	(51)	SRR3649286, SRR3649288, SRR3649291, SRR3649293	Fig. 7 Fig. S7, S8A-B, S8D	71170	72542488	1019	39297194	552	61177	2241216	31	69080
	Yeast MNase-seq whole chromatin	MNase titration series (25U, 50U, 100U, 200U, 300U) (n=1-2)	(51)	SRR3649285, SRR3649287, SRR3649289,SRR3649290, SRR3649292, SRR3649294, SRR3649295	Fig. S8E	71170	160491064	2255	68081050	957	63305	4640502	65	67674
	in vitro MNase-seq whole chromatin	in vitro reconstituted chromatin and added remodeler (IN80, RSC, ISW2, ISW1a)	(57)	SRR2164397, SRR2164399, SRR2164400	Fig. 7D Fig. S8F	71170	SGD: 12.935.486 INO80: 12.999.645 INO80+RSC+ISW2+ISW1a: 17.723.688	SGD: 181 INO80: 182 INO80+RSC+ISW2+ISW1a: 249	SGD: 5.819.540 INO80: 7.173.324 INO80+RSC+ISW2+ISW1a: 9.307.247	SGD: 82 INO80: 101 INO80+RSC+ISW2+ISW1a: 131	not done	SGD: 1.062.284 INO80: 172.380 INO80+RSC+ISW2+ISW1a: 263.420	SGD: 15 INO80: 2 INO80+RSC+ISW2+ISW1a: 4	not done
Homo sapiens	MCF10A MNase-seq whole chromatin	mTSS-seq of high (40min) and low (15min) MNase (n=2)	(58)	SRR9685628 - SRR9685631	Fig. 8E-I	257.100 mTSS-seq (2kb surrounding TSS)	28526524	111	20410720	79	54004	374166	1	6485
	MCF10A MNase H2A.Z ChIP-seq	mTSS-seq of high (40min) and low (15min) MNase (n=2) coupled with H2A.Z ChIP	(58)	SRR9685624 - SRR9685627	Fig. 8I	257.100 mTSS-seq (2kb surrounding TSS)	49538753	193	29686294	115	79594	5269188	20	94668
	MCF10A shH2A.Z MNase-seq whole chromatin	mTSS-seq of high (40min) and low (15min) MNase (n=2) after H2A.Z depletion	(58)	SRR9685632 - SRR9685635	Fig. 8E-I	257.100 mTSS-seq (2kb surrounding TSS)	29346307	114	20001247	78	76415	1205098	5	49877
Mus musculus	ESC MNase-seq whole chromtian	ESC MNase titration series (1U, 4U, 16U, 64U) (n=4)	(31)	SRR3211647 - SRR3211662	Fig. 8C and 8D	15604600	785104691	50	305456730	20	4.134.767 lower fragment coverage cutoff	9613416	< 1	31.517 lower fragment coverage cutoff
	NPC MNase-seq whole chromtian	NPC MNase titration series (1U, 4U, 16U, 64U) (n=4)	(31)	SRR3211669 - SRR3211678	Fig. 8C and 8D	15604600	778354539	50	277649727	18	3.663.257 lower fragment coverage cutoff	10016132	<1	49.651 lower fragment coverage cutoff
