# Supplementary material for: nucMACC: An MNase-seq pipeline to identify structurally altered nucleosomes in the genome
Source: Sci Adv. 2024 Jul 3;10(27):eadm9740. doi: 10.1126/sciadv.adm9740 (PMC11221511; doi:10.1126/sciadv.adm9740)
Supplement: Supplementary file 2 — Data S1 to S4 [file sciadv.adm9740_data_s1_to_s4.zip › adm9740_data_s2.xlsx]

## Sheet: Legend
Supplemental data 2
nucMACC analysis in D.melanogaster
based on Reference genome: dm3
Tabs hyper/hypo-accessible and unstable/non-canonical:
bed annotation of corresponding nucleosome feature
5th column represents (sub-)nucMACC score
Tabs unstable/NDR-Promoter:
bed annotation of genes subdivided by nucleosome features at the promoter
corresponding gene is listed in 4th column

## Sheet: hyper-accessible
chr2RHet	206682	206830	nuc846	0.101703	.
chr2RHet	208523	208671	nuc856	0.099769	.
chr2RHet	238227	238375	nuc975	0.16483	.
chr2RHet	321078	321226	nuc1083	0.124841	.
chr2RHet	328451	328599	nuc1105	0.090394	.
chr2RHet	347090	347238	nuc1156	0.114906	.
chr2RHet	356290	356438	nuc1187	0.116138	.
chr2RHet	391247	391395	nuc1303	0.159914	.
chr2RHet	392027	392175	nuc1306	0.0953323	.
chr2RHet	470873	471021	nuc1576	0.0934541	.
chr2RHet	471371	471519	nuc1578	0.122382	.
chr2RHet	474349	474497	nuc1592	0.0996711	.
chr2RHet	493607	493755	nuc1688	0.207502	.
chr2RHet	505783	505931	nuc1737	0.163252	.
chr2RHet	521242	521390	nuc1800	0.122562	.
chr2RHet	545094	545242	nuc1910	0.170039	.
chr2RHet	545276	545424	nuc1911	0.125342	.
chr2RHet	569051	569199	nuc2016	0.115693	.
chr2RHet	571097	571245	nuc2024	0.171697	.
chr2RHet	602187	602335	nuc2141	0.137722	.
chr2RHet	610210	610358	nuc2172	0.117239	.
chr2RHet	612038	612186	nuc2181	0.147645	.
chr2RHet	622531	622679	nuc2218	0.165666	.
chr2RHet	633163	633311	nuc2255	0.146314	.
chr2RHet	674388	674536	nuc2393	0.100748	.
chr2RHet	724771	724919	nuc2544	0.187185	.
chr2RHet	792641	792789	nuc2742	0.105467	.
chr2RHet	839004	839152	nuc2892	0.230923	.
chr2RHet	850403	850551	nuc2916	0.300045	.
chr2RHet	861505	861653	nuc2933	0.137432	.
chr2RHet	946413	946561	nuc3252	0.101218	.
chr2RHet	1007084	1007232	nuc3407	0.121277	.
chr2RHet	1130099	1130247	nuc3592	0.135741	.
chr2RHet	1155886	1156034	nuc3650	0.153709	.
chr2RHet	1255828	1255976	nuc3659	0.294206	.
chr2RHet	1284775	1284923	nuc3749	0.134174	.
chr2RHet	1380970	1381118	nuc4054	0.10415	.
chr2RHet	1440171	1440319	nuc4187	0.147781	.
chr2RHet	1441308	1441456	nuc4192	0.170078	.
chr2RHet	1591384	1591532	nuc4528	0.0875329	.
chr2RHet	2002063	2002211	nuc5896	0.0864898	.
chr2RHet	2041898	2042046	nuc5919	0.135507	.
chr2RHet	2065621	2065769	nuc5959	0.224725	.
chr2RHet	2274365	2274513	nuc6428	0.129523	.
chr2RHet	2277607	2277755	nuc6444	0.129175	.
chr2RHet	2285780	2285928	nuc6482	0.119314	.
chr2RHet	2286293	2286441	nuc6485	0.0916423	.
chr2RHet	2337007	2337155	nuc6534	0.102487	.
chr2RHet	2339850	2339998	nuc6543	0.105845	.
chr2RHet	2390404	2390552	nuc6778	0.0979343	.
chr2RHet	2391287	2391435	nuc6782	0.231638	.
chr2RHet	2619876	2620024	nuc7083	0.149757	.
chr2RHet	2626733	2626881	nuc7099	0.186806	.
chr2RHet	2628697	2628845	nuc7108	0.13028	.
chr2RHet	2776292	2776440	nuc7201	0.136492	.
chr2RHet	2852076	2852224	nuc7487	0.174881	.
chr2RHet	2855059	2855207	nuc7498	0.20223	.
chr2RHet	2859589	2859737	nuc7516	0.216304	.
chr2RHet	2906284	2906432	nuc7615	0.121927	.
chr2RHet	3072351	3072499	nuc7973	0.149409	.
chr2RHet	3075253	3075401	nuc7983	0.150567	.
chr2RHet	3180939	3181087	nuc8364	0.213737	.
chr2RHet	3203912	3204060	nuc8463	0.128771	.
chr3RHet	197138	197286	nuc9321	0.180347	.
chr3RHet	425802	425950	nuc9873	0.33595	.
chr3RHet	727406	727554	nuc10663	0.087259	.
chr3RHet	787879	788027	nuc10888	0.124125	.
chr3RHet	790677	790825	nuc10903	0.163479	.
chr3RHet	791609	791757	nuc10904	0.468974	.
chr3RHet	819564	819712	nuc11008	0.0969457	.
chr3RHet	819799	819947	nuc11010	0.0994894	.
chr3RHet	969482	969630	nuc11468	0.132401	.
chr3RHet	1423899	1424047	nuc12660	0.273367	.
chr3RHet	1699137	1699285	nuc13549	0.108856	.
chr3RHet	1710859	1711007	nuc13601	0.196584	.
chr3RHet	1773913	1774061	nuc13703	0.0992464	.
chr3RHet	1799629	1799777	nuc13820	0.118472	.
chr3RHet	1836783	1836931	nuc13940	0.211407	.
chr3RHet	1837537	1837685	nuc13944	0.0892345	.
chr3RHet	1848005	1848153	nuc13989	0.0864645	.
chr3RHet	1879251	1879399	nuc14036	0.119006	.
chr3RHet	1895357	1895505	nuc14107	0.154773	.
chr3RHet	1934421	1934569	nuc14282	0.0999457	.
chr3RHet	2024878	2025026	nuc14572	0.184224	.
chr3RHet	2351499	2351647	nuc15552	0.170639	.
chr2LHet	34826	34974	nuc16022	0.181062	.
chr2LHet	35524	35672	nuc16026	0.0876769	.
chr2LHet	37768	37916	nuc16038	0.116465	.
chr2LHet	255834	255982	nuc16510	0.124765	.
chr4	87649	87797	nuc17006	0.0873284	.
chr4	109517	109665	nuc17060	0.13251	.
chr4	149169	149317	nuc17209	0.131827	.
chr4	205882	206030	nuc17445	0.125132	.
chr4	220476	220624	nuc17501	0.156038	.
chr4	255166	255314	nuc17629	0.245935	.
chr4	329013	329161	nuc17916	0.123897	.
chr4	364696	364844	nuc18023	0.150283	.
chr4	400895	401043	nuc18171	0.118606	.
chr4	420847	420995	nuc18260	0.13082	.
chr4	425422	425570	nuc18285	0.150522	.
chr4	426037	426185	nuc18289	0.12515	.
chr4	456014	456162	nuc18401	0.125414	.
chr4	464317	464465	nuc18439	0.105418	.
chr4	480112	480260	nuc18500	0.189768	.
chr4	517822	517970	nuc18664	0.0942954	.
chr4	523297	523445	nuc18690	0.16039	.
chr4	523518	523666	nuc18691	0.196846	.
chr4	527785	527933	nuc18710	0.261944	.
chr4	528011	528159	nuc18711	0.090024	.
chr4	528131	528279	nuc18712	0.205325	.
chr4	528309	528457	nuc18713	0.34078	.
chr4	533842	533990	nuc18736	0.112612	.
chr4	538118	538266	nuc18757	0.114103	.
chr4	540436	540584	nuc18767	0.0884493	.
chr4	568625	568773	nuc18886	0.106557	.
chr4	578073	578221	nuc18929	0.116166	.
chr4	591047	591195	nuc18978	0.240615	.
chr4	591214	591362	nuc18979	0.255106	.
chr4	605589	605737	nuc19031	0.126255	.
chr4	642926	643074	nuc19175	0.169846	.
chr4	656397	656545	nuc19235	0.0868291	.
chr4	673519	673667	nuc19303	0.0917056	.
chr4	679650	679798	nuc19329	0.326644	.
chr4	740916	741064	nuc19543	0.100404	.
chr4	764110	764258	nuc19632	0.124968	.
chr4	857270	857418	nuc20040	0.122035	.
chr4	876939	877087	nuc20112	0.181893	.
chr4	880621	880769	nuc20129	0.131331	.
chr4	926446	926594	nuc20323	0.0943612	.
chr4	926614	926762	nuc20324	0.226596	.
chr4	946671	946819	nuc20403	0.123639	.
chr4	951858	952006	nuc20417	0.101848	.
chr4	953529	953677	nuc20421	0.234633	.
chr4	960285	960433	nuc20449	0.129733	.
chr4	968401	968549	nuc20485	0.13655	.
chr4	991979	992127	nuc20575	0.0980942	.
chr4	995499	995647	nuc20593	0.0959808	.
chr4	1025737	1025885	nuc20719	0.145528	.
chr4	1049330	1049478	nuc20814	0.213366	.
chr4	1064717	1064865	nuc20876	0.209244	.
chr4	1067881	1068029	nuc20890	0.139353	.
chr4	1077281	1077429	nuc20926	0.251216	.
chr4	1089015	1089163	nuc20975	0.0891862	.
chr4	1111229	1111377	nuc21075	0.0939159	.
chr4	1167116	1167264	nuc21306	0.171245	.
chr4	1170367	1170515	nuc21318	0.131274	.
chr4	1187630	1187778	nuc21396	0.125777	.
chr4	1205070	1205218	nuc21461	0.10117	.
chr4	1214322	1214470	nuc21496	0.103813	.
chr4	1230642	1230790	nuc21544	0.0870773	.
chr4	1262737	1262885	nuc21659	0.113894	.
chr4	1277457	1277605	nuc21720	0.183191	.
chr4	1305853	1306001	nuc21732	0.209681	.
chr4	1310247	1310395	nuc21754	0.114558	.
chr3L	81919	82067	nuc21939	0.133086	.
chr3L	89312	89460	nuc21974	0.125025	.
chr3L	95231	95379	nuc22004	0.0936197	.
chr3L	103536	103684	nuc22038	0.110179	.
chr3L	104207	104355	nuc22041	0.132208	.
chr3L	132355	132503	nuc22130	0.209007	.
chr3L	133511	133659	nuc22137	0.125354	.
chr3L	134262	134410	nuc22141	0.107068	.
chr3L	144388	144536	nuc22188	0.213544	.
chr3L	146504	146652	nuc22194	0.143135	.
chr3L	175153	175301	nuc22340	0.148741	.
chr3L	176015	176163	nuc22345	0.422844	.
chr3L	176932	177080	nuc22349	0.113351	.
chr3L	183832	183980	nuc22383	0.100513	.
chr3L	184709	184857	nuc22387	0.270732	.
chr3L	199215	199363	nuc22465	0.342059	.
chr3L	199400	199548	nuc22466	0.330151	.
chr3L	199586	199734	nuc22467	0.415167	.
chr3L	200287	200435	nuc22469	0.324527	.
chr3L	203142	203290	nuc22485	0.0966142	.
chr3L	203311	203459	nuc22486	0.162803	.
chr3L	206377	206525	nuc22500	0.137814	.
chr3L	209562	209710	nuc22516	0.138626	.
chr3L	212268	212416	nuc22530	0.270839	.
chr3L	212437	212585	nuc22531	0.201527	.
chr3L	218471	218619	nuc22566	0.091954	.
chr3L	223090	223238	nuc22587	0.110244	.
chr3L	224207	224355	nuc22592	0.0976974	.
chr3L	224638	224786	nuc22594	0.165292	.
chr3L	231385	231533	nuc22630	0.273525	.
chr3L	232956	233104	nuc22638	0.164908	.
chr3L	239029	239177	nuc22665	0.156872	.
chr3L	239365	239513	nuc22667	0.102818	.
chr3L	240719	240867	nuc22674	0.109824	.
chr3L	243133	243281	nuc22688	0.131126	.
chr3L	248298	248446	nuc22713	0.109574	.
chr3L	248990	249138	nuc22717	0.0859278	.
chr3L	249804	249952	nuc22722	0.175412	.
chr3L	253636	253784	nuc22741	0.0969629	.
chr3L	257357	257505	nuc22758	0.169852	.
chr3L	257551	257699	nuc22759	0.128842	.
chr3L	258442	258590	nuc22763	0.375476	.
chr3L	258626	258774	nuc22764	0.133911	.
chr3L	258786	258934	nuc22765	0.121642	.
chr3L	259406	259554	nuc22767	0.0863801	.
chr3L	264848	264996	nuc22798	0.266955	.
chr3L	266090	266238	nuc22806	0.132239	.
chr3L	267169	267317	nuc22812	0.169286	.
chr3L	267574	267722	nuc22814	0.157921	.
chr3L	271551	271699	nuc22836	0.115299	.
chr3L	274089	274237	nuc22847	0.137762	.
chr3L	292473	292621	nuc22948	0.16986	.
chr3L	292906	293054	nuc22950	0.0889228	.
chr3L	300155	300303	nuc22988	0.144749	.
chr3L	303349	303497	nuc23003	0.0882447	.
chr3L	307310	307458	nuc23017	0.251141	.
chr3L	311402	311550	nuc23039	0.358044	.
chr3L	311610	311758	nuc23040	0.187548	.
chr3L	312153	312301	nuc23043	0.103699	.
chr3L	319676	319824	nuc23080	0.123174	.
chr3L	324493	324641	nuc23106	0.10487	.
chr3L	325703	325851	nuc23112	0.148853	.
chr3L	327562	327710	nuc23122	0.0931751	.
chr3L	342553	342701	nuc23196	0.137258	.
chr3L	344605	344753	nuc23209	0.12121	.
chr3L	361542	361690	nuc23309	0.187711	.
chr3L	371421	371569	nuc23361	0.112941	.
chr3L	371620	371768	nuc23362	0.097639	.
chr3L	378057	378205	nuc23395	0.301238	.
chr3L	378248	378396	nuc23396	0.107659	.
chr3L	387829	387977	nuc23440	0.110854	.
chr3L	395168	395316	nuc23479	0.0879059	.
chr3L	400724	400872	nuc23508	0.112548	.
chr3L	448066	448214	nuc23714	0.152049	.
chr3L	451112	451260	nuc23729	0.134034	.
chr3L	482543	482691	nuc23885	0.11604	.
chr3L	505959	506107	nuc24003	0.185247	.
chr3L	532447	532595	nuc24132	0.0863843	.
chr3L	542727	542875	nuc24182	0.434131	.
chr3L	546191	546339	nuc24198	0.0880014	.
chr3L	548393	548541	nuc24210	0.220464	.
chr3L	548702	548850	nuc24211	0.0872978	.
chr3L	548873	549021	nuc24212	0.0950942	.
chr3L	550851	550999	nuc24223	0.100664	.
chr3L	553200	553348	nuc24234	0.0928065	.
chr3L	558775	558923	nuc24265	0.0972968	.
chr3L	574817	574965	nuc24355	0.113562	.
chr3L	577382	577530	nuc24365	0.247859	.
chr3L	587588	587736	nuc24412	0.102212	.
chr3L	589237	589385	nuc24422	0.173037	.
chr3L	589736	589884	nuc24424	0.225237	.
chr3L	590224	590372	nuc24427	0.108476	.
chr3L	595448	595596	nuc24452	0.10957	.
chr3L	603957	604105	nuc24497	0.152006	.
chr3L	612317	612465	nuc24541	0.118304	.
chr3L	613964	614112	nuc24552	0.198351	.
chr3L	614752	614900	nuc24557	0.0956426	.
chr3L	614912	615060	nuc24558	0.207348	.
chr3L	615681	615829	nuc24563	0.0909385	.
chr3L	616028	616176	nuc24565	0.124726	.
chr3L	616371	616519	nuc24566	0.176784	.
chr3L	616791	616939	nuc24567	0.370354	.
chr3L	616986	617134	nuc24568	0.173419	.
chr3L	617812	617960	nuc24572	0.0967566	.
chr3L	624493	624641	nuc24608	0.211228	.
chr3L	625622	625770	nuc24614	0.198637	.
chr3L	625816	625964	nuc24615	0.0995189	.
chr3L	626784	626932	nuc24619	0.313908	.
chr3L	626985	627133	nuc24620	0.174659	.
chr3L	627939	628087	nuc24625	0.233402	.
chr3L	628075	628223	nuc24626	0.26738	.
chr3L	628365	628513	nuc24627	0.387682	.
chr3L	629440	629588	nuc24633	0.1957	.
chr3L	630627	630775	nuc24639	0.249374	.
chr3L	630801	630949	nuc24640	0.210977	.
chr3L	632342	632490	nuc24647	0.093126	.
chr3L	632632	632780	nuc24649	0.20415	.
chr3L	632979	633127	nuc24651	0.273272	.
chr3L	633202	633350	nuc24652	0.183945	.
chr3L	633367	633515	nuc24653	0.188483	.
chr3L	634489	634637	nuc24659	0.188114	.
chr3L	635102	635250	nuc24662	0.224874	.
chr3L	635212	635360	nuc24663	0.175078	.
chr3L	635516	635664	nuc24665	0.101627	.
chr3L	635856	636004	nuc24667	0.137568	.
chr3L	640402	640550	nuc24689	0.202875	.
chr3L	640524	640672	nuc24690	0.31859	.
chr3L	646653	646801	nuc24721	0.216417	.
chr3L	647017	647165	nuc24722	0.585072	.
chr3L	647262	647410	nuc24724	0.138102	.
chr3L	647754	647902	nuc24727	0.124714	.
chr3L	651968	652116	nuc24748	0.121688	.
chr3L	652670	652818	nuc24752	0.254996	.
chr3L	653888	654036	nuc24759	0.357824	.
chr3L	655748	655896	nuc24770	0.160847	.
chr3L	655969	656117	nuc24771	0.0908741	.
chr3L	681685	681833	nuc24906	0.333261	.
chr3L	682000	682148	nuc24908	0.313742	.
chr3L	682238	682386	nuc24909	0.0871065	.
chr3L	682551	682699	nuc24911	0.194431	.
chr3L	685576	685724	nuc24927	0.352786	.
chr3L	690580	690728	nuc24957	0.225842	.
chr3L	693219	693367	nuc24971	0.218949	.
chr3L	696200	696348	nuc24988	0.147435	.
chr3L	696747	696895	nuc24991	0.104292	.
chr3L	696994	697142	nuc24993	0.0861276	.
chr3L	700760	700908	nuc25012	0.121264	.
chr3L	701099	701247	nuc25014	0.162271	.
chr3L	704083	704231	nuc25030	0.178338	.
chr3L	707032	707180	nuc25045	0.15556	.
chr3L	707872	708020	nuc25050	0.144374	.
chr3L	710134	710282	nuc25061	0.296561	.
chr3L	710985	711133	nuc25065	0.151304	.
chr3L	713019	713167	nuc25077	0.115917	.
chr3L	719317	719465	nuc25111	0.145942	.
chr3L	722300	722448	nuc25127	0.275595	.
chr3L	723985	724133	nuc25136	0.16765	.
chr3L	724263	724411	nuc25137	0.0880614	.
chr3L	725593	725741	nuc25145	0.186718	.
chr3L	749291	749439	nuc25262	0.167769	.
chr3L	759811	759959	nuc25311	0.0886358	.
chr3L	761974	762122	nuc25322	0.0900168	.
chr3L	767661	767809	nuc25351	0.182309	.
chr3L	771345	771493	nuc25370	0.129215	.
chr3L	774575	774723	nuc25391	0.309411	.
chr3L	774926	775074	nuc25393	0.182876	.
chr3L	780915	781063	nuc25423	0.12381	.
chr3L	784713	784861	nuc25443	0.313137	.
chr3L	788726	788874	nuc25459	0.108217	.
chr3L	790562	790710	nuc25466	0.103161	.
chr3L	793437	793585	nuc25480	0.185185	.
chr3L	796254	796402	nuc25493	0.0918496	.
chr3L	797990	798138	nuc25501	0.0911279	.
chr3L	798198	798346	nuc25502	0.0932688	.
chr3L	799872	800020	nuc25510	0.172579	.
chr3L	801204	801352	nuc25516	0.0930014	.
chr3L	802964	803112	nuc25525	0.131716	.
chr3L	809850	809998	nuc25561	0.143936	.
chr3L	810057	810205	nuc25563	0.10832	.
chr3L	814640	814788	nuc25587	0.224609	.
chr3L	815988	816136	nuc25594	0.17904	.
chr3L	816701	816849	nuc25596	0.136878	.
chr3L	818003	818151	nuc25603	0.110081	.
chr3L	819054	819202	nuc25610	0.107589	.
chr3L	820141	820289	nuc25616	0.184383	.
chr3L	821325	821473	nuc25622	0.154565	.
chr3L	823066	823214	nuc25631	0.162127	.
chr3L	823417	823565	nuc25633	0.112382	.
chr3L	826283	826431	nuc25646	0.204067	.
chr3L	829723	829871	nuc25663	0.116063	.
chr3L	832497	832645	nuc25677	0.141938	.
chr3L	834174	834322	nuc25683	0.127263	.
chr3L	837934	838082	nuc25703	0.241507	.
chr3L	838104	838252	nuc25704	0.103464	.
chr3L	841165	841313	nuc25720	0.110375	.
chr3L	841488	841636	nuc25722	0.333687	.
chr3L	851378	851526	nuc25774	0.0858402	.
chr3L	854281	854429	nuc25791	0.192587	.
chr3L	871797	871945	nuc25837	0.459392	.
chr3L	871978	872126	nuc25838	0.161269	.
chr3L	874940	875088	nuc25856	0.10409	.
chr3L	876176	876324	nuc25863	0.122594	.
chr3L	885135	885283	nuc25914	0.14002	.
chr3L	886854	887002	nuc25923	0.0950289	.
chr3L	891538	891686	nuc25949	0.148024	.
chr3L	904620	904768	nuc26007	0.151464	.
chr3L	919415	919563	nuc26089	0.104651	.
chr3L	919591	919739	nuc26090	0.124208	.
chr3L	934930	935078	nuc26131	0.0924304	.
chr3L	958983	959131	nuc26248	0.144956	.
chr3L	969366	969514	nuc26296	0.10876	.
chr3L	971451	971599	nuc26308	0.133933	.
chr3L	980039	980187	nuc26351	0.0879457	.
chr3L	996112	996260	nuc26438	0.257682	.
chr3L	997858	998006	nuc26447	0.111282	.
chr3L	1007415	1007563	nuc26496	0.141199	.
chr3L	1023682	1023830	nuc26583	0.165225	.
chr3L	1031081	1031229	nuc26621	0.109845	.
chr3L	1032415	1032563	nuc26628	0.12936	.
chr3L	1035233	1035381	nuc26639	0.191088	.
chr3L	1058838	1058986	nuc26726	0.141723	.
chr3L	1064297	1064445	nuc26754	0.0908707	.
chr3L	1070704	1070852	nuc26786	0.131244	.
chr3L	1082847	1082995	nuc26847	0.269896	.
chr3L	1083659	1083807	nuc26852	0.162557	.
chr3L	1089285	1089433	nuc26887	0.122538	.
chr3L	1092049	1092197	nuc26902	0.105345	.
chr3L	1094558	1094706	nuc26915	0.153124	.
chr3L	1094749	1094897	nuc26916	0.100371	.
chr3L	1096817	1096965	nuc26926	0.131084	.
chr3L	1098802	1098950	nuc26935	0.286803	.
chr3L	1111701	1111849	nuc27010	0.168879	.
chr3L	1114331	1114479	nuc27024	0.15393	.
chr3L	1119436	1119584	nuc27051	0.15658	.
chr3L	1121080	1121228	nuc27061	0.103733	.
chr3L	1128426	1128574	nuc27100	0.126897	.
chr3L	1143837	1143985	nuc27182	0.0908499	.
chr3L	1148654	1148802	nuc27208	0.238584	.
chr3L	1164383	1164531	nuc27239	0.0887575	.
chr3L	1164521	1164669	nuc27240	0.16317	.
chr3L	1171822	1171970	nuc27277	0.0931574	.
chr3L	1171982	1172130	nuc27278	0.14459	.
chr3L	1174941	1175089	nuc27293	0.105763	.
chr3L	1176345	1176493	nuc27300	0.135415	.
chr3L	1178339	1178487	nuc27309	0.090791	.
chr3L	1178897	1179045	nuc27312	0.15655	.
chr3L	1188930	1189078	nuc27363	0.267361	.
chr3L	1209439	1209587	nuc27472	0.110471	.
chr3L	1248064	1248212	nuc27626	0.182488	.
chr3L	1286212	1286360	nuc27820	0.124018	.
chr3L	1296513	1296661	nuc27872	0.127951	.
chr3L	1298027	1298175	nuc27880	0.141424	.
chr3L	1300005	1300153	nuc27889	0.261161	.
chr3L	1300484	1300632	nuc27891	0.125764	.
chr3L	1303008	1303156	nuc27903	0.159053	.
chr3L	1303357	1303505	nuc27905	0.22344	.
chr3L	1307610	1307758	nuc27927	0.202903	.
chr3L	1307783	1307931	nuc27928	0.120072	.
chr3L	1312992	1313140	nuc27956	0.0999755	.
chr3L	1313956	1314104	nuc27962	0.179845	.
chr3L	1318362	1318510	nuc27986	0.23973	.
chr3L	1320310	1320458	nuc27997	0.133173	.
chr3L	1321397	1321545	nuc28002	0.337345	.
chr3L	1324337	1324485	nuc28018	0.12117	.
chr3L	1325070	1325218	nuc28021	0.102092	.
chr3L	1325422	1325570	nuc28023	0.115749	.
chr3L	1331798	1331946	nuc28055	0.0869281	.
chr3L	1332111	1332259	nuc28057	0.175001	.
chr3L	1334371	1334519	nuc28070	0.23287	.
chr3L	1335736	1335884	nuc28076	0.0953128	.
chr3L	1348511	1348659	nuc28141	0.0940083	.
chr3L	1350374	1350522	nuc28151	0.374983	.
chr3L	1351173	1351321	nuc28153	0.181449	.
chr3L	1354395	1354543	nuc28171	0.0866681	.
chr3L	1367846	1367994	nuc28246	0.105048	.
chr3L	1373065	1373213	nuc28271	0.109017	.
chr3L	1375996	1376144	nuc28286	0.111641	.
chr3L	1376622	1376770	nuc28290	0.208315	.
chr3L	1377848	1377996	nuc28295	0.153163	.
chr3L	1396848	1396996	nuc28396	0.209734	.
chr3L	1401702	1401850	nuc28414	0.256574	.
chr3L	1403616	1403764	nuc28422	0.131723	.
chr3L	1408783	1408931	nuc28451	0.0866334	.
chr3L	1413463	1413611	nuc28477	0.0930231	.
chr3L	1414726	1414874	nuc28483	0.131599	.
chr3L	1442810	1442958	nuc28606	0.148941	.
chr3L	1448784	1448932	nuc28637	0.29886	.
chr3L	1448998	1449146	nuc28638	0.186852	.
chr3L	1449304	1449452	nuc28639	0.0894804	.
chr3L	1463764	1463912	nuc28717	0.128444	.
chr3L	1470966	1471114	nuc28755	0.122669	.
chr3L	1490885	1491033	nuc28853	0.170571	.
chr3L	1496183	1496331	nuc28878	0.211686	.
chr3L	1496429	1496577	nuc28879	0.103171	.
chr3L	1505664	1505812	nuc28928	0.100814	.
chr3L	1516629	1516777	nuc28947	0.0902551	.
chr3L	1517916	1518064	nuc28954	0.11848	.
chr3L	1522516	1522664	nuc28978	0.171603	.
chr3L	1535095	1535243	nuc29041	0.0958867	.
chr3L	1535268	1535416	nuc29042	0.156302	.
chr3L	1536619	1536767	nuc29050	0.166695	.
chr3L	1545074	1545222	nuc29092	0.0906728	.
chr3L	1545234	1545382	nuc29093	0.185407	.
chr3L	1545470	1545618	nuc29094	0.124102	.
chr3L	1546652	1546800	nuc29100	0.177775	.
chr3L	1546873	1547021	nuc29101	0.0888483	.
chr3L	1549627	1549775	nuc29116	0.123839	.
chr3L	1558815	1558963	nuc29159	0.243252	.
chr3L	1558972	1559120	nuc29160	0.160446	.
chr3L	1569865	1570013	nuc29215	0.239325	.
chr3L	1571071	1571219	nuc29220	0.144991	.
chr3L	1578014	1578162	nuc29254	0.166104	.
chr3L	1583443	1583591	nuc29282	0.138559	.
chr3L	1590596	1590744	nuc29316	0.193835	.
chr3L	1602153	1602301	nuc29379	0.107284	.
chr3L	1602460	1602608	nuc29381	0.266009	.
chr3L	1616149	1616297	nuc29451	0.190342	.
chr3L	1618682	1618830	nuc29465	0.124505	.
chr3L	1630492	1630640	nuc29529	0.114412	.
chr3L	1632517	1632665	nuc29540	0.0929369	.
chr3L	1639016	1639164	nuc29575	0.230009	.
chr3L	1645512	1645660	nuc29608	0.304609	.
chr3L	1645695	1645843	nuc29609	0.220248	.
chr3L	1647246	1647394	nuc29618	0.212178	.
chr3L	1647415	1647563	nuc29619	0.214559	.
chr3L	1650514	1650662	nuc29636	0.123801	.
chr3L	1652531	1652679	nuc29646	0.234868	.
chr3L	1652686	1652834	nuc29647	0.106384	.
chr3L	1665223	1665371	nuc29714	0.169109	.
chr3L	1665407	1665555	nuc29715	0.267108	.
chr3L	1692647	1692795	nuc29863	0.0930102	.
chr3L	1705081	1705229	nuc29926	0.138384	.
chr3L	1717930	1718078	nuc29996	0.163958	.
chr3L	1723403	1723551	nuc30025	0.168208	.
chr3L	1723575	1723723	nuc30026	0.101613	.
chr3L	1727650	1727798	nuc30048	0.092932	.
chr3L	1728487	1728635	nuc30052	0.159645	.
chr3L	1760359	1760507	nuc30216	0.0972465	.
chr3L	1774104	1774252	nuc30294	0.162503	.
chr3L	1774926	1775074	nuc30299	0.260371	.
chr3L	1775660	1775808	nuc30301	0.179032	.
chr3L	1777491	1777639	nuc30312	0.0954119	.
chr3L	1791245	1791393	nuc30385	0.0896738	.
chr3L	1798860	1799008	nuc30427	0.125218	.
chr3L	1802169	1802317	nuc30446	0.211975	.
chr3L	1803169	1803317	nuc30452	0.112818	.
chr3L	1804974	1805122	nuc30463	0.102554	.
chr3L	1812830	1812978	nuc30503	0.0961099	.
chr3L	1820351	1820499	nuc30545	0.130967	.
chr3L	1830957	1831105	nuc30597	0.0905141	.
chr3L	1832855	1833003	nuc30607	0.119429	.
chr3L	1846081	1846229	nuc30674	0.163689	.
chr3L	1849764	1849912	nuc30692	0.160347	.
chr3L	1849948	1850096	nuc30693	0.147917	.
chr3L	1853519	1853667	nuc30713	0.124376	.
chr3L	1857247	1857395	nuc30733	0.123226	.
chr3L	1859182	1859330	nuc30744	0.142334	.
chr3L	1863346	1863494	nuc30764	0.0921778	.
chr3L	1866550	1866698	nuc30783	0.117469	.
chr3L	1869097	1869245	nuc30794	0.120493	.
chr3L	1872344	1872492	nuc30810	0.0891118	.
chr3L	1876663	1876811	nuc30833	0.100843	.
chr3L	1876842	1876990	nuc30834	0.189178	.
chr3L	1884657	1884805	nuc30873	0.185703	.
chr3L	1892176	1892324	nuc30912	0.175131	.
chr3L	1892368	1892516	nuc30913	0.152991	.
chr3L	1899723	1899871	nuc30950	0.139405	.
chr3L	1905993	1906141	nuc30983	0.156582	.
chr3L	1907596	1907744	nuc30991	0.157372	.
chr3L	1919546	1919694	nuc31051	0.141652	.
chr3L	1929957	1930105	nuc31101	0.158375	.
chr3L	1930954	1931102	nuc31106	0.110733	.
chr3L	1938016	1938164	nuc31145	0.169693	.
chr3L	1941120	1941268	nuc31162	0.328301	.
chr3L	1946527	1946675	nuc31194	0.0941975	.
chr3L	1947334	1947482	nuc31199	0.260977	.
chr3L	1963538	1963686	nuc31287	0.0911066	.
chr3L	1967354	1967502	nuc31307	0.24546	.
chr3L	1969824	1969972	nuc31320	0.229952	.
chr3L	1972494	1972642	nuc31336	0.151895	.
chr3L	1993197	1993345	nuc31433	0.087604	.
chr3L	1994178	1994326	nuc31438	0.158673	.
chr3L	1997713	1997861	nuc31453	0.0910902	.
chr3L	2077670	2077818	nuc31831	0.0880682	.
chr3L	2114926	2115074	nuc32003	0.150719	.
chr3L	2133114	2133262	nuc32099	0.0908398	.
chr3L	2150570	2150718	nuc32182	0.164257	.
chr3L	2168984	2169132	nuc32271	0.176831	.
chr3L	2188235	2188383	nuc32357	0.132961	.
chr3L	2191932	2192080	nuc32375	0.161382	.
chr3L	2195166	2195314	nuc32390	0.114951	.
chr3L	2256112	2256260	nuc32705	0.155522	.
chr3L	2257732	2257880	nuc32713	0.1663	.
chr3L	2258596	2258744	nuc32718	0.183946	.
chr3L	2263638	2263786	nuc32747	0.236422	.
chr3L	2265484	2265632	nuc32758	0.0873988	.
chr3L	2265636	2265784	nuc32759	0.239157	.
chr3L	2265810	2265958	nuc32760	0.432278	.
chr3L	2297795	2297943	nuc32931	0.14336	.
chr3L	2326549	2326697	nuc33072	0.0946179	.
chr3L	2371563	2371711	nuc33300	0.0920258	.
chr3L	2373304	2373452	nuc33309	0.201502	.
chr3L	2377515	2377663	nuc33333	0.252465	.
chr3L	2377683	2377831	nuc33334	0.219964	.
chr3L	2378112	2378260	nuc33336	0.175427	.
chr3L	2380700	2380848	nuc33349	0.135124	.
chr3L	2383835	2383983	nuc33365	0.16211	.
chr3L	2392868	2393016	nuc33418	0.217973	.
chr3L	2397938	2398086	nuc33443	0.112657	.
chr3L	2400805	2400953	nuc33459	0.163192	.
chr3L	2401529	2401677	nuc33462	0.14117	.
chr3L	2439490	2439638	nuc33654	0.0858458	.
chr3L	2457725	2457873	nuc33702	0.0974515	.
chr3L	2459145	2459293	nuc33709	0.225619	.
chr3L	2469902	2470050	nuc33764	0.0964213	.
chr3L	2472053	2472201	nuc33775	0.108083	.
chr3L	2472875	2473023	nuc33779	0.0900162	.
chr3L	2478533	2478681	nuc33807	0.0905567	.
chr3L	2485506	2485654	nuc33840	0.176126	.
chr3L	2486219	2486367	nuc33844	0.0980568	.
chr3L	2506634	2506782	nuc33948	0.209755	.
chr3L	2521154	2521302	nuc34020	0.107252	.
chr3L	2523374	2523522	nuc34033	0.0908248	.
chr3L	2527836	2527984	nuc34057	0.129958	.
chr3L	2531438	2531586	nuc34074	0.24545	.
chr3L	2533344	2533492	nuc34084	0.207449	.
chr3L	2537353	2537501	nuc34104	0.190438	.
chr3L	2540098	2540246	nuc34116	0.0979921	.
chr3L	2544669	2544817	nuc34142	0.110708	.
chr3L	2553292	2553440	nuc34184	0.128278	.
chr3L	2556737	2556885	nuc34201	0.0944058	.
chr3L	2568142	2568290	nuc34259	0.183131	.
chr3L	2568323	2568471	nuc34260	0.123123	.
chr3L	2570035	2570183	nuc34270	0.0965508	.
chr3L	2572154	2572302	nuc34282	0.0899984	.
chr3L	2573478	2573626	nuc34288	0.186142	.
chr3L	2575966	2576114	nuc34300	0.150336	.
chr3L	2581650	2581798	nuc34332	0.13982	.
chr3L	2583582	2583730	nuc34342	0.0930522	.
chr3L	2583900	2584048	nuc34344	0.102735	.
chr3L	2585496	2585644	nuc34353	0.134622	.
chr3L	2589477	2589625	nuc34372	0.094805	.
chr3L	2591094	2591242	nuc34380	0.0864114	.
chr3L	2598349	2598497	nuc34416	0.119042	.
chr3L	2598813	2598961	nuc34419	0.100468	.
chr3L	2599667	2599815	nuc34424	0.283851	.
chr3L	2609113	2609261	nuc34476	0.185842	.
chr3L	2617666	2617814	nuc34518	0.0878884	.
chr3L	2631779	2631927	nuc34592	0.154614	.
chr3L	2631960	2632108	nuc34593	0.313547	.
chr3L	2632183	2632331	nuc34594	0.344494	.
chr3L	2634780	2634928	nuc34607	0.163633	.
chr3L	2635444	2635592	nuc34609	0.0863673	.
chr3L	2636223	2636371	nuc34614	0.269885	.
chr3L	2643198	2643346	nuc34650	0.115765	.
chr3L	2649057	2649205	nuc34679	0.0872627	.
chr3L	2651640	2651788	nuc34693	0.183472	.
chr3L	2655615	2655763	nuc34715	0.183188	.
chr3L	2664601	2664749	nuc34762	0.105584	.
chr3L	2698505	2698653	nuc34931	0.129337	.
chr3L	2702313	2702461	nuc34951	0.0858467	.
chr3L	2727069	2727217	nuc35068	0.11532	.
chr3L	2727291	2727439	nuc35069	0.219922	.
chr3L	2738878	2739026	nuc35127	0.0967723	.
chr3L	2739163	2739311	nuc35128	0.151686	.
chr3L	2766352	2766500	nuc35243	0.551007	.
chr3L	2772126	2772274	nuc35271	0.220521	.
chr3L	2773774	2773922	nuc35280	0.225741	.
chr3L	2774423	2774571	nuc35283	0.209295	.
chr3L	2780483	2780631	nuc35316	0.182275	.
chr3L	2799324	2799472	nuc35415	0.193064	.
chr3L	2808175	2808323	nuc35457	0.162123	.
chr3L	2809739	2809887	nuc35465	0.133246	.
chr3L	2811524	2811672	nuc35474	0.131182	.
chr3L	2818827	2818975	nuc35510	0.0875025	.
chr3L	2819422	2819570	nuc35512	0.129656	.
chr3L	2822452	2822600	nuc35526	0.200163	.
chr3L	2824311	2824459	nuc35534	0.0922201	.
chr3L	2829237	2829385	nuc35560	0.130756	.
chr3L	2839668	2839816	nuc35610	0.0875241	.
chr3L	2839792	2839940	nuc35611	0.148923	.
chr3L	2842626	2842774	nuc35626	0.158484	.
chr3L	2845692	2845840	nuc35644	0.10007	.
chr3L	2851923	2852071	nuc35677	0.265869	.
chr3L	2856429	2856577	nuc35698	0.0933741	.
chr3L	2860394	2860542	nuc35719	0.11082	.
chr3L	2864615	2864763	nuc35742	0.132955	.
chr3L	2867415	2867563	nuc35755	0.148053	.
chr3L	2876831	2876979	nuc35801	0.0894382	.
chr3L	2877311	2877459	nuc35803	0.187556	.
chr3L	2885152	2885300	nuc35843	0.21712	.
chr3L	2885842	2885990	nuc35846	0.119137	.
chr3L	2889597	2889745	nuc35862	0.140648	.
chr3L	2890644	2890792	nuc35866	0.0989646	.
chr3L	2893633	2893781	nuc35880	0.166962	.
chr3L	2906532	2906680	nuc35947	0.152867	.
chr3L	2906697	2906845	nuc35948	0.185105	.
chr3L	2941032	2941180	nuc36077	0.0937494	.
chr3L	2957724	2957872	nuc36159	0.102641	.
chr3L	2958188	2958336	nuc36161	0.151852	.
chr3L	2980520	2980668	nuc36244	0.119941	.
chr3L	2984326	2984474	nuc36265	0.10528	.
chr3L	3008470	3008618	nuc36385	0.127284	.
chr3L	3009708	3009856	nuc36392	0.134639	.
chr3L	3012311	3012459	nuc36406	0.10504	.
chr3L	3022951	3023099	nuc36459	0.132344	.
chr3L	3038045	3038193	nuc36528	0.122895	.
chr3L	3038334	3038482	nuc36530	0.130708	.
chr3L	3044150	3044298	nuc36549	0.147193	.
chr3L	3045203	3045351	nuc36554	0.0962356	.
chr3L	3046606	3046754	nuc36561	0.404181	.
chr3L	3050399	3050547	nuc36581	0.182813	.
chr3L	3050569	3050717	nuc36582	0.10551	.
chr3L	3052896	3053044	nuc36595	0.108649	.
chr3L	3056446	3056594	nuc36613	0.142234	.
chr3L	3056773	3056921	nuc36614	0.11105	.
chr3L	3060695	3060843	nuc36636	0.101314	.
chr3L	3070684	3070832	nuc36644	0.214396	.
chr3L	3072342	3072490	nuc36652	0.132452	.
chr3L	3077850	3077998	nuc36682	0.0884978	.
chr3L	3081675	3081823	nuc36700	0.170402	.
chr3L	3081902	3082050	nuc36701	0.152527	.
chr3L	3083855	3084003	nuc36711	0.100617	.
chr3L	3086946	3087094	nuc36728	0.16583	.
chr3L	3087137	3087285	nuc36729	0.177373	.
chr3L	3088244	3088392	nuc36735	0.0985544	.
chr3L	3089717	3089865	nuc36742	0.131306	.
chr3L	3097625	3097773	nuc36783	0.149467	.
chr3L	3113849	3113997	nuc36864	0.170624	.
chr3L	3115615	3115763	nuc36874	0.154402	.
chr3L	3121920	3122068	nuc36900	0.159229	.
chr3L	3122787	3122935	nuc36904	0.165046	.
chr3L	3131093	3131241	nuc36947	0.187898	.
chr3L	3131266	3131414	nuc36948	0.154895	.
chr3L	3131425	3131573	nuc36949	0.134529	.
chr3L	3135786	3135934	nuc36971	0.101968	.
chr3L	3143043	3143191	nuc37000	0.0960895	.
chr3L	3143238	3143386	nuc37001	0.143938	.
chr3L	3147953	3148101	nuc37028	0.309184	.
chr3L	3148707	3148855	nuc37031	0.0933519	.
chr3L	3149112	3149260	nuc37033	0.106589	.
chr3L	3149599	3149747	nuc37036	0.110234	.
chr3L	3153661	3153809	nuc37058	0.151812	.
chr3L	3153851	3153999	nuc37059	0.0949497	.
chr3L	3154608	3154756	nuc37063	0.160593	.
chr3L	3158127	3158275	nuc37082	0.138905	.
chr3L	3159366	3159514	nuc37089	0.425116	.
chr3L	3166864	3167012	nuc37128	0.162066	.
chr3L	3167436	3167584	nuc37131	0.153473	.
chr3L	3169517	3169665	nuc37140	0.122774	.
chr3L	3177546	3177694	nuc37183	0.0997834	.
chr3L	3179197	3179345	nuc37189	0.240848	.
chr3L	3186741	3186889	nuc37233	0.129693	.
chr3L	3187639	3187787	nuc37238	0.151489	.
chr3L	3192275	3192423	nuc37261	0.162325	.
chr3L	3197228	3197376	nuc37287	0.14417	.
chr3L	3200334	3200482	nuc37304	0.137697	.
chr3L	3218524	3218672	nuc37401	0.102831	.
chr3L	3218710	3218858	nuc37402	0.0887449	.
chr3L	3219243	3219391	nuc37406	0.13888	.
chr3L	3221148	3221296	nuc37416	0.269148	.
chr3L	3222943	3223091	nuc37424	0.183824	.
chr3L	3223678	3223826	nuc37426	0.167657	.
chr3L	3223847	3223995	nuc37427	0.239801	.
chr3L	3226484	3226632	nuc37441	0.10332	.
chr3L	3232243	3232391	nuc37471	0.111851	.
chr3L	3232468	3232616	nuc37472	0.234488	.
chr3L	3234281	3234429	nuc37482	0.307364	.
chr3L	3234471	3234619	nuc37483	0.256036	.
chr3L	3235009	3235157	nuc37486	0.0927984	.
chr3L	3239557	3239705	nuc37511	0.156623	.
chr3L	3239977	3240125	nuc37513	0.106828	.
chr3L	3240830	3240978	nuc37518	0.285042	.
chr3L	3242765	3242913	nuc37529	0.214934	.
chr3L	3242944	3243092	nuc37530	0.160479	.
chr3L	3243994	3244142	nuc37535	0.0918625	.
chr3L	3244979	3245127	nuc37541	0.147361	.
chr3L	3246057	3246205	nuc37547	0.118615	.
chr3L	3246326	3246474	nuc37548	0.100715	.
chr3L	3246754	3246902	nuc37550	0.264315	.
chr3L	3249021	3249169	nuc37562	0.255149	.
chr3L	3249253	3249401	nuc37563	0.305433	.
chr3L	3249493	3249641	nuc37564	0.335729	.
chr3L	3251359	3251507	nuc37576	0.166284	.
chr3L	3251764	3251912	nuc37578	0.228957	.
chr3L	3270583	3270731	nuc37680	0.143813	.
chr3L	3293505	3293653	nuc37806	0.0930031	.
chr3L	3304207	3304355	nuc37862	0.117886	.
chr3L	3308731	3308879	nuc37884	0.140734	.
chr3L	3308956	3309104	nuc37885	0.105539	.
chr3L	3314450	3314598	nuc37914	0.119261	.
chr3L	3319053	3319201	nuc37935	0.286971	.
chr3L	3319615	3319763	nuc37937	0.169306	.
chr3L	3319979	3320127	nuc37939	0.151401	.
chr3L	3320516	3320664	nuc37942	0.115333	.
chr3L	3322641	3322789	nuc37954	0.135222	.
chr3L	3325712	3325860	nuc37972	0.156859	.
chr3L	3326303	3326451	nuc37975	0.172257	.
chr3L	3326721	3326869	nuc37978	0.128156	.
chr3L	3329702	3329850	nuc37991	0.105569	.
chr3L	3337912	3338060	nuc38036	0.10313	.
chr3L	3342529	3342677	nuc38058	0.0874935	.
chr3L	3349086	3349234	nuc38092	0.12734	.
chr3L	3373956	3374104	nuc38221	0.264833	.
chr3L	3374159	3374307	nuc38222	0.247627	.
chr3L	3375368	3375516	nuc38229	0.117011	.
chr3L	3376810	3376958	nuc38237	0.105601	.
chr3L	3377845	3377993	nuc38242	0.19722	.
chr3L	3378138	3378286	nuc38244	0.125892	.
chr3L	3379606	3379754	nuc38253	0.379723	.
chr3L	3380913	3381061	nuc38260	0.108507	.
chr3L	3381495	3381643	nuc38263	0.108691	.
chr3L	3381888	3382036	nuc38264	0.0926662	.
chr3L	3382262	3382410	nuc38266	0.114595	.
chr3L	3382404	3382552	nuc38267	0.215052	.
chr3L	3384162	3384310	nuc38276	0.0945989	.
chr3L	3386751	3386899	nuc38286	0.202182	.
chr3L	3387039	3387187	nuc38287	0.242895	.
chr3L	3387211	3387359	nuc38288	0.148304	.
chr3L	3396315	3396463	nuc38333	0.111937	.
chr3L	3397345	3397493	nuc38338	0.133427	.
chr3L	3399527	3399675	nuc38350	0.161238	.
chr3L	3399732	3399880	nuc38351	0.312302	.
chr3L	3400014	3400162	nuc38352	0.111514	.
chr3L	3400730	3400878	nuc38355	0.138452	.
chr3L	3405491	3405639	nuc38377	0.0873222	.
chr3L	3406836	3406984	nuc38385	0.221087	.
chr3L	3407720	3407868	nuc38391	0.201695	.
chr3L	3408958	3409106	nuc38398	0.256841	.
chr3L	3410097	3410245	nuc38404	0.120023	.
chr3L	3411430	3411578	nuc38411	0.0866938	.
chr3L	3418416	3418564	nuc38443	0.308731	.
chr3L	3419420	3419568	nuc38448	0.100814	.
chr3L	3419957	3420105	nuc38451	0.111314	.
chr3L	3420458	3420606	nuc38453	0.261145	.
chr3L	3423327	3423475	nuc38470	0.102246	.
chr3L	3425618	3425766	nuc38483	0.203415	.
chr3L	3429304	3429452	nuc38500	0.141916	.
chr3L	3429559	3429707	nuc38501	0.0874371	.
chr3L	3430671	3430819	nuc38506	0.100234	.
chr3L	3432602	3432750	nuc38516	0.105239	.
chr3L	3432966	3433114	nuc38518	0.215445	.
chr3L	3433218	3433366	nuc38519	0.303551	.
chr3L	3434520	3434668	nuc38526	0.168215	.
chr3L	3434888	3435036	nuc38528	0.158682	.
chr3L	3437479	3437627	nuc38542	0.100994	.
chr3L	3438764	3438912	nuc38548	0.171109	.
chr3L	3439726	3439874	nuc38553	0.227594	.
chr3L	3440015	3440163	nuc38554	0.302582	.
chr3L	3442007	3442155	nuc38563	0.100753	.
chr3L	3443448	3443596	nuc38573	0.140398	.
chr3L	3444523	3444671	nuc38579	0.164755	.
chr3L	3446718	3446866	nuc38591	0.099846	.
chr3L	3447572	3447720	nuc38595	0.24721	.
chr3L	3451013	3451161	nuc38612	0.17824	.
chr3L	3451889	3452037	nuc38614	0.0967655	.
chr3L	3453516	3453664	nuc38624	0.249302	.
chr3L	3455398	3455546	nuc38635	0.161709	.
chr3L	3456113	3456261	nuc38638	0.0915651	.
chr3L	3457194	3457342	nuc38643	0.316502	.
chr3L	3457382	3457530	nuc38644	0.14812	.
chr3L	3460490	3460638	nuc38661	0.17046	.
chr3L	3460709	3460857	nuc38662	0.571463	.
chr3L	3465740	3465888	nuc38689	0.0967199	.
chr3L	3471119	3471267	nuc38714	0.132318	.
chr3L	3471301	3471449	nuc38715	0.33487	.
chr3L	3471910	3472058	nuc38718	0.463612	.
chr3L	3474982	3475130	nuc38732	0.11825	.
chr3L	3485926	3486074	nuc38783	0.100232	.
chr3L	3504696	3504844	nuc38877	0.0939485	.
chr3L	3515826	3515974	nuc38936	0.100018	.
chr3L	3518267	3518415	nuc38949	0.104185	.
chr3L	3526707	3526855	nuc38995	0.200702	.
chr3L	3537290	3537438	nuc39043	0.119898	.
chr3L	3539746	3539894	nuc39057	0.144881	.
chr3L	3540513	3540661	nuc39062	0.210451	.
chr3L	3542382	3542530	nuc39071	0.138488	.
chr3L	3543380	3543528	nuc39077	0.104367	.
chr3L	3543508	3543656	nuc39078	0.12087	.
chr3L	3543921	3544069	nuc39080	0.197807	.
chr3L	3548553	3548701	nuc39107	0.117956	.
chr3L	3556033	3556181	nuc39152	0.0892323	.
chr3L	3556806	3556954	nuc39156	0.139655	.
chr3L	3557013	3557161	nuc39157	0.328162	.
chr3L	3560810	3560958	nuc39177	0.160288	.
chr3L	3571862	3572010	nuc39230	0.128751	.
chr3L	3583013	3583161	nuc39291	0.321937	.
chr3L	3613060	3613208	nuc39415	0.0998494	.
chr3L	3631529	3631677	nuc39505	0.157016	.
chr3L	3634674	3634822	nuc39523	0.0870215	.
chr3L	3634864	3635012	nuc39524	0.158346	.
chr3L	3635943	3636091	nuc39531	0.0862359	.
chr3L	3678854	3679002	nuc39745	0.242069	.
chr3L	3689032	3689180	nuc39801	0.111538	.
chr3L	3689329	3689477	nuc39802	0.0990139	.
chr3L	3708668	3708816	nuc39899	0.139719	.
chr3L	3760474	3760622	nuc40162	0.100079	.
chr3L	3779241	3779389	nuc40252	0.122411	.
chr3L	3788383	3788531	nuc40294	0.113529	.
chr3L	3804251	3804399	nuc40366	0.129674	.
chr3L	3806779	3806927	nuc40378	0.193537	.
chr3L	3814264	3814412	nuc40420	0.211434	.
chr3L	3815583	3815731	nuc40426	0.122424	.
chr3L	3818748	3818896	nuc40441	0.131953	.
chr3L	3819176	3819324	nuc40444	0.0982255	.
chr3L	3819883	3820031	nuc40447	0.104031	.
chr3L	3839417	3839565	nuc40539	0.10612	.
chr3L	3839599	3839747	nuc40540	0.0865289	.
chr3L	3841453	3841601	nuc40547	0.319554	.
chr3L	3854608	3854756	nuc40609	0.105049	.
chr3L	3869828	3869976	nuc40682	0.148955	.
chr3L	3879474	3879622	nuc40730	0.209837	.
chr3L	3888891	3889039	nuc40775	0.126037	.
chr3L	3892638	3892786	nuc40794	0.188406	.
chr3L	3893033	3893181	nuc40796	0.131601	.
chr3L	3893982	3894130	nuc40801	0.148735	.
chr3L	3896940	3897088	nuc40818	0.129245	.
chr3L	3905399	3905547	nuc40849	0.199497	.
chr3L	3911791	3911939	nuc40879	0.135806	.
chr3L	3921631	3921779	nuc40926	0.197581	.
chr3L	3930090	3930238	nuc40968	0.098683	.
chr3L	3939527	3939675	nuc41016	0.152936	.
chr3L	3942223	3942371	nuc41030	0.111145	.
chr3L	3952052	3952200	nuc41081	0.0900994	.
chr3L	3953566	3953714	nuc41087	0.119778	.
chr3L	3953708	3953856	nuc41088	0.108312	.
chr3L	3963343	3963491	nuc41132	0.0930966	.
chr3L	3964660	3964808	nuc41140	0.137801	.
chr3L	3964850	3964998	nuc41141	0.245839	.
chr3L	3966776	3966924	nuc41151	0.120356	.
chr3L	3976347	3976495	nuc41197	0.169606	.
chr3L	3980348	3980496	nuc41216	0.0932221	.
chr3L	3981846	3981994	nuc41223	0.157034	.
chr3L	3997652	3997800	nuc41304	0.146817	.
chr3L	3999898	4000046	nuc41313	0.0861175	.
chr3L	4003530	4003678	nuc41333	0.153231	.
chr3L	4004544	4004692	nuc41338	0.170913	.
chr3L	4014684	4014832	nuc41390	0.0913012	.
chr3L	4021526	4021674	nuc41421	0.45239	.
chr3L	4023668	4023816	nuc41431	0.194066	.
chr3L	4025205	4025353	nuc41438	0.0946833	.
chr3L	4033463	4033611	nuc41476	0.187072	.
chr3L	4035517	4035665	nuc41485	0.128967	.
chr3L	4038630	4038778	nuc41501	0.133049	.
chr3L	4046779	4046927	nuc41543	0.105892	.
chr3L	4048643	4048791	nuc41554	0.217371	.
chr3L	4059012	4059160	nuc41603	0.14781	.
chr3L	4071766	4071914	nuc41665	0.0881564	.
chr3L	4092858	4093006	nuc41767	0.180368	.
chr3L	4100421	4100569	nuc41806	0.122741	.
chr3L	4100896	4101044	nuc41809	0.100208	.
chr3L	4102494	4102642	nuc41817	0.14514	.
chr3L	4106305	4106453	nuc41839	0.101887	.
chr3L	4107140	4107288	nuc41844	0.110813	.
chr3L	4107358	4107506	nuc41845	0.256117	.
chr3L	4109424	4109572	nuc41854	0.109664	.
chr3L	4109623	4109771	nuc41855	0.128188	.
chr3L	4109837	4109985	nuc41857	0.100346	.
chr3L	4111705	4111853	nuc41867	0.095225	.
chr3L	4117849	4117997	nuc41896	0.106842	.
chr3L	4124084	4124232	nuc41922	0.155648	.
chr3L	4128598	4128746	nuc41943	0.0977611	.
chr3L	4135854	4136002	nuc41981	0.201783	.
chr3L	4138980	4139128	nuc41996	0.306376	.
chr3L	4139151	4139299	nuc41997	0.105054	.
chr3L	4139867	4140015	nuc42001	0.159633	.
chr3L	4142219	4142367	nuc42014	0.145552	.
chr3L	4146314	4146462	nuc42036	0.160625	.
chr3L	4148925	4149073	nuc42052	0.271399	.
chr3L	4170453	4170601	nuc42156	0.257284	.
chr3L	4181051	4181199	nuc42210	0.114889	.
chr3L	4182761	4182909	nuc42219	0.131819	.
chr3L	4190373	4190521	nuc42257	0.123142	.
chr3L	4194968	4195116	nuc42280	0.0899737	.
chr3L	4204495	4204643	nuc42329	0.11804	.
chr3L	4218749	4218897	nuc42403	0.106934	.
chr3L	4221209	4221357	nuc42415	0.133402	.
chr3L	4221434	4221582	nuc42416	0.199789	.
chr3L	4225786	4225934	nuc42439	0.124164	.
chr3L	4225919	4226067	nuc42440	0.169818	.
chr3L	4226161	4226309	nuc42442	0.116725	.
chr3L	4227465	4227613	nuc42449	0.226215	.
chr3L	4231937	4232085	nuc42472	0.121064	.
chr3L	4233630	4233778	nuc42481	0.241692	.
chr3L	4233960	4234108	nuc42483	0.14971	.
chr3L	4239563	4239711	nuc42510	0.191961	.
chr3L	4240383	4240531	nuc42513	0.166493	.
chr3L	4240768	4240916	nuc42515	0.298293	.
chr3L	4241227	4241375	nuc42517	0.21819	.
chr3L	4245329	4245477	nuc42536	0.191251	.
chr3L	4255038	4255186	nuc42588	0.153186	.
chr3L	4255579	4255727	nuc42590	0.123025	.
chr3L	4257572	4257720	nuc42599	0.186274	.
chr3L	4257745	4257893	nuc42600	0.245143	.
chr3L	4257931	4258079	nuc42601	0.183752	.
chr3L	4258978	4259126	nuc42607	0.139105	.
chr3L	4259512	4259660	nuc42609	0.263963	.
chr3L	4262264	4262412	nuc42624	0.230654	.
chr3L	4277880	4278028	nuc42706	0.102818	.
chr3L	4278111	4278259	nuc42707	0.114841	.
chr3L	4279375	4279523	nuc42715	0.0891182	.
chr3L	4282603	4282751	nuc42732	0.190672	.
chr3L	4284604	4284752	nuc42744	0.123521	.
chr3L	4285993	4286141	nuc42752	0.101344	.
chr3L	4287105	4287253	nuc42758	0.171044	.
chr3L	4289012	4289160	nuc42768	0.102782	.
chr3L	4291670	4291818	nuc42783	0.0988449	.
chr3L	4291869	4292017	nuc42784	0.104895	.
chr3L	4292030	4292178	nuc42785	0.202648	.
chr3L	4306090	4306238	nuc42857	0.0940557	.
chr3L	4307581	4307729	nuc42864	0.179206	.
chr3L	4313605	4313753	nuc42897	0.353971	.
chr3L	4318827	4318975	nuc42924	0.173835	.
chr3L	4319172	4319320	nuc42926	0.234613	.
chr3L	4322046	4322194	nuc42942	0.0931905	.
chr3L	4324870	4325018	nuc42955	0.305567	.
chr3L	4339976	4340124	nuc42998	0.106522	.
chr3L	4345767	4345915	nuc43025	0.0914011	.
chr3L	4357726	4357874	nuc43084	0.158185	.
chr3L	4364637	4364785	nuc43110	0.360431	.
chr3L	4367266	4367414	nuc43127	0.439713	.
chr3L	4372031	4372179	nuc43150	0.102494	.
chr3L	4375248	4375396	nuc43166	0.175918	.
chr3L	4380875	4381023	nuc43195	0.124501	.
chr3L	4381020	4381168	nuc43196	0.146949	.
chr3L	4381190	4381338	nuc43197	0.0869539	.
chr3L	4385688	4385836	nuc43218	0.144766	.
chr3L	4386054	4386202	nuc43220	0.143643	.
chr3L	4387190	4387338	nuc43227	0.119103	.
chr3L	4397037	4397185	nuc43274	0.0878731	.
chr3L	4402692	4402840	nuc43308	0.0989285	.
chr3L	4403548	4403696	nuc43313	0.0889136	.
chr3L	4412197	4412345	nuc43355	0.221476	.
chr3L	4415337	4415485	nuc43367	0.184572	.
chr3L	4415605	4415753	nuc43368	0.128609	.
chr3L	4415949	4416097	nuc43370	0.151349	.
chr3L	4423601	4423749	nuc43405	0.0953222	.
chr3L	4425435	4425583	nuc43413	0.229272	.
chr3L	4429026	4429174	nuc43430	0.115745	.
chr3L	4443390	4443538	nuc43502	0.244911	.
chr3L	4478559	4478707	nuc43628	0.0866163	.
chr3L	4490810	4490958	nuc43687	0.14688	.
chr3L	4523157	4523305	nuc43839	0.172693	.
chr3L	4535594	4535742	nuc43898	0.146852	.
chr3L	4540658	4540806	nuc43926	0.0938537	.
chr3L	4545225	4545373	nuc43953	0.18448	.
chr3L	4549161	4549309	nuc43974	0.115074	.
chr3L	4549368	4549516	nuc43975	0.130189	.
chr3L	4560552	4560700	nuc44032	0.0925942	.
chr3L	4564082	4564230	nuc44050	0.145928	.
chr3L	4571087	4571235	nuc44087	0.126222	.
chr3L	4583740	4583888	nuc44150	0.111649	.
chr3L	4603370	4603518	nuc44248	0.0923635	.
chr3L	4613005	4613153	nuc44295	0.162703	.
chr3L	4624566	4624714	nuc44351	0.194444	.
chr3L	4627382	4627530	nuc44366	0.136657	.
chr3L	4644045	4644193	nuc44441	0.0902463	.
chr3L	4664815	4664963	nuc44537	0.0966699	.
chr3L	4677232	4677380	nuc44598	0.0888938	.
chr3L	4687121	4687269	nuc44647	0.152799	.
chr3L	4702311	4702459	nuc44722	0.176006	.
chr3L	4743563	4743711	nuc44933	0.112007	.
chr3L	4795231	4795379	nuc45194	0.209851	.
chr3L	4800090	4800238	nuc45219	0.12436	.
chr3L	4801745	4801893	nuc45228	0.11005	.
chr3L	4805356	4805504	nuc45249	0.224646	.
chr3L	4825914	4826062	nuc45364	0.406164	.
chr3L	4826091	4826239	nuc45365	0.133033	.
chr3L	4834657	4834805	nuc45410	0.101843	.
chr3L	4836713	4836861	nuc45421	0.0902673	.
chr3L	4845770	4845918	nuc45462	0.102147	.
chr3L	4848479	4848627	nuc45477	0.110159	.
chr3L	4849312	4849460	nuc45482	0.0904814	.
chr3L	4857029	4857177	nuc45512	0.0955032	.
chr3L	4909725	4909873	nuc45740	0.0946236	.
chr3L	4910302	4910450	nuc45742	0.168328	.
chr3L	4925328	4925476	nuc45813	0.113913	.
chr3L	4930013	4930161	nuc45838	0.0974313	.
chr3L	4932340	4932488	nuc45851	0.0946545	.
chr3L	4958066	4958214	nuc45980	0.0948398	.
chr3L	4990879	4991027	nuc46151	0.0898851	.
chr3L	5010064	5010212	nuc46251	0.103726	.
chr3L	5014398	5014546	nuc46272	0.0980209	.
chr3L	5061627	5061775	nuc46442	0.183519	.
chr3L	5063116	5063264	nuc46449	0.101521	.
chr3L	5083055	5083203	nuc46552	0.126243	.
chr3L	5102511	5102659	nuc46644	0.0881827	.
chr3L	5129026	5129174	nuc46710	0.164952	.
chr3L	5129206	5129354	nuc46711	0.291923	.
chr3L	5129545	5129693	nuc46713	0.151861	.
chr3L	5134559	5134707	nuc46742	0.16143	.
chr3L	5135193	5135341	nuc46745	0.115503	.
chr3L	5137230	5137378	nuc46757	0.205744	.
chr3L	5138273	5138421	nuc46762	0.196267	.
chr3L	5139289	5139437	nuc46768	0.0902213	.
chr3L	5140163	5140311	nuc46773	0.160101	.
chr3L	5144259	5144407	nuc46794	0.104296	.
chr3L	5170329	5170477	nuc46918	0.162708	.
chr3L	5174354	5174502	nuc46937	0.131156	.
chr3L	5175583	5175731	nuc46943	0.135926	.
chr3L	5177311	5177459	nuc46950	0.17254	.
chr3L	5180388	5180536	nuc46963	0.133026	.
chr3L	5183722	5183870	nuc46978	0.152445	.
chr3L	5184568	5184716	nuc46982	0.100582	.
chr3L	5255717	5255865	nuc47331	0.153573	.
chr3L	5280296	5280444	nuc47448	0.149145	.
chr3L	5282078	5282226	nuc47456	0.117148	.
chr3L	5335141	5335289	nuc47693	0.116969	.
chr3L	5338759	5338907	nuc47711	0.135244	.
chr3L	5346756	5346904	nuc47749	0.220219	.
chr3L	5346911	5347059	nuc47750	0.125622	.
chr3L	5353720	5353868	nuc47782	0.277983	.
chr3L	5357359	5357507	nuc47800	0.110751	.
chr3L	5359082	5359230	nuc47808	0.210448	.
chr3L	5363844	5363992	nuc47831	0.129912	.
chr3L	5410103	5410251	nuc48056	0.0967152	.
chr3L	5415595	5415743	nuc48076	0.1554	.
chr3L	5416242	5416390	nuc48079	0.12633	.
chr3L	5433898	5434046	nuc48166	0.0960813	.
chr3L	5436733	5436881	nuc48177	0.110801	.
chr3L	5484007	5484155	nuc48354	0.100579	.
chr3L	5492710	5492858	nuc48400	0.0932159	.
chr3L	5510713	5510861	nuc48486	0.0887737	.
chr3L	5528536	5528684	nuc48576	0.165974	.
chr3L	5555813	5555961	nuc48707	0.106143	.
chr3L	5556563	5556711	nuc48711	0.117254	.
chr3L	5558217	5558365	nuc48721	0.226986	.
chr3L	5558390	5558538	nuc48722	0.279494	.
chr3L	5558570	5558718	nuc48723	0.207814	.
chr3L	5559510	5559658	nuc48728	0.367265	.
chr3L	5569892	5570040	nuc48779	0.0967352	.
chr3L	5571040	5571188	nuc48786	0.18031	.
chr3L	5571470	5571618	nuc48788	0.154976	.
chr3L	5576063	5576211	nuc48816	0.110143	.
chr3L	5576250	5576398	nuc48817	0.195638	.
chr3L	5576845	5576993	nuc48820	0.232509	.
chr3L	5584074	5584222	nuc48860	0.151713	.
chr3L	5585698	5585846	nuc48869	0.201484	.
chr3L	5599572	5599720	nuc48942	0.101673	.
chr3L	5600646	5600794	nuc48948	0.135722	.
chr3L	5601198	5601346	nuc48951	0.169538	.
chr3L	5621257	5621405	nuc49052	0.0892835	.
chr3L	5632582	5632730	nuc49114	0.103047	.
chr3L	5633371	5633519	nuc49118	0.166633	.
chr3L	5634071	5634219	nuc49121	0.206827	.
chr3L	5648830	5648978	nuc49192	0.136586	.
chr3L	5649192	5649340	nuc49194	0.160184	.
chr3L	5651488	5651636	nuc49204	0.162523	.
chr3L	5653602	5653750	nuc49215	0.13834	.
chr3L	5655138	5655286	nuc49223	0.414236	.
chr3L	5655789	5655937	nuc49226	0.123048	.
chr3L	5665212	5665360	nuc49265	0.0951336	.
chr3L	5669705	5669853	nuc49287	0.0914372	.
chr3L	5711634	5711782	nuc49499	0.0993892	.
chr3L	5744763	5744911	nuc49674	0.0925455	.
chr3L	5746136	5746284	nuc49681	0.237774	.
chr3L	5748764	5748912	nuc49695	0.207428	.
chr3L	5748983	5749131	nuc49696	0.0931545	.
chr3L	5754670	5754818	nuc49726	0.121149	.
chr3L	5755269	5755417	nuc49729	0.100655	.
chr3L	5755934	5756082	nuc49732	0.151654	.
chr3L	5758372	5758520	nuc49743	0.206309	.
chr3L	5759032	5759180	nuc49746	0.210107	.
chr3L	5763533	5763681	nuc49772	0.114365	.
chr3L	5763738	5763886	nuc49773	0.130817	.
chr3L	5773219	5773367	nuc49825	0.232085	.
chr3L	5774268	5774416	nuc49831	0.0963449	.
chr3L	5778525	5778673	nuc49853	0.201644	.
chr3L	5778803	5778951	nuc49854	0.111625	.
chr3L	5782250	5782398	nuc49873	0.100034	.
chr3L	5787054	5787202	nuc49900	0.163379	.
chr3L	5789267	5789415	nuc49912	0.0970117	.
chr3L	5790498	5790646	nuc49918	0.305202	.
chr3L	5793225	5793373	nuc49932	0.135026	.
chr3L	5800490	5800638	nuc49972	0.130525	.
chr3L	5802624	5802772	nuc49983	0.145335	.
chr3L	5803796	5803944	nuc49990	0.168171	.
chr3L	5804140	5804288	nuc49992	0.102284	.
chr3L	5805308	5805456	nuc49999	0.128984	.
chr3L	5805806	5805954	nuc50002	0.0919605	.
chr3L	5808745	5808893	nuc50015	0.10186	.
chr3L	5810396	5810544	nuc50024	0.249201	.
chr3L	5814324	5814472	nuc50044	0.156783	.
chr3L	5829831	5829979	nuc50126	0.0867239	.
chr3L	5833015	5833163	nuc50144	0.147653	.
chr3L	5835984	5836132	nuc50160	0.0959972	.
chr3L	5836175	5836323	nuc50161	0.117726	.
chr3L	5836300	5836448	nuc50162	0.0977452	.
chr3L	5838557	5838705	nuc50173	0.167148	.
chr3L	5846499	5846647	nuc50216	0.102045	.
chr3L	5857569	5857717	nuc50276	0.0991209	.
chr3L	5881678	5881826	nuc50400	0.0884614	.
chr3L	5886512	5886660	nuc50425	0.102466	.
chr3L	5888560	5888708	nuc50434	0.0878132	.
chr3L	5892342	5892490	nuc50453	0.150687	.
chr3L	5892704	5892852	nuc50455	0.089018	.
chr3L	5894311	5894459	nuc50463	0.0878219	.
chr3L	5894522	5894670	nuc50464	0.199265	.
chr3L	5895253	5895401	nuc50468	0.184956	.
chr3L	5915705	5915853	nuc50572	0.131483	.
chr3L	5919658	5919806	nuc50595	0.260841	.
chr3L	5920916	5921064	nuc50602	0.221485	.
chr3L	5921611	5921759	nuc50606	0.100326	.
chr3L	5925489	5925637	nuc50628	0.0948035	.
chr3L	5926207	5926355	nuc50632	0.0865395	.
chr3L	5942885	5943033	nuc50715	0.13854	.
chr3L	6004283	6004431	nuc51012	0.133737	.
chr3L	6004681	6004829	nuc51014	0.216177	.
chr3L	6007913	6008061	nuc51032	0.13545	.
chr3L	6058738	6058886	nuc51264	0.0919629	.
chr3L	6061337	6061485	nuc51278	0.109703	.
chr3L	6064011	6064159	nuc51289	0.0932531	.
chr3L	6069932	6070080	nuc51321	0.0992389	.
chr3L	6083226	6083374	nuc51389	0.0902092	.
chr3L	6088153	6088301	nuc51413	0.295063	.
chr3L	6099359	6099507	nuc51466	0.117538	.
chr3L	6101190	6101338	nuc51476	0.14156	.
chr3L	6121775	6121923	nuc51572	0.255288	.
chr3L	6155631	6155779	nuc51700	0.209467	.
chr3L	6166051	6166199	nuc51748	0.141935	.
chr3L	6166576	6166724	nuc51751	0.114505	.
chr3L	6167383	6167531	nuc51755	0.286296	.
chr3L	6167578	6167726	nuc51756	0.207871	.
chr3L	6170230	6170378	nuc51772	0.111506	.
chr3L	6174762	6174910	nuc51796	0.178944	.
chr3L	6182003	6182151	nuc51838	0.170074	.
chr3L	6182167	6182315	nuc51839	0.237623	.
chr3L	6185703	6185851	nuc51857	0.130764	.
chr3L	6185871	6186019	nuc51858	0.278976	.
chr3L	6187108	6187256	nuc51864	0.135787	.
chr3L	6189278	6189426	nuc51875	0.088603	.
chr3L	6189692	6189840	nuc51877	0.144084	.
chr3L	6191639	6191787	nuc51888	0.176154	.
chr3L	6195624	6195772	nuc51903	0.152762	.
chr3L	6195832	6195980	nuc51905	0.103157	.
chr3L	6196407	6196555	nuc51908	0.165557	.
chr3L	6210838	6210986	nuc51975	0.163685	.
chr3L	6211053	6211201	nuc51976	0.134104	.
chr3L	6211866	6212014	nuc51979	0.0896728	.
chr3L	6244469	6244617	nuc52095	0.171461	.
chr3L	6256515	6256663	nuc52153	0.116574	.
chr3L	6260004	6260152	nuc52173	0.134115	.
chr3L	6260828	6260976	nuc52178	0.0993846	.
chr3L	6272946	6273094	nuc52234	0.109844	.
chr3L	6280291	6280439	nuc52269	0.202867	.
chr3L	6307778	6307926	nuc52407	0.111422	.
chr3L	6309527	6309675	nuc52414	0.150444	.
chr3L	6313911	6314059	nuc52435	0.0972893	.
chr3L	6353574	6353722	nuc52631	0.125927	.
chr3L	6356990	6357138	nuc52646	0.0879604	.
chr3L	6358518	6358666	nuc52653	0.109015	.
chr3L	6428389	6428537	nuc52866	0.104929	.
chr3L	6434166	6434314	nuc52893	0.0972998	.
chr3L	6448305	6448453	nuc52959	0.139453	.
chr3L	6456428	6456576	nuc53000	0.155592	.
chr3L	6456616	6456764	nuc53001	0.135571	.
chr3L	6483347	6483495	nuc53137	0.100052	.
chr3L	6488184	6488332	nuc53164	0.126397	.
chr3L	6488826	6488974	nuc53166	0.131647	.
chr3L	6495117	6495265	nuc53197	0.135279	.
chr3L	6512993	6513141	nuc53273	0.145372	.
chr3L	6544999	6545147	nuc53423	0.0900243	.
chr3L	6567878	6568026	nuc53534	0.118083	.
chr3L	6583021	6583169	nuc53613	0.210469	.
chr3L	6598065	6598213	nuc53686	0.137401	.
chr3L	6599135	6599283	nuc53692	0.208414	.
chr3L	6602679	6602827	nuc53710	0.174641	.
chr3L	6604217	6604365	nuc53717	0.14408	.
chr3L	6621739	6621887	nuc53807	0.148511	.
chr3L	6646296	6646444	nuc53924	0.0958485	.
chr3L	6646751	6646899	nuc53927	0.194609	.
chr3L	6661496	6661644	nuc54000	0.130159	.
chr3L	6696498	6696646	nuc54178	0.123511	.
chr3L	6703877	6704025	nuc54212	0.214035	.
chr3L	6704050	6704198	nuc54213	0.102578	.
chr3L	6721095	6721243	nuc54296	0.170776	.
chr3L	6735458	6735606	nuc54378	0.333462	.
chr3L	6736058	6736206	nuc54382	0.189177	.
chr3L	6736720	6736868	nuc54384	0.102431	.
chr3L	6737147	6737295	nuc54387	0.0893217	.
chr3L	6739969	6740117	nuc54401	0.24308	.
chr3L	6740945	6741093	nuc54404	0.235451	.
chr3L	6745438	6745586	nuc54427	0.309977	.
chr3L	6746212	6746360	nuc54431	0.197612	.
chr3L	6748108	6748256	nuc54441	0.192589	.
chr3L	6749840	6749988	nuc54452	0.189767	.
chr3L	6763483	6763631	nuc54519	0.0996598	.
chr3L	6776487	6776635	nuc54573	0.107404	.
chr3L	6780758	6780906	nuc54592	0.142275	.
chr3L	6782796	6782944	nuc54598	0.121269	.
chr3L	6783014	6783162	nuc54599	0.294839	.
chr3L	6789401	6789549	nuc54636	0.114171	.
chr3L	6805226	6805374	nuc54714	0.108026	.
chr3L	6820289	6820437	nuc54787	0.103859	.
chr3L	6831898	6832046	nuc54849	0.211266	.
chr3L	6842522	6842670	nuc54900	0.116983	.
chr3L	6860049	6860197	nuc54959	0.103928	.
chr3L	6870197	6870345	nuc55011	0.195884	.
chr3L	6879036	6879184	nuc55047	0.146279	.
chr3L	6894412	6894560	nuc55081	0.120356	.
chr3L	6894934	6895082	nuc55084	0.112413	.
chr3L	6897293	6897441	nuc55096	0.332668	.
chr3L	6901479	6901627	nuc55112	0.118065	.
chr3L	6908030	6908178	nuc55142	0.0934172	.
chr3L	6935880	6936028	nuc55274	0.119414	.
chr3L	6936497	6936645	nuc55278	0.339138	.
chr3L	6938670	6938818	nuc55288	0.160214	.
chr3L	6942093	6942241	nuc55304	0.340057	.
chr3L	6945302	6945450	nuc55320	0.0979267	.
chr3L	6950807	6950955	nuc55350	0.100557	.
chr3L	6951001	6951149	nuc55351	0.474907	.
chr3L	6951524	6951672	nuc55353	0.298353	.
chr3L	6955088	6955236	nuc55371	0.103546	.
chr3L	6968428	6968576	nuc55441	0.196969	.
chr3L	6969812	6969960	nuc55445	0.211285	.
chr3L	6971622	6971770	nuc55453	0.0944328	.
chr3L	6972911	6973059	nuc55459	0.0904015	.
chr3L	6973147	6973295	nuc55460	0.219476	.
chr3L	6973508	6973656	nuc55462	0.106497	.
chr3L	6982119	6982267	nuc55501	0.276128	.
chr3L	6989980	6990128	nuc55539	0.156287	.
chr3L	7001751	7001899	nuc55596	0.121221	.
chr3L	7017087	7017235	nuc55676	0.184909	.
chr3L	7026943	7027091	nuc55726	0.109092	.
chr3L	7034109	7034257	nuc55758	0.0957511	.
chr3L	7041342	7041490	nuc55793	0.0970861	.
chr3L	7041516	7041664	nuc55794	0.124556	.
chr3L	7065211	7065359	nuc55904	0.128486	.
chr3L	7091177	7091325	nuc56029	0.12289	.
chr3L	7097352	7097500	nuc56062	0.0937571	.
chr3L	7116939	7117087	nuc56163	0.108031	.
chr3L	7118426	7118574	nuc56170	0.199369	.
chr3L	7125509	7125657	nuc56204	0.10061	.
chr3L	7138302	7138450	nuc56266	0.10979	.
chr3L	7149796	7149944	nuc56324	0.116789	.
chr3L	7171014	7171162	nuc56429	0.107445	.
chr3L	7181766	7181914	nuc56475	0.112824	.
chr3L	7217136	7217284	nuc56652	0.0903185	.
chr3L	7222422	7222570	nuc56679	0.135976	.
chr3L	7223977	7224125	nuc56687	0.153329	.
chr3L	7224106	7224254	nuc56688	0.203372	.
chr3L	7230471	7230619	nuc56716	0.116563	.
chr3L	7231717	7231865	nuc56721	0.226395	.
chr3L	7236610	7236758	nuc56747	0.0921259	.
chr3L	7236799	7236947	nuc56748	0.177356	.
chr3L	7237486	7237634	nuc56751	0.134318	.
chr3L	7237676	7237824	nuc56752	0.13895	.
chr3L	7241988	7242136	nuc56777	0.306093	.
chr3L	7243420	7243568	nuc56778	0.177575	.
chr3L	7244577	7244725	nuc56783	0.109934	.
chr3L	7249038	7249186	nuc56806	0.126881	.
chr3L	7316796	7316944	nuc57145	0.126139	.
chr3L	7321737	7321885	nuc57173	0.28597	.
chr3L	7322294	7322442	nuc57176	0.141489	.
chr3L	7327219	7327367	nuc57203	0.125482	.
chr3L	7327938	7328086	nuc57207	0.1741	.
chr3L	7328295	7328443	nuc57209	0.146765	.
chr3L	7333063	7333211	nuc57234	0.243041	.
chr3L	7333356	7333504	nuc57236	0.128453	.
chr3L	7338221	7338369	nuc57260	0.121329	.
chr3L	7340739	7340887	nuc57273	0.159736	.
chr3L	7340917	7341065	nuc57274	0.197415	.
chr3L	7344379	7344527	nuc57289	0.10955	.
chr3L	7349931	7350079	nuc57319	0.28107	.
chr3L	7352541	7352689	nuc57332	0.229901	.
chr3L	7353018	7353166	nuc57334	0.111271	.
chr3L	7353125	7353273	nuc57335	0.241851	.
chr3L	7361492	7361640	nuc57375	0.21163	.
chr3L	7361944	7362092	nuc57377	0.158161	.
chr3L	7362139	7362287	nuc57378	0.252064	.
chr3L	7368327	7368475	nuc57406	0.140317	.
chr3L	7373642	7373790	nuc57412	0.202832	.
chr3L	7374393	7374541	nuc57416	0.226546	.
chr3L	7380269	7380417	nuc57443	0.0991048	.
chr3L	7402320	7402468	nuc57552	0.102877	.
chr3L	7423078	7423226	nuc57653	0.112337	.
chr3L	7425434	7425582	nuc57667	0.136295	.
chr3L	7426047	7426195	nuc57669	0.23488	.
chr3L	7428609	7428757	nuc57682	0.0949792	.
chr3L	7504579	7504727	nuc58037	0.156998	.
chr3L	7519199	7519347	nuc58116	0.188442	.
chr3L	7521941	7522089	nuc58127	0.10014	.
chr3L	7523441	7523589	nuc58135	0.0898803	.
chr3L	7532975	7533123	nuc58184	0.113062	.
chr3L	7533407	7533555	nuc58186	0.116223	.
chr3L	7533836	7533984	nuc58189	0.210145	.
chr3L	7536172	7536320	nuc58202	0.243359	.
chr3L	7557930	7558078	nuc58314	0.0931955	.
chr3L	7624771	7624919	nuc58654	0.0913383	.
chr3L	7625590	7625738	nuc58657	0.0931324	.
chr3L	7632402	7632550	nuc58695	0.150081	.
chr3L	7634003	7634151	nuc58704	0.134426	.
chr3L	7634552	7634700	nuc58707	0.22642	.
chr3L	7640120	7640268	nuc58733	0.144861	.
chr3L	7645207	7645355	nuc58757	0.137729	.
chr3L	7647251	7647399	nuc58766	0.158227	.
chr3L	7689678	7689826	nuc58869	0.173059	.
chr3L	7712437	7712585	nuc58978	0.0971064	.
chr3L	7719354	7719502	nuc59014	0.232458	.
chr3L	7726970	7727118	nuc59047	0.143035	.
chr3L	7730938	7731086	nuc59066	0.0960413	.
chr3L	7733547	7733695	nuc59082	0.144275	.
chr3L	7768657	7768805	nuc59246	0.110654	.
chr3L	7768984	7769132	nuc59248	0.17115	.
chr3L	7772726	7772874	nuc59261	0.100127	.
chr3L	7773825	7773973	nuc59266	0.101033	.
chr3L	7776131	7776279	nuc59279	0.133541	.
chr3L	7780039	7780187	nuc59299	0.0881265	.
chr3L	7794695	7794843	nuc59333	0.159613	.
chr3L	7797357	7797505	nuc59345	0.0962043	.
chr3L	7801274	7801422	nuc59363	0.106276	.
chr3L	7802665	7802813	nuc59369	0.111869	.
chr3L	7820785	7820933	nuc59456	0.0917831	.
chr3L	7822893	7823041	nuc59465	0.193006	.
chr3L	7842499	7842647	nuc59560	0.175982	.
chr3L	7853970	7854118	nuc59612	0.164878	.
chr3L	7856607	7856755	nuc59623	0.108409	.
chr3L	7857917	7858065	nuc59630	0.111426	.
chr3L	7860262	7860410	nuc59642	0.112711	.
chr3L	7860569	7860717	nuc59643	0.227098	.
chr3L	7862074	7862222	nuc59649	0.167026	.
chr3L	7864486	7864634	nuc59660	0.1366	.
chr3L	7874328	7874476	nuc59709	0.1206	.
chr3L	7885631	7885779	nuc59749	0.114168	.
chr3L	7891411	7891559	nuc59780	0.168639	.
chr3L	7908012	7908160	nuc59863	0.204361	.
chr3L	7920569	7920717	nuc59879	0.0974947	.
chr3L	7926138	7926286	nuc59910	0.0975638	.
chr3L	7929011	7929159	nuc59925	0.180824	.
chr3L	7929571	7929719	nuc59928	0.215728	.
chr3L	7929961	7930109	nuc59930	0.178621	.
chr3L	7930127	7930275	nuc59931	0.122326	.
chr3L	7931784	7931932	nuc59939	0.119996	.
chr3L	7931982	7932130	nuc59940	0.225892	.
chr3L	7939732	7939880	nuc59981	0.210835	.
chr3L	7941241	7941389	nuc59990	0.165257	.
chr3L	7962912	7963060	nuc60101	0.121464	.
chr3L	7963775	7963923	nuc60105	0.120229	.
chr3L	7967904	7968052	nuc60126	0.311017	.
chr3L	7969594	7969742	nuc60135	0.12984	.
chr3L	7972558	7972706	nuc60151	0.200628	.
chr3L	7976778	7976926	nuc60174	0.138608	.
chr3L	7996864	7997012	nuc60266	0.115711	.
chr3L	7998198	7998346	nuc60272	0.179017	.
chr3L	8002108	8002256	nuc60294	0.0877195	.
chr3L	8003974	8004122	nuc60305	0.102861	.
chr3L	8007816	8007964	nuc60326	0.123901	.
chr3L	8021080	8021228	nuc60373	0.212067	.
chr3L	8021642	8021790	nuc60375	0.194427	.
chr3L	8023962	8024110	nuc60388	0.143981	.
chr3L	8030028	8030176	nuc60422	0.191056	.
chr3L	8034612	8034760	nuc60449	0.202778	.
chr3L	8037925	8038073	nuc60465	0.14371	.
chr3L	8044235	8044383	nuc60497	0.347388	.
chr3L	8051796	8051944	nuc60537	0.340888	.
chr3L	8053957	8054105	nuc60548	0.237927	.
chr3L	8054120	8054268	nuc60549	0.128031	.
chr3L	8055230	8055378	nuc60555	0.0892823	.
chr3L	8056970	8057118	nuc60565	0.0929815	.
chr3L	8058735	8058883	nuc60573	0.114247	.
chr3L	8059084	8059232	nuc60575	0.288173	.
chr3L	8074010	8074158	nuc60650	0.130337	.
chr3L	8078275	8078423	nuc60674	0.267637	.
chr3L	8079431	8079579	nuc60680	0.187683	.
chr3L	8084674	8084822	nuc60705	0.185698	.
chr3L	8086116	8086264	nuc60712	0.11017	.
chr3L	8086752	8086900	nuc60716	0.134005	.
chr3L	8093665	8093813	nuc60751	0.183651	.
chr3L	8101721	8101869	nuc60792	0.179963	.
chr3L	8102892	8103040	nuc60798	0.116466	.
chr3L	8103380	8103528	nuc60801	0.236019	.
chr3L	8105693	8105841	nuc60814	0.105401	.
chr3L	8107012	8107160	nuc60820	0.180275	.
chr3L	8107352	8107500	nuc60822	0.102325	.
chr3L	8107750	8107898	nuc60824	0.131097	.
chr3L	8108780	8108928	nuc60829	0.222804	.
chr3L	8117706	8117854	nuc60877	0.355494	.
chr3L	8117860	8118008	nuc60878	0.113798	.
chr3L	8121595	8121743	nuc60899	0.139268	.
chr3L	8122514	8122662	nuc60904	0.122614	.
chr3L	8125116	8125264	nuc60918	0.0999981	.
chr3L	8130971	8131119	nuc60948	0.12862	.
chr3L	8146138	8146286	nuc61028	0.0987572	.
chr3L	8151772	8151920	nuc61054	0.150805	.
chr3L	8168842	8168990	nuc61141	0.104109	.
chr3L	8169025	8169173	nuc61142	0.189815	.
chr3L	8169745	8169893	nuc61146	0.0925532	.
chr3L	8174079	8174227	nuc61170	0.254753	.
chr3L	8179033	8179181	nuc61196	0.0896583	.
chr3L	8184433	8184581	nuc61226	0.365665	.
chr3L	8184620	8184768	nuc61227	0.139062	.
chr3L	8191379	8191527	nuc61259	0.158239	.
chr3L	8192391	8192539	nuc61265	0.103249	.
chr3L	8193587	8193735	nuc61271	0.285496	.
chr3L	8198238	8198386	nuc61298	0.280966	.
chr3L	8204316	8204464	nuc61325	0.115744	.
chr3L	8214372	8214520	nuc61374	0.143229	.
chr3L	8219613	8219761	nuc61400	0.220242	.
chr3L	8235782	8235930	nuc61451	0.10464	.
chr3L	8260062	8260210	nuc61573	0.112741	.
chr3L	8270907	8271055	nuc61628	0.162167	.
chr3L	8274969	8275117	nuc61647	0.145395	.
chr3L	8276175	8276323	nuc61653	0.113966	.
chr3L	8278033	8278181	nuc61661	0.116243	.
chr3L	8279177	8279325	nuc61666	0.128454	.
chr3L	8279524	8279672	nuc61668	0.0921411	.
chr3L	8281903	8282051	nuc61680	0.128888	.
chr3L	8282051	8282199	nuc61681	0.126191	.
chr3L	8291014	8291162	nuc61726	0.143381	.
chr3L	8291204	8291352	nuc61727	0.0925369	.
chr3L	8293220	8293368	nuc61737	0.20894	.
chr3L	8297303	8297451	nuc61758	0.176667	.
chr3L	8297951	8298099	nuc61762	0.104807	.
chr3L	8301484	8301632	nuc61782	0.123856	.
chr3L	8301660	8301808	nuc61783	0.0999327	.
chr3L	8316926	8317074	nuc61854	0.123273	.
chr3L	8317161	8317309	nuc61855	0.152109	.
chr3L	8333020	8333168	nuc61932	0.166607	.
chr3L	8333722	8333870	nuc61935	0.160446	.
chr3L	8343314	8343462	nuc61984	0.130261	.
chr3L	8344959	8345107	nuc61992	0.16487	.
chr3L	8345181	8345329	nuc61993	0.0874424	.
chr3L	8351988	8352136	nuc62027	0.165529	.
chr3L	8353754	8353902	nuc62036	0.150325	.
chr3L	8362751	8362899	nuc62078	0.157689	.
chr3L	8392321	8392469	nuc62223	0.0934834	.
chr3L	8396644	8396792	nuc62244	0.0949708	.
chr3L	8397987	8398135	nuc62252	0.113775	.
chr3L	8398174	8398322	nuc62253	0.138207	.
chr3L	8398629	8398777	nuc62254	0.406357	.
chr3L	8402153	8402301	nuc62273	0.11241	.
chr3L	8403991	8404139	nuc62283	0.137713	.
chr3L	8404351	8404499	nuc62285	0.11156	.
chr3L	8405197	8405345	nuc62288	0.123143	.
chr3L	8408620	8408768	nuc62306	0.118773	.
chr3L	8411096	8411244	nuc62318	0.174381	.
chr3L	8412319	8412467	nuc62325	0.106231	.
chr3L	8417938	8418086	nuc62350	0.220521	.
chr3L	8418109	8418257	nuc62351	0.25408	.
chr3L	8420183	8420331	nuc62360	0.125996	.
chr3L	8427653	8427801	nuc62394	0.108025	.
chr3L	8438111	8438259	nuc62445	0.165942	.
chr3L	8440715	8440863	nuc62459	0.102453	.
chr3L	8443083	8443231	nuc62472	0.109162	.
chr3L	8443252	8443400	nuc62473	0.19757	.
chr3L	8450660	8450808	nuc62511	0.117816	.
chr3L	8452670	8452818	nuc62522	0.212001	.
chr3L	8452847	8452995	nuc62523	0.131101	.
chr3L	8454789	8454937	nuc62532	0.167888	.
chr3L	8462658	8462806	nuc62575	0.132373	.
chr3L	8463340	8463488	nuc62578	0.121098	.
chr3L	8498947	8499095	nuc62678	0.250473	.
chr3L	8503170	8503318	nuc62700	0.174157	.
chr3L	8507806	8507954	nuc62726	0.502014	.
chr3L	8508128	8508276	nuc62728	0.202865	.
chr3L	8511970	8512118	nuc62749	0.1089	.
chr3L	8516410	8516558	nuc62775	0.17151	.
chr3L	8517058	8517206	nuc62778	0.296769	.
chr3L	8519621	8519769	nuc62791	0.109276	.
chr3L	8521593	8521741	nuc62798	0.129258	.
chr3L	8521796	8521944	nuc62799	0.22438	.
chr3L	8524752	8524900	nuc62814	0.0927208	.
chr3L	8534699	8534847	nuc62866	0.0901517	.
chr3L	8538874	8539022	nuc62888	0.0859962	.
chr3L	8543875	8544023	nuc62914	0.23176	.
chr3L	8544052	8544200	nuc62915	0.0869088	.
chr3L	8544267	8544415	nuc62916	0.094276	.
chr3L	8556613	8556761	nuc62980	0.107373	.
chr3L	8568947	8569095	nuc63046	0.15951	.
chr3L	8574824	8574972	nuc63077	0.199885	.
chr3L	8597581	8597729	nuc63199	0.0958767	.
chr3L	8598253	8598401	nuc63203	0.128859	.
chr3L	8615791	8615939	nuc63294	0.10401	.
chr3L	8619048	8619196	nuc63310	0.174741	.
chr3L	8623143	8623291	nuc63334	0.137562	.
chr3L	8627289	8627437	nuc63356	0.16374	.
chr3L	8649439	8649587	nuc63475	0.189223	.
chr3L	8651073	8651221	nuc63483	0.0939224	.
chr3L	8653526	8653674	nuc63495	0.177343	.
chr3L	8653944	8654092	nuc63498	0.167091	.
chr3L	8655405	8655553	nuc63505	0.213738	.
chr3L	8655623	8655771	nuc63507	0.168979	.
chr3L	8660899	8661047	nuc63536	0.179621	.
chr3L	8665981	8666129	nuc63562	0.181821	.
chr3L	8666946	8667094	nuc63567	0.148803	.
chr3L	8668771	8668919	nuc63577	0.368752	.
chr3L	8668969	8669117	nuc63578	0.489976	.
chr3L	8671693	8671841	nuc63591	0.0966963	.
chr3L	8672967	8673115	nuc63598	0.122171	.
chr3L	8673161	8673309	nuc63599	0.108296	.
chr3L	8674836	8674984	nuc63607	0.127944	.
chr3L	8676318	8676466	nuc63616	0.118288	.
chr3L	8679842	8679990	nuc63635	0.249619	.
chr3L	8680030	8680178	nuc63636	0.161143	.
chr3L	8680787	8680935	nuc63640	0.139325	.
chr3L	8681849	8681997	nuc63645	0.265162	.
chr3L	8683015	8683163	nuc63651	0.119084	.
chr3L	8684818	8684966	nuc63659	0.383125	.
chr3L	8684993	8685141	nuc63660	0.514462	.
chr3L	8685519	8685667	nuc63663	0.552276	.
chr3L	8685730	8685878	nuc63665	0.165721	.
chr3L	8686727	8686875	nuc63670	0.118596	.
chr3L	8689691	8689839	nuc63685	0.213629	.
chr3L	8692122	8692270	nuc63698	0.200308	.
chr3L	8693135	8693283	nuc63702	0.175839	.
chr3L	8693298	8693446	nuc63703	0.110529	.
chr3L	8696920	8697068	nuc63721	0.23519	.
chr3L	8698171	8698319	nuc63727	0.364617	.
chr3L	8698373	8698521	nuc63728	0.194483	.
chr3L	8699507	8699655	nuc63734	0.107548	.
chr3L	8701452	8701600	nuc63743	0.234567	.
chr3L	8702191	8702339	nuc63746	0.250351	.
chr3L	8708757	8708905	nuc63782	0.0909662	.
chr3L	8709883	8710031	nuc63787	0.26113	.
chr3L	8713102	8713250	nuc63805	0.0931674	.
chr3L	8714020	8714168	nuc63811	0.190845	.
chr3L	8714495	8714643	nuc63813	0.289213	.
chr3L	8732437	8732585	nuc63906	0.0931133	.
chr3L	8734042	8734190	nuc63913	0.0858378	.
chr3L	8734246	8734394	nuc63914	0.311924	.
chr3L	8740682	8740830	nuc63947	0.0865688	.
chr3L	8747506	8747654	nuc63981	0.087097	.
chr3L	8755837	8755985	nuc64027	0.103781	.
chr3L	8759872	8760020	nuc64046	0.110852	.
chr3L	8760801	8760949	nuc64051	0.209759	.
chr3L	8765794	8765942	nuc64080	0.121079	.
chr3L	8776095	8776243	nuc64132	0.22473	.
chr3L	8790101	8790249	nuc64172	0.114905	.
chr3L	8791293	8791441	nuc64179	0.123888	.
chr3L	8799387	8799535	nuc64220	0.142392	.
chr3L	8802247	8802395	nuc64234	0.141403	.
chr3L	8807893	8808041	nuc64258	0.123701	.
chr3L	8819748	8819896	nuc64317	0.0876585	.
chr3L	8822272	8822420	nuc64331	0.10857	.
chr3L	8837007	8837155	nuc64412	0.0946183	.
chr3L	8841334	8841482	nuc64435	0.172232	.
chr3L	8877334	8877482	nuc64603	0.0864097	.
chr3L	8877509	8877657	nuc64604	0.0993871	.
chr3L	8879353	8879501	nuc64612	0.0862976	.
chr3L	8905471	8905619	nuc64743	0.178837	.
chr3L	8913808	8913956	nuc64783	0.137418	.
chr3L	8916776	8916924	nuc64798	0.0883865	.
chr3L	8922927	8923075	nuc64826	0.100302	.
chr3L	8943985	8944133	nuc64927	0.25057	.
chr3L	8949461	8949609	nuc64956	0.092639	.
chr3L	8960167	8960315	nuc65014	0.158868	.
chr3L	8968220	8968368	nuc65053	0.190302	.
chr3L	8972098	8972246	nuc65075	0.351492	.
chr3L	8976399	8976547	nuc65096	0.0869015	.
chr3L	8978185	8978333	nuc65107	0.174171	.
chr3L	8979071	8979219	nuc65111	0.131119	.
chr3L	8979890	8980038	nuc65116	0.100256	.
chr3L	8980836	8980984	nuc65120	0.105413	.
chr3L	8984755	8984903	nuc65140	0.248195	.
chr3L	8990041	8990189	nuc65172	0.0994629	.
chr3L	8990470	8990618	nuc65175	0.204931	.
chr3L	8990912	8991060	nuc65177	0.237839	.
chr3L	8991150	8991298	nuc65178	0.170019	.
chr3L	8991352	8991500	nuc65179	0.303059	.
chr3L	8991544	8991692	nuc65180	0.112761	.
chr3L	9012435	9012583	nuc65291	0.0871899	.
chr3L	9013751	9013899	nuc65298	0.0934856	.
chr3L	9018615	9018763	nuc65324	0.0867684	.
chr3L	9022477	9022625	nuc65341	0.116404	.
chr3L	9026281	9026429	nuc65363	0.126742	.
chr3L	9028596	9028744	nuc65373	0.105108	.
chr3L	9031539	9031687	nuc65389	0.119249	.
chr3L	9033950	9034098	nuc65402	0.123011	.
chr3L	9045132	9045280	nuc65458	0.114047	.
chr3L	9049730	9049878	nuc65486	0.100142	.
chr3L	9052840	9052988	nuc65502	0.111562	.
chr3L	9053446	9053594	nuc65504	0.168219	.
chr3L	9062607	9062755	nuc65546	0.199208	.
chr3L	9065610	9065758	nuc65562	0.258865	.
chr3L	9067634	9067782	nuc65574	0.140915	.
chr3L	9068166	9068314	nuc65576	0.152708	.
chr3L	9083579	9083727	nuc65617	0.113081	.
chr3L	9084795	9084943	nuc65623	0.176054	.
chr3L	9084974	9085122	nuc65624	0.134504	.
chr3L	9086728	9086876	nuc65632	0.143338	.
chr3L	9087111	9087259	nuc65634	0.132459	.
chr3L	9088933	9089081	nuc65642	0.1302	.
chr3L	9089761	9089909	nuc65645	0.176065	.
chr3L	9093823	9093971	nuc65660	0.0956802	.
chr3L	9095347	9095495	nuc65666	0.107664	.
chr3L	9100344	9100492	nuc65689	0.134145	.
chr3L	9115409	9115557	nuc65765	0.193118	.
chr3L	9121009	9121157	nuc65795	0.173631	.
chr3L	9127880	9128028	nuc65810	0.136613	.
chr3L	9129509	9129657	nuc65817	0.144529	.
chr3L	9134853	9135001	nuc65844	0.227646	.
chr3L	9151008	9151156	nuc65921	0.107674	.
chr3L	9164847	9164995	nuc65985	0.118392	.
chr3L	9166756	9166904	nuc65993	0.144037	.
chr3L	9185399	9185547	nuc66088	0.0905428	.
chr3L	9185877	9186025	nuc66091	0.0976284	.
chr3L	9189526	9189674	nuc66109	0.137232	.
chr3L	9192995	9193143	nuc66126	0.173659	.
chr3L	9196390	9196538	nuc66145	0.129143	.
chr3L	9199675	9199823	nuc66163	0.0980393	.
chr3L	9201659	9201807	nuc66173	0.0901476	.
chr3L	9202013	9202161	nuc66175	0.214153	.
chr3L	9204188	9204336	nuc66186	0.0993829	.
chr3L	9211231	9211379	nuc66223	0.27634	.
chr3L	9251433	9251581	nuc66429	0.115088	.
chr3L	9279387	9279535	nuc66535	0.102138	.
chr3L	9300127	9300275	nuc66636	0.107351	.
chr3L	9316094	9316242	nuc66720	0.198107	.
chr3L	9318030	9318178	nuc66732	0.136621	.
chr3L	9320671	9320819	nuc66743	0.151855	.
chr3L	9327921	9328069	nuc66778	0.108129	.
chr3L	9329354	9329502	nuc66784	0.199146	.
chr3L	9330852	9331000	nuc66791	0.195901	.
chr3L	9334025	9334173	nuc66808	0.105491	.
chr3L	9339915	9340063	nuc66835	0.136069	.
chr3L	9342973	9343121	nuc66851	0.124379	.
chr3L	9344196	9344344	nuc66857	0.104763	.
chr3L	9344823	9344971	nuc66859	0.130655	.
chr3L	9349647	9349795	nuc66885	0.0965239	.
chr3L	9350859	9351007	nuc66889	0.149901	.
chr3L	9352157	9352305	nuc66896	0.122519	.
chr3L	9355125	9355273	nuc66911	0.232487	.
chr3L	9357174	9357322	nuc66923	0.285324	.
chr3L	9357490	9357638	nuc66924	0.143861	.
chr3L	9359350	9359498	nuc66934	0.110873	.
chr3L	9361176	9361324	nuc66943	0.174111	.
chr3L	9366049	9366197	nuc66967	0.0893363	.
chr3L	9366697	9366845	nuc66970	0.172379	.
chr3L	9366872	9367020	nuc66971	0.186067	.
chr3L	9373224	9373372	nuc67005	0.205267	.
chr3L	9373445	9373593	nuc67006	0.192448	.
chr3L	9373667	9373815	nuc67007	0.132464	.
chr3L	9374794	9374942	nuc67012	0.0947374	.
chr3L	9383091	9383239	nuc67044	0.137681	.
chr3L	9389171	9389319	nuc67060	0.100957	.
chr3L	9390953	9391101	nuc67068	0.132212	.
chr3L	9391710	9391858	nuc67072	0.140819	.
chr3L	9393181	9393329	nuc67078	0.199036	.
chr3L	9395328	9395476	nuc67088	0.115459	.
chr3L	9400962	9401110	nuc67116	0.127506	.
chr3L	9402370	9402518	nuc67122	0.126222	.
chr3L	9403713	9403861	nuc67129	0.496485	.
chr3L	9406312	9406460	nuc67141	0.185054	.
chr3L	9406495	9406643	nuc67142	0.0886665	.
chr3L	9414042	9414190	nuc67181	0.132523	.
chr3L	9420185	9420333	nuc67214	0.172973	.
chr3L	9423743	9423891	nuc67231	0.198825	.
chr3L	9431833	9431981	nuc67276	0.0908033	.
chr3L	9435148	9435296	nuc67293	0.237189	.
chr3L	9435325	9435473	nuc67294	0.142464	.
chr3L	9436001	9436149	nuc67296	0.205634	.
chr3L	9440669	9440817	nuc67314	0.100195	.
chr3L	9445641	9445789	nuc67339	0.0904451	.
chr3L	9448944	9449092	nuc67357	0.172265	.
chr3L	9449640	9449788	nuc67360	0.384434	.
chr3L	9449828	9449976	nuc67361	0.208753	.
chr3L	9450268	9450416	nuc67364	0.178364	.
chr3L	9451797	9451945	nuc67371	0.228932	.
chr3L	9451977	9452125	nuc67372	0.331945	.
chr3L	9453671	9453819	nuc67381	0.161142	.
chr3L	9458743	9458891	nuc67407	0.103342	.
chr3L	9459140	9459288	nuc67409	0.0871008	.
chr3L	9470830	9470978	nuc67469	0.167217	.
chr3L	9470979	9471127	nuc67470	0.198361	.
chr3L	9478616	9478764	nuc67510	0.232908	.
chr3L	9490595	9490743	nuc67575	0.179091	.
chr3L	9493166	9493314	nuc67589	0.228106	.
chr3L	9496777	9496925	nuc67604	0.153516	.
chr3L	9498869	9499017	nuc67612	0.221313	.
chr3L	9502097	9502245	nuc67629	0.122145	.
chr3L	9502277	9502425	nuc67630	0.129502	.
chr3L	9504244	9504392	nuc67640	0.0972152	.
chr3L	9515649	9515797	nuc67696	0.0910872	.
chr3L	9538094	9538242	nuc67769	0.135297	.
chr3L	9561012	9561160	nuc67886	0.123514	.
chr3L	9582307	9582455	nuc67966	0.159007	.
chr3L	9585426	9585574	nuc67982	0.156328	.
chr3L	9607746	9607894	nuc68101	0.109438	.
chr3L	9608287	9608435	nuc68104	0.0857674	.
chr3L	9609054	9609202	nuc68108	0.125858	.
chr3L	9611083	9611231	nuc68119	0.169547	.
chr3L	9612162	9612310	nuc68125	0.0935636	.
chr3L	9612402	9612550	nuc68126	0.135307	.
chr3L	9623237	9623385	nuc68184	0.186398	.
chr3L	9628283	9628431	nuc68208	0.12934	.
chr3L	9635506	9635654	nuc68245	0.0974847	.
chr3L	9638146	9638294	nuc68260	0.158994	.
chr3L	9646793	9646941	nuc68301	0.110324	.
chr3L	9655495	9655643	nuc68342	0.136141	.
chr3L	9658665	9658813	nuc68360	0.169222	.
chr3L	9668565	9668713	nuc68409	0.142448	.
chr3L	9671371	9671519	nuc68425	0.137358	.
chr3L	9671551	9671699	nuc68426	0.153302	.
chr3L	9672390	9672538	nuc68430	0.259826	.
chr3L	9677614	9677762	nuc68454	0.11033	.
chr3L	9686269	9686417	nuc68500	0.0919201	.
chr3L	9688147	9688295	nuc68509	0.208398	.
chr3L	9691499	9691647	nuc68524	0.107282	.
chr3L	9697513	9697661	nuc68554	0.106842	.
chr3L	9705286	9705434	nuc68596	0.146751	.
chr3L	9707476	9707624	nuc68608	0.210625	.
chr3L	9707763	9707911	nuc68610	0.169048	.
chr3L	9713754	9713902	nuc68640	0.0996851	.
chr3L	9719578	9719726	nuc68672	0.133201	.
chr3L	9720065	9720213	nuc68674	0.162296	.
chr3L	9732748	9732896	nuc68742	0.222541	.
chr3L	9737673	9737821	nuc68763	0.111689	.
chr3L	9752718	9752866	nuc68841	0.139167	.
chr3L	9754901	9755049	nuc68851	0.104787	.
chr3L	9756172	9756320	nuc68857	0.140527	.
chr3L	9764426	9764574	nuc68898	0.0988258	.
chr3L	9817601	9817749	nuc69169	0.183137	.
chr3L	9823218	9823366	nuc69201	0.0951959	.
chr3L	9825838	9825986	nuc69215	0.254378	.
chr3L	9826020	9826168	nuc69216	0.152475	.
chr3L	9826413	9826561	nuc69218	0.131989	.
chr3L	9826763	9826911	nuc69220	0.193881	.
chr3L	9829696	9829844	nuc69235	0.159579	.
chr3L	9831391	9831539	nuc69244	0.0979716	.
chr3L	9831568	9831716	nuc69245	0.0899691	.
chr3L	9839106	9839254	nuc69283	0.144068	.
chr3L	9839274	9839422	nuc69284	0.324786	.
chr3L	9841182	9841330	nuc69295	0.10512	.
chr3L	9847190	9847338	nuc69326	0.12795	.
chr3L	9849784	9849932	nuc69338	0.092164	.
chr3L	9856797	9856945	nuc69373	0.14915	.
chr3L	9858182	9858330	nuc69380	0.235941	.
chr3L	9859391	9859539	nuc69385	0.117051	.
chr3L	9859591	9859739	nuc69386	0.224154	.
chr3L	9859745	9859893	nuc69387	0.186643	.
chr3L	9862604	9862752	nuc69401	0.098509	.
chr3L	9863657	9863805	nuc69406	0.0964443	.
chr3L	9869545	9869693	nuc69436	0.108235	.
chr3L	9875012	9875160	nuc69467	0.191171	.
chr3L	9887043	9887191	nuc69532	0.0998328	.
chr3L	9890318	9890466	nuc69549	0.0872078	.
chr3L	9891443	9891591	nuc69554	0.229413	.
chr3L	9896423	9896571	nuc69580	0.140076	.
chr3L	9907342	9907490	nuc69635	0.122172	.
chr3L	9919127	9919275	nuc69695	0.157961	.
chr3L	9961608	9961756	nuc69851	0.228284	.
chr3L	9964280	9964428	nuc69863	0.173888	.
chr3L	9975125	9975273	nuc69906	0.160491	.
chr3L	9976399	9976547	nuc69913	0.115323	.
chr3L	9978223	9978371	nuc69923	0.197743	.
chr3L	9981683	9981831	nuc69939	0.213632	.
chr3L	9983698	9983846	nuc69949	0.234282	.
chr3L	9997441	9997589	nuc70020	0.129244	.
chr3L	10001019	10001167	nuc70038	0.175673	.
chr3L	10019779	10019927	nuc70131	0.122743	.
chr3L	10022455	10022603	nuc70147	0.245706	.
chr3L	10069879	10070027	nuc70343	0.203068	.
chr3L	10103439	10103587	nuc70519	0.0917141	.
chr3L	10133170	10133318	nuc70672	0.118589	.
chr3L	10135637	10135785	nuc70686	0.0952562	.
chr3L	10139956	10140104	nuc70709	0.101338	.
chr3L	10156594	10156742	nuc70794	0.133891	.
chr3L	10218131	10218279	nuc71090	0.0930507	.
chr3L	10241921	10242069	nuc71204	0.121541	.
chr3L	10249786	10249934	nuc71236	0.130614	.
chr3L	10273624	10273772	nuc71355	0.101445	.
chr3L	10274603	10274751	nuc71360	0.137994	.
chr3L	10292413	10292561	nuc71444	0.0914158	.
chr3L	10303247	10303395	nuc71492	0.10449	.
chr3L	10314598	10314746	nuc71551	0.131125	.
chr3L	10315164	10315312	nuc71554	0.112564	.
chr3L	10318301	10318449	nuc71569	0.133356	.
chr3L	10333056	10333204	nuc71642	0.0969806	.
chr3L	10337560	10337708	nuc71662	0.155733	.
chr3L	10346533	10346681	nuc71704	0.179428	.
chr3L	10346746	10346894	nuc71705	0.233728	.
chr3L	10356805	10356953	nuc71756	0.181684	.
chr3L	10362076	10362224	nuc71774	0.446564	.
chr3L	10362932	10363080	nuc71778	0.208077	.
chr3L	10363558	10363706	nuc71781	0.244179	.
chr3L	10374759	10374907	nuc71832	0.123014	.
chr3L	10377961	10378109	nuc71847	0.0860641	.
chr3L	10383646	10383794	nuc71876	0.149796	.
chr3L	10394206	10394354	nuc71928	0.0948286	.
chr3L	10420143	10420291	nuc72038	0.10116	.
chr3L	10428598	10428746	nuc72080	0.10336	.
chr3L	10429598	10429746	nuc72085	0.138169	.
chr3L	10448816	10448964	nuc72177	0.154702	.
chr3L	10450851	10450999	nuc72188	0.1758	.
chr3L	10451402	10451550	nuc72190	0.179702	.
chr3L	10473174	10473322	nuc72297	0.145746	.
chr3L	10482852	10483000	nuc72348	0.188444	.
chr3L	10500481	10500629	nuc72429	0.118886	.
chr3L	10504926	10505074	nuc72447	0.0978781	.
chr3L	10509496	10509644	nuc72467	0.163452	.
chr3L	10509704	10509852	nuc72468	0.103726	.
chr3L	10524973	10525121	nuc72541	0.288785	.
chr3L	10528475	10528623	nuc72559	0.148231	.
chr3L	10545376	10545524	nuc72637	0.149902	.
chr3L	10589333	10589481	nuc72844	0.123669	.
chr3L	10608138	10608286	nuc72929	0.143073	.
chr3L	10613697	10613845	nuc72956	0.146787	.
chr3L	10627124	10627272	nuc73024	0.0948307	.
chr3L	10630761	10630909	nuc73043	0.086228	.
chr3L	10631330	10631478	nuc73045	0.280958	.
chr3L	10631485	10631633	nuc73046	0.283923	.
chr3L	10631668	10631816	nuc73047	0.0991426	.
chr3L	10641394	10641542	nuc73086	0.0859753	.
chr3L	10651570	10651718	nuc73129	0.102458	.
chr3L	10656513	10656661	nuc73149	0.276974	.
chr3L	10656699	10656847	nuc73150	0.104487	.
chr3L	10657854	10658002	nuc73157	0.20418	.
chr3L	10658176	10658324	nuc73158	0.179196	.
chr3L	10658372	10658520	nuc73159	0.189224	.
chr3L	10659078	10659226	nuc73162	0.241771	.
chr3L	10659276	10659424	nuc73163	0.162075	.
chr3L	10663171	10663319	nuc73185	0.178781	.
chr3L	10663395	10663543	nuc73186	0.139616	.
chr3L	10667322	10667470	nuc73206	0.0941637	.
chr3L	10671576	10671724	nuc73226	0.0928357	.
chr3L	10672002	10672150	nuc73228	0.156426	.
chr3L	10674105	10674253	nuc73237	0.25126	.
chr3L	10675628	10675776	nuc73245	0.311504	.
chr3L	10676269	10676417	nuc73249	0.317966	.
chr3L	10678359	10678507	nuc73259	0.0899515	.
chr3L	10686995	10687143	nuc73305	0.0888519	.
chr3L	10704421	10704569	nuc73384	0.188928	.
chr3L	10704823	10704971	nuc73386	0.139354	.
chr3L	10707834	10707982	nuc73399	0.108277	.
chr3L	10727106	10727254	nuc73489	0.103942	.
chr3L	10732248	10732396	nuc73512	0.240422	.
chr3L	10733277	10733425	nuc73516	0.239062	.
chr3L	10733435	10733583	nuc73517	0.196188	.
chr3L	10733616	10733764	nuc73518	0.151685	.
chr3L	10734443	10734591	nuc73523	0.124926	.
chr3L	10741905	10742053	nuc73559	0.0958172	.
chr3L	10743777	10743925	nuc73567	0.105358	.
chr3L	10744013	10744161	nuc73569	0.122911	.
chr3L	10744160	10744308	nuc73570	0.137664	.
chr3L	10745184	10745332	nuc73576	0.10306	.
chr3L	10745962	10746110	nuc73579	0.106838	.
chr3L	10749774	10749922	nuc73595	0.09917	.
chr3L	10752386	10752534	nuc73607	0.0877174	.
chr3L	10764733	10764881	nuc73665	0.118294	.
chr3L	10768958	10769106	nuc73685	0.249086	.
chr3L	10769158	10769306	nuc73686	0.142008	.
chr3L	10774697	10774845	nuc73712	0.150813	.
chr3L	10775696	10775844	nuc73718	0.156851	.
chr3L	10823999	10824147	nuc73948	0.112568	.
chr3L	10825514	10825662	nuc73955	0.206795	.
chr3L	10836084	10836232	nuc74007	0.184217	.
chr3L	10846458	10846606	nuc74057	0.0956716	.
chr3L	10849715	10849863	nuc74073	0.282906	.
chr3L	10856316	10856464	nuc74105	0.122017	.
chr3L	10866732	10866880	nuc74163	0.211482	.
chr3L	10867466	10867614	nuc74166	0.104132	.
chr3L	10871913	10872061	nuc74184	0.0888486	.
chr3L	10872252	10872400	nuc74186	0.132895	.
chr3L	10879136	10879284	nuc74222	0.316338	.
chr3L	10889851	10889999	nuc74262	0.0925674	.
chr3L	10891907	10892055	nuc74273	0.0973003	.
chr3L	10892008	10892156	nuc74274	0.170539	.
chr3L	10898134	10898282	nuc74306	0.220514	.
chr3L	10908228	10908376	nuc74353	0.111217	.
chr3L	10917046	10917194	nuc74396	0.118391	.
chr3L	10925264	10925412	nuc74442	0.113798	.
chr3L	10945782	10945930	nuc74541	0.0977153	.
chr3L	10946785	10946933	nuc74545	0.106986	.
chr3L	10947018	10947166	nuc74546	0.106809	.
chr3L	10950478	10950626	nuc74565	0.144712	.
chr3L	10955125	10955273	nuc74585	0.137056	.
chr3L	10974482	10974630	nuc74676	0.144249	.
chr3L	10998267	10998415	nuc74805	0.169314	.
chr3L	11001074	11001222	nuc74820	0.094088	.
chr3L	11002430	11002578	nuc74828	0.115183	.
chr3L	11003374	11003522	nuc74832	0.155659	.
chr3L	11010129	11010277	nuc74866	0.192889	.
chr3L	11014029	11014177	nuc74884	0.14566	.
chr3L	11018290	11018438	nuc74902	0.0886098	.
chr3L	11023819	11023967	nuc74931	0.0887477	.
chr3L	11027648	11027796	nuc74951	0.0904548	.
chr3L	11029708	11029856	nuc74960	0.237797	.
chr3L	11029880	11030028	nuc74961	0.224828	.
chr3L	11041101	11041249	nuc75013	0.384915	.
chr3L	11052246	11052394	nuc75074	0.157892	.
chr3L	11052787	11052935	nuc75077	0.0996301	.
chr3L	11052951	11053099	nuc75078	0.146164	.
chr3L	11063767	11063915	nuc75134	0.224827	.
chr3L	11067283	11067431	nuc75154	0.129405	.
chr3L	11067923	11068071	nuc75156	0.218586	.
chr3L	11074921	11075069	nuc75192	0.109114	.
chr3L	11079046	11079194	nuc75213	0.207949	.
chr3L	11085391	11085539	nuc75234	0.244054	.
chr3L	11088651	11088799	nuc75251	0.124833	.
chr3L	11090928	11091076	nuc75264	0.140569	.
chr3L	11091118	11091266	nuc75265	0.178375	.
chr3L	11091782	11091930	nuc75268	0.326994	.
chr3L	11091967	11092115	nuc75269	0.250532	.
chr3L	11094478	11094626	nuc75282	0.093318	.
chr3L	11094674	11094822	nuc75283	0.0882776	.
chr3L	11109330	11109478	nuc75342	0.218966	.
chr3L	11111957	11112105	nuc75355	0.109967	.
chr3L	11112766	11112914	nuc75359	0.122453	.
chr3L	11113825	11113973	nuc75366	0.237901	.
chr3L	11130955	11131103	nuc75451	0.19459	.
chr3L	11164887	11165035	nuc75624	0.0863994	.
chr3L	11171361	11171509	nuc75657	0.199997	.
chr3L	11171522	11171670	nuc75658	0.134653	.
chr3L	11172179	11172327	nuc75661	0.110139	.
chr3L	11173065	11173213	nuc75666	0.128132	.
chr3L	11177139	11177287	nuc75680	0.177787	.
chr3L	11192916	11193064	nuc75756	0.0962927	.
chr3L	11200903	11201051	nuc75798	0.110021	.
chr3L	11201103	11201251	nuc75799	0.123284	.
chr3L	11203452	11203600	nuc75812	0.0948266	.
chr3L	11205718	11205866	nuc75825	0.0877383	.
chr3L	11212972	11213120	nuc75853	0.171136	.
chr3L	11214907	11215055	nuc75862	0.130799	.
chr3L	11227272	11227420	nuc75920	0.114043	.
chr3L	11232560	11232708	nuc75948	0.15161	.
chr3L	11239180	11239328	nuc75975	0.136887	.
chr3L	11240541	11240689	nuc75981	0.123342	.
chr3L	11243181	11243329	nuc75994	0.174333	.
chr3L	11245894	11246042	nuc76008	0.102094	.
chr3L	11247310	11247458	nuc76014	0.106771	.
chr3L	11247468	11247616	nuc76015	0.108304	.
chr3L	11255442	11255590	nuc76049	0.128879	.
chr3L	11257451	11257599	nuc76056	0.145808	.
chr3L	11265557	11265705	nuc76063	0.13842	.
chr3L	11277345	11277493	nuc76117	0.274888	.
chr3L	11278876	11279024	nuc76124	0.112443	.
chr3L	11279554	11279702	nuc76127	0.104217	.
chr3L	11285416	11285564	nuc76151	0.351906	.
chr3L	11287794	11287942	nuc76161	0.0902584	.
chr3L	11288210	11288358	nuc76163	0.146918	.
chr3L	11292285	11292433	nuc76184	0.147281	.
chr3L	11294803	11294951	nuc76197	0.107696	.
chr3L	11295878	11296026	nuc76203	0.191927	.
chr3L	11331406	11331554	nuc76368	0.0931453	.
chr3L	11339908	11340056	nuc76406	0.166968	.
chr3L	11341944	11342092	nuc76414	0.118115	.
chr3L	11342129	11342277	nuc76415	0.263668	.
chr3L	11342774	11342922	nuc76419	0.244751	.
chr3L	11343428	11343576	nuc76422	0.316827	.
chr3L	11346073	11346221	nuc76435	0.132378	.
chr3L	11354442	11354590	nuc76477	0.101109	.
chr3L	11357838	11357986	nuc76493	0.0913292	.
chr3L	11358303	11358451	nuc76495	0.142982	.
chr3L	11362371	11362519	nuc76514	0.0905173	.
chr3L	11369622	11369770	nuc76550	0.111093	.
chr3L	11383544	11383692	nuc76622	0.169225	.
[truncated: 14,342 more rows]

## Sheet: hypo-accessible
chr2RHet	2168	2316	nuc8	-0.268356	.
chr2RHet	5845	5993	nuc26	-0.260894	.
chr2RHet	19589	19737	nuc90	-0.302568	.
chr2RHet	21401	21549	nuc99	-0.247941	.
chr2RHet	21686	21834	nuc101	-0.255398	.
chr2RHet	23312	23460	nuc109	-0.304739	.
chr2RHet	38728	38876	nuc152	-0.322478	.
chr2RHet	38854	39002	nuc153	-0.281923	.
chr2RHet	39108	39256	nuc154	-0.307908	.
chr2RHet	41016	41164	nuc164	-0.252014	.
chr2RHet	46658	46806	nuc190	-0.288988	.
chr2RHet	46847	46995	nuc191	-0.287184	.
chr2RHet	46970	47118	nuc192	-0.266256	.
chr2RHet	47233	47381	nuc193	-0.258802	.
chr2RHet	47432	47580	nuc194	-0.263889	.
chr2RHet	54099	54247	nuc230	-0.327985	.
chr2RHet	68519	68667	nuc267	-0.281104	.
chr2RHet	73551	73699	nuc293	-0.287495	.
chr2RHet	102095	102243	nuc414	-0.278262	.
chr2RHet	125038	125186	nuc505	-0.273598	.
chr2RHet	126655	126803	nuc515	-0.260345	.
chr2RHet	131719	131867	nuc539	-0.258143	.
chr2RHet	132083	132231	nuc542	-0.330792	.
chr2RHet	135639	135787	nuc557	-0.330687	.
chr2RHet	137200	137348	nuc565	-0.272465	.
chr2RHet	139914	140062	nuc580	-0.303457	.
chr2RHet	146316	146464	nuc616	-0.287919	.
chr2RHet	146535	146683	nuc617	-0.319727	.
chr2RHet	146783	146931	nuc619	-0.279467	.
chr2RHet	151783	151931	nuc645	-0.354905	.
chr2RHet	153513	153661	nuc654	-0.298493	.
chr2RHet	154962	155110	nuc663	-0.290322	.
chr2RHet	155122	155270	nuc664	-0.270793	.
chr2RHet	155445	155593	nuc666	-0.253718	.
chr2RHet	160101	160249	nuc692	-0.292631	.
chr2RHet	163544	163692	nuc707	-0.274806	.
chr2RHet	163653	163801	nuc708	-0.360739	.
chr2RHet	170574	170722	nuc743	-0.255644	.
chr2RHet	170948	171096	nuc744	-0.267766	.
chr2RHet	193494	193642	nuc788	-0.247983	.
chr2RHet	194861	195009	nuc795	-0.25554	.
chr2RHet	195236	195384	nuc797	-0.271476	.
chr2RHet	224294	224442	nuc913	-0.255348	.
chr2RHet	250842	250990	nuc1024	-0.264016	.
chr2RHet	250961	251109	nuc1025	-0.253683	.
chr2RHet	251068	251216	nuc1026	-0.345316	.
chr2RHet	304369	304517	nuc1035	-0.301505	.
chr2RHet	306682	306830	nuc1047	-0.263617	.
chr2RHet	306805	306953	nuc1048	-0.259064	.
chr2RHet	319091	319239	nuc1078	-0.275819	.
chr2RHet	325376	325524	nuc1096	-0.257424	.
chr2RHet	342931	343079	nuc1135	-0.327645	.
chr2RHet	369531	369679	nuc1210	-0.255293	.
chr2RHet	371740	371888	nuc1220	-0.254887	.
chr2RHet	372430	372578	nuc1223	-0.294548	.
chr2RHet	372765	372913	nuc1224	-0.265992	.
chr2RHet	373139	373287	nuc1226	-0.262167	.
chr2RHet	373798	373946	nuc1229	-0.266892	.
chr2RHet	376584	376732	nuc1242	-0.276796	.
chr2RHet	398417	398565	nuc1338	-0.327749	.
chr2RHet	399664	399812	nuc1346	-0.31573	.
chr2RHet	400635	400783	nuc1352	-0.270242	.
chr2RHet	402407	402555	nuc1361	-0.30477	.
chr2RHet	402517	402665	nuc1362	-0.3173	.
chr2RHet	408943	409091	nuc1399	-0.248734	.
chr2RHet	436142	436290	nuc1423	-0.253941	.
chr2RHet	437471	437619	nuc1427	-0.266714	.
chr2RHet	443373	443521	nuc1453	-0.253051	.
chr2RHet	443842	443990	nuc1455	-0.305895	.
chr2RHet	445686	445834	nuc1464	-0.317332	.
chr2RHet	447597	447745	nuc1474	-0.323566	.
chr2RHet	447699	447847	nuc1475	-0.269565	.
chr2RHet	447820	447968	nuc1476	-0.257295	.
chr2RHet	447940	448088	nuc1477	-0.332168	.
chr2RHet	448235	448383	nuc1479	-0.263165	.
chr2RHet	448375	448523	nuc1480	-0.282555	.
chr2RHet	449807	449955	nuc1488	-0.277882	.
chr2RHet	453884	454032	nuc1504	-0.252111	.
chr2RHet	480287	480435	nuc1620	-0.260105	.
chr2RHet	482320	482468	nuc1631	-0.30036	.
chr2RHet	485966	486114	nuc1648	-0.278222	.
chr2RHet	486172	486320	nuc1649	-0.264091	.
chr2RHet	492987	493135	nuc1684	-0.260835	.
chr2RHet	512698	512846	nuc1766	-0.301768	.
chr2RHet	528268	528416	nuc1832	-0.279161	.
chr2RHet	528459	528607	nuc1833	-0.270756	.
chr2RHet	529440	529588	nuc1839	-0.282691	.
chr2RHet	543558	543706	nuc1901	-0.393976	.
chr2RHet	543691	543839	nuc1902	-0.537763	.
chr2RHet	557516	557664	nuc1967	-0.26847	.
chr2RHet	563178	563326	nuc1989	-0.283414	.
chr2RHet	563284	563432	nuc1990	-0.267566	.
chr2RHet	566643	566791	nuc2006	-0.280732	.
chr2RHet	566959	567107	nuc2007	-0.272009	.
chr2RHet	588382	588530	nuc2077	-0.257878	.
chr2RHet	588490	588638	nuc2078	-0.30405	.
chr2RHet	592553	592701	nuc2096	-0.257337	.
chr2RHet	593056	593204	nuc2099	-0.30547	.
chr2RHet	593161	593309	nuc2100	-0.266482	.
chr2RHet	594118	594266	nuc2105	-0.257422	.
chr2RHet	595432	595580	nuc2111	-0.257189	.
chr2RHet	595695	595843	nuc2112	-0.290801	.
chr2RHet	596515	596663	nuc2117	-0.260708	.
chr2RHet	604842	604990	nuc2149	-0.29937	.
chr2RHet	615775	615923	nuc2198	-0.293435	.
chr2RHet	622843	622991	nuc2220	-0.375006	.
chr2RHet	650646	650794	nuc2293	-0.320482	.
chr2RHet	650768	650916	nuc2294	-0.257638	.
chr2RHet	665603	665751	nuc2349	-0.262932	.
chr2RHet	666646	666794	nuc2354	-0.272447	.
chr2RHet	677312	677460	nuc2408	-0.278706	.
chr2RHet	694795	694943	nuc2437	-0.306158	.
chr2RHet	705687	705835	nuc2496	-0.298643	.
chr2RHet	755520	755668	nuc2656	-0.250015	.
chr2RHet	786111	786259	nuc2717	-0.280472	.
chr2RHet	788918	789066	nuc2724	-0.276864	.
chr2RHet	818435	818583	nuc2806	-0.269387	.
chr2RHet	823912	824060	nuc2833	-0.354053	.
chr2RHet	824869	825017	nuc2838	-0.259982	.
chr2RHet	872739	872887	nuc2985	-0.266105	.
chr2RHet	919577	919725	nuc3125	-0.287455	.
chr2RHet	919780	919928	nuc3126	-0.271694	.
chr2RHet	922678	922826	nuc3141	-0.26042	.
chr2RHet	923067	923215	nuc3143	-0.300121	.
chr2RHet	924121	924269	nuc3150	-0.354317	.
chr2RHet	924294	924442	nuc3151	-0.28312	.
chr2RHet	926405	926553	nuc3162	-0.303067	.
chr2RHet	929970	930118	nuc3177	-0.252881	.
chr2RHet	932889	933037	nuc3191	-0.316001	.
chr2RHet	941098	941246	nuc3228	-0.247842	.
chr2RHet	955244	955392	nuc3277	-0.26782	.
chr2RHet	956259	956407	nuc3282	-0.276749	.
chr2RHet	959558	959706	nuc3295	-0.297054	.
chr2RHet	984456	984604	nuc3334	-0.266207	.
chr2RHet	1004284	1004432	nuc3396	-0.291396	.
chr2RHet	1075037	1075185	nuc3461	-0.272189	.
chr2RHet	1095073	1095221	nuc3548	-0.310076	.
chr2RHet	1123596	1123744	nuc3584	-0.257562	.
chr2RHet	1136346	1136494	nuc3618	-0.26586	.
chr2RHet	1286317	1286465	nuc3756	-0.253495	.
chr2RHet	1294145	1294293	nuc3789	-0.249448	.
chr2RHet	1310673	1310821	nuc3871	-0.298269	.
chr2RHet	1325672	1325820	nuc3904	-0.247718	.
chr2RHet	1343112	1343260	nuc3967	-0.305429	.
chr2RHet	1343368	1343516	nuc3968	-0.284879	.
chr2RHet	1345866	1346014	nuc3985	-0.30561	.
chr2RHet	1347197	1347345	nuc3994	-0.293902	.
chr2RHet	1347300	1347448	nuc3995	-0.35972	.
chr2RHet	1347409	1347557	nuc3996	-0.25991	.
chr2RHet	1347550	1347698	nuc3997	-0.324432	.
chr2RHet	1372046	1372194	nuc4043	-0.349147	.
chr2RHet	1414696	1414844	nuc4112	-0.286515	.
chr2RHet	1414807	1414955	nuc4113	-0.274233	.
chr2RHet	1417060	1417208	nuc4125	-0.265549	.
chr2RHet	1418718	1418866	nuc4136	-0.25961	.
chr2RHet	1442535	1442683	nuc4197	-0.253123	.
chr2RHet	1447128	1447276	nuc4222	-0.298679	.
chr2RHet	1448973	1449121	nuc4230	-0.26308	.
chr2RHet	1452067	1452215	nuc4247	-0.290544	.
chr2RHet	1554893	1555041	nuc4420	-0.303951	.
chr2RHet	1555073	1555221	nuc4421	-0.249784	.
chr2RHet	1607925	1608073	nuc4564	-0.252453	.
chr2RHet	1656199	1656347	nuc4699	-0.262989	.
chr2RHet	1759213	1759361	nuc5084	-0.251565	.
chr2RHet	1791172	1791320	nuc5119	-0.322879	.
chr2RHet	1823924	1824072	nuc5218	-0.334544	.
chr2RHet	1854161	1854309	nuc5275	-0.252032	.
chr2RHet	1876270	1876418	nuc5362	-0.281327	.
chr2RHet	1876407	1876555	nuc5363	-0.249206	.
chr2RHet	1891987	1892135	nuc5439	-0.249815	.
chr2RHet	1904347	1904495	nuc5497	-0.259735	.
chr2RHet	1916343	1916491	nuc5552	-0.248679	.
chr2RHet	1921130	1921278	nuc5574	-0.371925	.
chr2RHet	1922376	1922524	nuc5580	-0.295603	.
chr2RHet	1928306	1928454	nuc5604	-0.309413	.
chr2RHet	1929914	1930062	nuc5612	-0.262671	.
chr2RHet	1932911	1933059	nuc5628	-0.253111	.
chr2RHet	1934342	1934490	nuc5635	-0.268342	.
chr2RHet	1947158	1947306	nuc5693	-0.250971	.
chr2RHet	1967834	1967982	nuc5784	-0.269799	.
chr2RHet	1982408	1982556	nuc5838	-0.26129	.
chr2RHet	1991267	1991415	nuc5877	-0.288162	.
chr2RHet	1993000	1993148	nuc5886	-0.280429	.
chr2RHet	2074879	2075027	nuc6000	-0.263058	.
chr2RHet	2086255	2086403	nuc6021	-0.292025	.
chr2RHet	2136302	2136450	nuc6060	-0.279714	.
chr2RHet	2136721	2136869	nuc6061	-0.276865	.
chr2RHet	2143723	2143871	nuc6094	-0.260693	.
chr2RHet	2198603	2198751	nuc6190	-0.257447	.
chr2RHet	2237151	2237299	nuc6250	-0.262627	.
chr2RHet	2237910	2238058	nuc6255	-0.32144	.
chr2RHet	2238299	2238447	nuc6257	-0.279956	.
chr2RHet	2245067	2245215	nuc6292	-0.253657	.
chr2RHet	2246849	2246997	nuc6302	-0.279668	.
chr2RHet	2255180	2255328	nuc6338	-0.330539	.
chr2RHet	2262537	2262685	nuc6363	-0.256873	.
chr2RHet	2265503	2265651	nuc6377	-0.412217	.
chr2RHet	2266766	2266914	nuc6383	-0.353123	.
chr2RHet	2267271	2267419	nuc6386	-0.301922	.
chr2RHet	2267697	2267845	nuc6388	-0.297394	.
chr2RHet	2268498	2268646	nuc6393	-0.487501	.
chr2RHet	2269076	2269224	nuc6396	-0.323916	.
chr2RHet	2269553	2269701	nuc6398	-0.259594	.
chr2RHet	2269686	2269834	nuc6399	-0.29594	.
chr2RHet	2270154	2270302	nuc6402	-0.414135	.
chr2RHet	2275093	2275241	nuc6432	-0.284715	.
chr2RHet	2281166	2281314	nuc6460	-0.295173	.
chr2RHet	2283837	2283985	nuc6475	-0.258108	.
chr2RHet	2362890	2363038	nuc6645	-0.298785	.
chr2RHet	2363007	2363155	nuc6646	-0.290974	.
chr2RHet	2366784	2366932	nuc6662	-0.289862	.
chr2RHet	2371743	2371891	nuc6686	-0.292552	.
chr2RHet	2374632	2374780	nuc6702	-0.264153	.
chr2RHet	2418335	2418483	nuc6830	-0.267276	.
chr2RHet	2452411	2452559	nuc6912	-0.357692	.
chr2RHet	2457254	2457402	nuc6931	-0.254169	.
chr2RHet	2567466	2567614	nuc6945	-0.250825	.
chr2RHet	2575286	2575434	nuc6966	-0.326566	.
chr2RHet	2598823	2598971	nuc7039	-0.312874	.
chr2RHet	2598980	2599128	nuc7040	-0.369547	.
chr2RHet	2812799	2812947	nuc7328	-0.272649	.
chr2RHet	2830047	2830195	nuc7387	-0.333012	.
chr2RHet	2896742	2896890	nuc7578	-0.272721	.
chr2RHet	2919725	2919873	nuc7672	-0.247523	.
chr2RHet	2926576	2926724	nuc7701	-0.345954	.
chr2RHet	2990232	2990380	nuc7750	-0.272919	.
chr2RHet	3005361	3005509	nuc7789	-0.294882	.
chr2RHet	3005467	3005615	nuc7790	-0.291903	.
chr2RHet	3008001	3008149	nuc7804	-0.279959	.
chr2RHet	3011570	3011718	nuc7826	-0.261827	.
chr2RHet	3067000	3067148	nuc7945	-0.311459	.
chr2RHet	3080108	3080256	nuc8008	-0.281898	.
chr2RHet	3082376	3082524	nuc8020	-0.253963	.
chr2RHet	3087123	3087271	nuc8042	-0.299199	.
chr2RHet	3087323	3087471	nuc8043	-0.356315	.
chr2RHet	3095245	3095393	nuc8058	-0.337267	.
chr2RHet	3095350	3095498	nuc8059	-0.258332	.
chr2RHet	3095599	3095747	nuc8061	-0.319778	.
chr2RHet	3095733	3095881	nuc8062	-0.440053	.
chr2RHet	3106831	3106979	nuc8085	-0.290284	.
chr2RHet	3115214	3115362	nuc8128	-0.26952	.
chr2RHet	3116677	3116825	nuc8137	-0.283308	.
chr2RHet	3133607	3133755	nuc8148	-0.293522	.
chr2RHet	3162270	3162418	nuc8279	-0.325464	.
chr2RHet	3168440	3168588	nuc8308	-0.264663	.
chr2RHet	3185448	3185596	nuc8374	-0.279478	.
chr2RHet	3186741	3186889	nuc8380	-0.271184	.
chr2RHet	3236206	3236354	nuc8573	-0.275538	.
chr2RHet	3237788	3237936	nuc8580	-0.275959	.
chr2RHet	3237953	3238101	nuc8581	-0.300697	.
chr2RHet	3238236	3238384	nuc8583	-0.377323	.
chr2RHet	3238412	3238560	nuc8584	-0.319828	.
chr2RHet	3238517	3238665	nuc8585	-0.263309	.
chr2RHet	3238940	3239088	nuc8586	-0.298006	.
chr3RHet	3274	3422	nuc8671	-0.258912	.
chr3RHet	6618	6766	nuc8687	-0.25104	.
chr3RHet	18834	18982	nuc8743	-0.281831	.
chr3RHet	23887	24035	nuc8769	-0.252821	.
chr3RHet	26688	26836	nuc8787	-0.272668	.
chr3RHet	38204	38352	nuc8836	-0.304363	.
chr3RHet	67921	68069	nuc8876	-0.271351	.
chr3RHet	104509	104657	nuc8980	-0.248375	.
chr3RHet	109607	109755	nuc9007	-0.258777	.
chr3RHet	116115	116263	nuc9034	-0.277707	.
chr3RHet	116605	116753	nuc9037	-0.276654	.
chr3RHet	116810	116958	nuc9038	-0.276342	.
chr3RHet	138685	138833	nuc9127	-0.270715	.
chr3RHet	152828	152976	nuc9182	-0.256307	.
chr3RHet	164009	164157	nuc9209	-0.256218	.
chr3RHet	181873	182021	nuc9247	-0.311989	.
chr3RHet	202220	202368	nuc9346	-0.322581	.
chr3RHet	202334	202482	nuc9347	-0.285049	.
chr3RHet	230686	230834	nuc9458	-0.274459	.
chr3RHet	236182	236330	nuc9488	-0.250373	.
chr3RHet	265450	265598	nuc9538	-0.249877	.
chr3RHet	266597	266745	nuc9545	-0.2488	.
chr3RHet	277248	277396	nuc9580	-0.259833	.
chr3RHet	415528	415676	nuc9823	-0.263667	.
chr3RHet	421809	421957	nuc9857	-0.2838	.
chr3RHet	434770	434918	nuc9914	-0.269368	.
chr3RHet	445237	445385	nuc9930	-0.286237	.
chr3RHet	543635	543783	nuc9970	-0.284297	.
chr3RHet	544786	544934	nuc9977	-0.255249	.
chr3RHet	545007	545155	nuc9979	-0.264326	.
chr3RHet	550856	551004	nuc10007	-0.24989	.
chr3RHet	576855	577003	nuc10120	-0.260471	.
chr3RHet	577279	577427	nuc10122	-0.308056	.
chr3RHet	577549	577697	nuc10123	-0.395395	.
chr3RHet	577670	577818	nuc10124	-0.2749	.
chr3RHet	577842	577990	nuc10125	-0.249882	.
chr3RHet	578431	578579	nuc10129	-0.309744	.
chr3RHet	578638	578786	nuc10131	-0.254207	.
chr3RHet	605394	605542	nuc10212	-0.271148	.
chr3RHet	624351	624499	nuc10313	-0.298122	.
chr3RHet	642979	643127	nuc10404	-0.252505	.
chr3RHet	653991	654139	nuc10454	-0.262883	.
chr3RHet	671169	671317	nuc10499	-0.26134	.
chr3RHet	685916	686064	nuc10544	-0.340074	.
chr3RHet	692935	693083	nuc10571	-0.258606	.
chr3RHet	723899	724047	nuc10649	-0.26683	.
chr3RHet	753057	753205	nuc10775	-0.262643	.
chr3RHet	755370	755518	nuc10786	-0.252039	.
chr3RHet	757497	757645	nuc10791	-0.278996	.
chr3RHet	776930	777078	nuc10843	-0.285493	.
chr3RHet	777618	777766	nuc10847	-0.365948	.
chr3RHet	777728	777876	nuc10848	-0.31223	.
chr3RHet	809224	809372	nuc10964	-0.268682	.
chr3RHet	837455	837603	nuc11066	-0.268633	.
chr3RHet	862723	862871	nuc11138	-0.302095	.
chr3RHet	876036	876184	nuc11201	-0.252232	.
chr3RHet	917486	917634	nuc11394	-0.322155	.
chr3RHet	917613	917761	nuc11395	-0.27717	.
chr3RHet	978283	978431	nuc11506	-0.261511	.
chr3RHet	1042113	1042261	nuc11605	-0.253698	.
chr3RHet	1064338	1064486	nuc11651	-0.277177	.
chr3RHet	1104518	1104666	nuc11734	-0.256816	.
chr3RHet	1109158	1109306	nuc11760	-0.254303	.
chr3RHet	1109294	1109442	nuc11761	-0.270824	.
chr3RHet	1168336	1168484	nuc11971	-0.257995	.
chr3RHet	1171589	1171737	nuc11984	-0.294752	.
chr3RHet	1172001	1172149	nuc11986	-0.478271	.
chr3RHet	1205653	1205801	nuc12063	-0.374485	.
chr3RHet	1216580	1216728	nuc12114	-0.277601	.
chr3RHet	1219075	1219223	nuc12128	-0.285392	.
chr3RHet	1231330	1231478	nuc12169	-0.249336	.
chr3RHet	1255550	1255698	nuc12207	-0.309913	.
chr3RHet	1267630	1267778	nuc12263	-0.247939	.
chr3RHet	1269649	1269797	nuc12276	-0.257156	.
chr3RHet	1301841	1301989	nuc12328	-0.257478	.
chr3RHet	1302157	1302305	nuc12330	-0.330532	.
chr3RHet	1358019	1358167	nuc12477	-0.251735	.
chr3RHet	1380924	1381072	nuc12499	-0.27553	.
chr3RHet	1386736	1386884	nuc12529	-0.259383	.
chr3RHet	1388763	1388911	nuc12541	-0.257761	.
chr3RHet	1428366	1428514	nuc12675	-0.256782	.
chr3RHet	1442268	1442416	nuc12728	-0.276625	.
chr3RHet	1442479	1442627	nuc12729	-0.287581	.
chr3RHet	1448576	1448724	nuc12756	-0.2654	.
chr3RHet	1449700	1449848	nuc12762	-0.259396	.
chr3RHet	1461684	1461832	nuc12810	-0.290016	.
chr3RHet	1527894	1528042	nuc13016	-0.25897	.
chr3RHet	1551069	1551217	nuc13103	-0.248513	.
chr3RHet	1570074	1570222	nuc13178	-0.247363	.
chr3RHet	1574387	1574535	nuc13189	-0.310376	.
chr3RHet	1575833	1575981	nuc13197	-0.296704	.
chr3RHet	1578657	1578805	nuc13210	-0.254188	.
chr3RHet	1583100	1583248	nuc13223	-0.303495	.
chr3RHet	1639323	1639471	nuc13392	-0.364411	.
chr3RHet	1639749	1639897	nuc13394	-0.36062	.
chr3RHet	1639857	1640005	nuc13395	-0.281621	.
chr3RHet	1640722	1640870	nuc13400	-0.280246	.
chr3RHet	1640843	1640991	nuc13401	-0.287192	.
chr3RHet	1641100	1641248	nuc13403	-0.389127	.
chr3RHet	1641330	1641478	nuc13404	-0.368927	.
chr3RHet	1641512	1641660	nuc13405	-0.319283	.
chr3RHet	1641716	1641864	nuc13406	-0.254234	.
chr3RHet	1708451	1708599	nuc13589	-0.248402	.
chr3RHet	1708686	1708834	nuc13590	-0.282199	.
chr3RHet	1777534	1777682	nuc13718	-0.32981	.
chr3RHet	1780583	1780731	nuc13728	-0.301076	.
chr3RHet	1834657	1834805	nuc13930	-0.26906	.
chr3RHet	1835025	1835173	nuc13932	-0.305196	.
chr3RHet	1878517	1878665	nuc14032	-0.252132	.
chr3RHet	1878848	1878996	nuc14034	-0.260758	.
chr3RHet	1928773	1928921	nuc14263	-0.267794	.
chr3RHet	1944149	1944297	nuc14322	-0.247884	.
chr3RHet	1963288	1963436	nuc14375	-0.27105	.
chr3RHet	1969465	1969613	nuc14404	-0.259819	.
chr3RHet	1974587	1974735	nuc14432	-0.254426	.
chr3RHet	1974732	1974880	nuc14433	-0.27281	.
chr3RHet	1981913	1982061	nuc14469	-0.265686	.
chr3RHet	1996080	1996228	nuc14483	-0.262864	.
chr3RHet	1998405	1998553	nuc14495	-0.263492	.
chr3RHet	2017605	2017753	nuc14541	-0.251877	.
chr3RHet	2038124	2038272	nuc14629	-0.261006	.
chr3RHet	2071692	2071840	nuc14677	-0.283334	.
chr3RHet	2136835	2136983	nuc14931	-0.253645	.
chr3RHet	2140736	2140884	nuc14945	-0.315558	.
chr3RHet	2144947	2145095	nuc14946	-0.28351	.
chr3RHet	2161776	2161924	nuc14999	-0.292976	.
chr3RHet	2180634	2180782	nuc15027	-0.25891	.
chr3RHet	2189724	2189872	nuc15063	-0.270592	.
chr3RHet	2189957	2190105	nuc15064	-0.317224	.
chr3RHet	2201548	2201696	nuc15095	-0.270283	.
chr3RHet	2278002	2278150	nuc15236	-0.26846	.
chr3RHet	2283340	2283488	nuc15257	-0.284466	.
chr3RHet	2284834	2284982	nuc15264	-0.259284	.
chr3RHet	2285702	2285850	nuc15269	-0.27016	.
chr3RHet	2286489	2286637	nuc15272	-0.28333	.
chr3RHet	2289425	2289573	nuc15286	-0.275646	.
chr3RHet	2295991	2296139	nuc15314	-0.272967	.
chr3RHet	2298295	2298443	nuc15328	-0.258856	.
chr3RHet	2298610	2298758	nuc15330	-0.277143	.
chr3RHet	2304358	2304506	nuc15352	-0.25323	.
chr3RHet	2315651	2315799	nuc15411	-0.336797	.
chr3RHet	2341498	2341646	nuc15506	-0.273813	.
chr3RHet	2341611	2341759	nuc15507	-0.259471	.
chr3RHet	2380372	2380520	nuc15653	-0.267053	.
chr3RHet	2511796	2511944	nuc15922	-0.247531	.
chr2LHet	27884	28032	nuc15993	-0.261183	.
chr2LHet	45705	45853	nuc16077	-0.269625	.
chr2LHet	46101	46249	nuc16080	-0.33518	.
chr2LHet	46853	47001	nuc16085	-0.251309	.
chr2LHet	57031	57179	nuc16114	-0.268328	.
chr2LHet	129669	129817	nuc16141	-0.334812	.
chr2LHet	154718	154866	nuc16194	-0.273193	.
chr2LHet	156125	156273	nuc16198	-0.259669	.
chr2LHet	165621	165769	nuc16239	-0.277022	.
chr2LHet	178325	178473	nuc16305	-0.276993	.
chr2LHet	190987	191135	nuc16346	-0.284217	.
chr2LHet	191223	191371	nuc16347	-0.290253	.
chr2LHet	191407	191555	nuc16348	-0.293613	.
chr2LHet	192141	192289	nuc16352	-0.285119	.
chr2LHet	192248	192396	nuc16353	-0.251502	.
chr2LHet	206973	207121	nuc16426	-0.260843	.
chr2LHet	257417	257565	nuc16518	-0.267032	.
chr2LHet	257835	257983	nuc16521	-0.315697	.
chr2LHet	259260	259408	nuc16527	-0.29014	.
chr2LHet	343987	344135	nuc16789	-0.260003	.
chr2LHet	355782	355930	nuc16832	-0.259839	.
chr2LHet	362786	362934	nuc16860	-0.255792	.
chr4	428788	428936	nuc18299	-0.28159	.
chr4	447351	447499	nuc18369	-0.291381	.
chr4	572697	572845	nuc18903	-0.267264	.
chr4	615860	616008	nuc19064	-0.327822	.
chr4	780703	780851	nuc19709	-0.262773	.
chr4	823820	823968	nuc19895	-0.274883	.
chr4	910675	910823	nuc20255	-0.333636	.
chr4	1103547	1103695	nuc21038	-0.25221	.
chr4	1183170	1183318	nuc21380	-0.255236	.
chr3L	146995	147143	nuc22197	-0.26909	.
chr3L	147182	147330	nuc22198	-0.276915	.
chr3L	190291	190439	nuc22415	-0.261079	.
chr3L	194975	195123	nuc22441	-0.283553	.
chr3L	211036	211184	nuc22523	-0.322438	.
chr3L	356769	356917	nuc23280	-0.254664	.
chr3L	360542	360690	nuc23304	-0.258909	.
chr3L	365088	365236	nuc23329	-0.274676	.
chr3L	368505	368653	nuc23347	-0.25581	.
chr3L	457340	457488	nuc23758	-0.247625	.
chr3L	478832	478980	nuc23865	-0.290538	.
chr3L	608286	608434	nuc24519	-0.259526	.
chr3L	619744	619892	nuc24582	-0.281943	.
chr3L	621652	621800	nuc24594	-0.259542	.
chr3L	621785	621933	nuc24595	-0.402842	.
chr3L	636277	636425	nuc24669	-0.338726	.
chr3L	636723	636871	nuc24671	-0.295642	.
chr3L	649032	649180	nuc24733	-0.248705	.
chr3L	650597	650745	nuc24741	-0.248258	.
chr3L	653134	653282	nuc24755	-0.286232	.
chr3L	653701	653849	nuc24758	-0.26222	.
chr3L	655301	655449	nuc24768	-0.295355	.
chr3L	655465	655613	nuc24769	-0.362568	.
chr3L	658955	659103	nuc24786	-0.290893	.
chr3L	659230	659378	nuc24787	-0.269857	.
chr3L	660113	660261	nuc24793	-0.313205	.
chr3L	660893	661041	nuc24797	-0.275627	.
chr3L	661078	661226	nuc24798	-0.293185	.
chr3L	666801	666949	nuc24827	-0.273937	.
chr3L	669376	669524	nuc24842	-0.259947	.
chr3L	669513	669661	nuc24843	-0.356343	.
chr3L	672818	672966	nuc24858	-0.29684	.
chr3L	674676	674824	nuc24867	-0.267786	.
chr3L	674785	674933	nuc24868	-0.265782	.
chr3L	676536	676684	nuc24879	-0.297193	.
chr3L	684234	684382	nuc24920	-0.26236	.
chr3L	687052	687200	nuc24936	-0.341521	.
chr3L	687191	687339	nuc24937	-0.271139	.
chr3L	692348	692496	nuc24967	-0.319047	.
chr3L	693916	694064	nuc24975	-0.300054	.
chr3L	694031	694179	nuc24976	-0.390434	.
chr3L	694733	694881	nuc24980	-0.277138	.
chr3L	696375	696523	nuc24989	-0.300883	.
chr3L	699760	699908	nuc25008	-0.24765	.
chr3L	715279	715427	nuc25089	-0.297755	.
chr3L	719859	720007	nuc25114	-0.26615	.
chr3L	720421	720569	nuc25117	-0.250329	.
chr3L	738326	738474	nuc25207	-0.248595	.
chr3L	807168	807316	nuc25549	-0.278748	.
chr3L	834866	835014	nuc25687	-0.264401	.
chr3L	842310	842458	nuc25727	-0.331074	.
chr3L	845210	845358	nuc25741	-0.269847	.
chr3L	845433	845581	nuc25742	-0.307263	.
chr3L	846344	846492	nuc25747	-0.287857	.
chr3L	847999	848147	nuc25755	-0.295448	.
chr3L	848777	848925	nuc25760	-0.294846	.
chr3L	849423	849571	nuc25763	-0.274915	.
chr3L	849787	849935	nuc25765	-0.252104	.
chr3L	850728	850876	nuc25770	-0.25765	.
chr3L	852044	852192	nuc25778	-0.307128	.
chr3L	869721	869869	nuc25827	-0.323285	.
chr3L	870308	870456	nuc25830	-0.285979	.
chr3L	906619	906767	nuc26017	-0.25915	.
chr3L	909797	909945	nuc26036	-0.258861	.
chr3L	913141	913289	nuc26054	-0.253755	.
chr3L	913323	913471	nuc26055	-0.25794	.
chr3L	915163	915311	nuc26066	-0.248552	.
chr3L	923655	923803	nuc26113	-0.257129	.
chr3L	938150	938298	nuc26149	-0.251853	.
chr3L	939205	939353	nuc26154	-0.262015	.
chr3L	943552	943700	nuc26170	-0.262169	.
chr3L	946725	946873	nuc26186	-0.298919	.
chr3L	950837	950985	nuc26204	-0.250609	.
chr3L	951010	951158	nuc26205	-0.254471	.
chr3L	963573	963721	nuc26267	-0.262169	.
chr3L	964038	964186	nuc26270	-0.306854	.
chr3L	980274	980422	nuc26352	-0.281162	.
chr3L	1024659	1024807	nuc26587	-0.271537	.
chr3L	1025979	1026127	nuc26595	-0.25826	.
chr3L	1036045	1036193	nuc26644	-0.264457	.
chr3L	1059892	1060040	nuc26731	-0.272933	.
chr3L	1067076	1067224	nuc26768	-0.260132	.
chr3L	1077121	1077269	nuc26817	-0.261834	.
chr3L	1107012	1107160	nuc26984	-0.277545	.
chr3L	1108840	1108988	nuc26993	-0.259454	.
chr3L	1110277	1110425	nuc27001	-0.310376	.
chr3L	1120824	1120972	nuc27059	-0.269506	.
chr3L	1138175	1138323	nuc27154	-0.282382	.
chr3L	1197499	1197647	nuc27401	-0.266328	.
chr3L	1206274	1206422	nuc27453	-0.247608	.
chr3L	1219119	1219267	nuc27523	-0.272151	.
chr3L	1243669	1243817	nuc27613	-0.304595	.
chr3L	1287961	1288109	nuc27830	-0.250235	.
chr3L	1293896	1294044	nuc27860	-0.24745	.
chr3L	1333894	1334042	nuc28067	-0.247789	.
chr3L	1351528	1351676	nuc28155	-0.251894	.
chr3L	1352831	1352979	nuc28161	-0.314353	.
chr3L	1356674	1356822	nuc28183	-0.249097	.
chr3L	1360271	1360419	nuc28204	-0.248789	.
chr3L	1362965	1363113	nuc28219	-0.278428	.
chr3L	1408022	1408170	nuc28447	-0.256916	.
chr3L	1417510	1417658	nuc28499	-0.286551	.
chr3L	1419482	1419630	nuc28510	-0.254617	.
chr3L	1423173	1423321	nuc28531	-0.267425	.
chr3L	1436948	1437096	nuc28578	-0.264807	.
chr3L	1437432	1437580	nuc28580	-0.262467	.
chr3L	1445152	1445300	nuc28619	-0.266013	.
chr3L	1446440	1446588	nuc28627	-0.255235	.
chr3L	1470546	1470694	nuc28753	-0.3037	.
chr3L	1474884	1475032	nuc28776	-0.27308	.
chr3L	1531157	1531305	nuc29022	-0.258361	.
chr3L	1561193	1561341	nuc29172	-0.265455	.
chr3L	1604843	1604991	nuc29394	-0.257929	.
chr3L	1633164	1633312	nuc29543	-0.279641	.
chr3L	1635002	1635150	nuc29552	-0.274799	.
chr3L	1641811	1641959	nuc29589	-0.248846	.
chr3L	1646359	1646507	nuc29613	-0.259224	.
chr3L	1665592	1665740	nuc29716	-0.2715	.
chr3L	1680179	1680327	nuc29799	-0.277128	.
chr3L	1694053	1694201	nuc29870	-0.268418	.
chr3L	1694673	1694821	nuc29873	-0.26632	.
chr3L	1737551	1737699	nuc30096	-0.292912	.
chr3L	1743922	1744070	nuc30128	-0.25596	.
chr3L	1761879	1762027	nuc30225	-0.259783	.
chr3L	1769234	1769382	nuc30265	-0.335454	.
chr3L	1777974	1778122	nuc30315	-0.286866	.
chr3L	1816506	1816654	nuc30523	-0.261797	.
chr3L	1816837	1816985	nuc30525	-0.278159	.
chr3L	1823561	1823709	nuc30563	-0.29966	.
chr3L	1877402	1877550	nuc30837	-0.288333	.
chr3L	1908000	1908148	nuc30992	-0.321613	.
chr3L	1922358	1922506	nuc31065	-0.268182	.
chr3L	1924603	1924751	nuc31076	-0.253092	.
chr3L	1934577	1934725	nuc31128	-0.267044	.
chr3L	1957622	1957770	nuc31254	-0.250383	.
chr3L	1960404	1960552	nuc31270	-0.258433	.
chr3L	2000997	2001145	nuc31470	-0.259125	.
chr3L	2031983	2032131	nuc31638	-0.272179	.
chr3L	2045836	2045984	nuc31705	-0.258839	.
chr3L	2047659	2047807	nuc31715	-0.275817	.
chr3L	2086410	2086558	nuc31878	-0.258594	.
chr3L	2096818	2096966	nuc31936	-0.249797	.
chr3L	2127783	2127931	nuc32072	-0.250441	.
chr3L	2131600	2131748	nuc32091	-0.258656	.
chr3L	2135876	2136024	nuc32110	-0.262954	.
chr3L	2142265	2142413	nuc32143	-0.265638	.
chr3L	2159192	2159340	nuc32223	-0.270624	.
chr3L	2186001	2186149	nuc32346	-0.261473	.
chr3L	2188416	2188564	nuc32358	-0.250139	.
chr3L	2194370	2194518	nuc32385	-0.263474	.
chr3L	2208606	2208754	nuc32458	-0.2566	.
chr3L	2215425	2215573	nuc32496	-0.255514	.
chr3L	2255494	2255642	nuc32702	-0.257963	.
chr3L	2294413	2294561	nuc32913	-0.256803	.
chr3L	2308397	2308545	nuc32984	-0.253413	.
chr3L	2326792	2326940	nuc33073	-0.248064	.
chr3L	2361889	2362037	nuc33250	-0.305307	.
chr3L	2375439	2375587	nuc33321	-0.27015	.
chr3L	2376836	2376984	nuc33329	-0.261121	.
chr3L	2384203	2384351	nuc33367	-0.27954	.
chr3L	2424953	2425101	nuc33577	-0.272363	.
chr3L	2445001	2445149	nuc33685	-0.282545	.
chr3L	2445202	2445350	nuc33686	-0.256937	.
chr3L	2472258	2472406	nuc33776	-0.295505	.
chr3L	2481261	2481409	nuc33820	-0.261213	.
chr3L	2509278	2509426	nuc33959	-0.302821	.
chr3L	2520042	2520190	nuc34015	-0.279576	.
chr3L	2557473	2557621	nuc34205	-0.249512	.
chr3L	2596758	2596906	nuc34408	-0.247297	.
chr3L	2604677	2604825	nuc34451	-0.305153	.
chr3L	2607027	2607175	nuc34464	-0.275417	.
chr3L	2608683	2608831	nuc34473	-0.247605	.
chr3L	2619426	2619574	nuc34529	-0.247957	.
chr3L	2653006	2653154	nuc34699	-0.271861	.
chr3L	2662103	2662251	nuc34748	-0.28503	.
chr3L	2688871	2689019	nuc34881	-0.278903	.
chr3L	2692571	2692719	nuc34900	-0.270349	.
chr3L	2693972	2694120	nuc34909	-0.258742	.
chr3L	2695965	2696113	nuc34919	-0.297032	.
chr3L	2698978	2699126	nuc34934	-0.267827	.
chr3L	2704114	2704262	nuc34960	-0.253974	.
chr3L	2710450	2710598	nuc34988	-0.26124	.
chr3L	2714861	2715009	nuc35007	-0.320603	.
chr3L	2722936	2723084	nuc35047	-0.249004	.
chr3L	2824953	2825101	nuc35537	-0.268778	.
chr3L	2826717	2826865	nuc35546	-0.248247	.
chr3L	2831080	2831228	nuc35568	-0.284431	.
chr3L	2847527	2847675	nuc35654	-0.291827	.
chr3L	2849250	2849398	nuc35663	-0.248952	.
chr3L	2857762	2857910	nuc35705	-0.264566	.
chr3L	2858305	2858453	nuc35708	-0.277939	.
chr3L	2895152	2895300	nuc35889	-0.312616	.
chr3L	2916265	2916413	nuc35997	-0.25549	.
chr3L	2979010	2979158	nuc36236	-0.257041	.
chr3L	2980228	2980376	nuc36242	-0.274455	.
chr3L	2981931	2982079	nuc36252	-0.284415	.
chr3L	2993911	2994059	nuc36313	-0.264191	.
chr3L	3015902	3016050	nuc36424	-0.27717	.
chr3L	3017417	3017565	nuc36432	-0.256615	.
chr3L	3036616	3036764	nuc36520	-0.28556	.
chr3L	3100907	3101055	nuc36802	-0.279701	.
chr3L	3109165	3109313	nuc36839	-0.255341	.
chr3L	3144058	3144206	nuc37005	-0.249756	.
chr3L	3169697	3169845	nuc37141	-0.293829	.
chr3L	3170041	3170189	nuc37143	-0.257705	.
chr3L	3220294	3220442	nuc37412	-0.34558	.
chr3L	3230425	3230573	nuc37463	-0.250875	.
chr3L	3231492	3231640	nuc37468	-0.25152	.
chr3L	3237587	3237735	nuc37499	-0.28868	.
chr3L	3256764	3256912	nuc37606	-0.266739	.
chr3L	3265193	3265341	nuc37654	-0.251869	.
chr3L	3265383	3265531	nuc37655	-0.270581	.
chr3L	3284439	3284587	nuc37754	-0.289301	.
chr3L	3290405	3290553	nuc37790	-0.278354	.
chr3L	3297122	3297270	nuc37827	-0.271088	.
chr3L	3318882	3319030	nuc37934	-0.26111	.
chr3L	3357523	3357671	nuc38135	-0.284819	.
chr3L	3362157	3362305	nuc38162	-0.251284	.
chr3L	3363092	3363240	nuc38167	-0.260911	.
chr3L	3364696	3364844	nuc38177	-0.251221	.
chr3L	3376127	3376275	nuc38233	-0.284109	.
chr3L	3391463	3391611	nuc38310	-0.37216	.
chr3L	3394044	3394192	nuc38325	-0.25969	.
chr3L	3428947	3429095	nuc38498	-0.271079	.
chr3L	3459830	3459978	nuc38657	-0.25053	.
chr3L	3460022	3460170	nuc38658	-0.279567	.
chr3L	3501491	3501639	nuc38861	-0.248549	.
chr3L	3506672	3506820	nuc38886	-0.313489	.
chr3L	3512721	3512869	nuc38921	-0.256992	.
chr3L	3525375	3525523	nuc38988	-0.296427	.
chr3L	3528316	3528464	nuc39003	-0.251638	.
chr3L	3577904	3578052	nuc39262	-0.266847	.
chr3L	3639236	3639384	nuc39546	-0.284842	.
chr3L	3639824	3639972	nuc39548	-0.263762	.
chr3L	3647807	3647955	nuc39590	-0.249183	.
chr3L	3650609	3650757	nuc39605	-0.25785	.
chr3L	3666899	3667047	nuc39686	-0.249959	.
chr3L	3700678	3700826	nuc39861	-0.276176	.
chr3L	3701830	3701978	nuc39866	-0.278776	.
chr3L	3703461	3703609	nuc39875	-0.28775	.
chr3L	3719164	3719312	nuc39951	-0.268041	.
chr3L	3737694	3737842	nuc40052	-0.298083	.
chr3L	3751671	3751819	nuc40119	-0.261717	.
chr3L	3783409	3783557	nuc40271	-0.257001	.
chr3L	3796813	3796961	nuc40330	-0.258391	.
chr3L	3808183	3808331	nuc40386	-0.281265	.
chr3L	3916382	3916530	nuc40901	-0.292919	.
chr3L	3934080	3934228	nuc40990	-0.258201	.
chr3L	3946094	3946242	nuc41049	-0.251576	.
chr3L	3949039	3949187	nuc41063	-0.247855	.
chr3L	3983130	3983278	nuc41229	-0.253154	.
chr3L	3991611	3991759	nuc41274	-0.262026	.
chr3L	4027797	4027945	nuc41450	-0.261962	.
chr3L	4032809	4032957	nuc41473	-0.260263	.
chr3L	4051497	4051645	nuc41567	-0.247452	.
chr3L	4053340	4053488	nuc41574	-0.275687	.
chr3L	4057674	4057822	nuc41596	-0.263537	.
chr3L	4077144	4077292	nuc41693	-0.271922	.
chr3L	4152907	4153055	nuc42072	-0.278612	.
chr3L	4164054	4164202	nuc42128	-0.337624	.
chr3L	4166526	4166674	nuc42140	-0.254749	.
chr3L	4167098	4167246	nuc42143	-0.271594	.
chr3L	4200347	4200495	nuc42309	-0.249478	.
chr3L	4216811	4216959	nuc42393	-0.271572	.
chr3L	4261750	4261898	nuc42621	-0.293759	.
chr3L	4263945	4264093	nuc42634	-0.285971	.
chr3L	4264313	4264461	nuc42636	-0.257734	.
chr3L	4269287	4269435	nuc42663	-0.273499	.
chr3L	4271860	4272008	nuc42676	-0.291595	.
chr3L	4273568	4273716	nuc42685	-0.317703	.
chr3L	4274940	4275088	nuc42692	-0.324191	.
chr3L	4290442	4290590	nuc42776	-0.279487	.
chr3L	4295417	4295565	nuc42803	-0.248088	.
chr3L	4302474	4302622	nuc42838	-0.248239	.
chr3L	4302611	4302759	nuc42839	-0.292479	.
chr3L	4310941	4311089	nuc42883	-0.253604	.
chr3L	4311142	4311290	nuc42884	-0.252478	.
chr3L	4321359	4321507	nuc42938	-0.260218	.
chr3L	4370611	4370759	nuc43142	-0.249691	.
chr3L	4429270	4429418	nuc43432	-0.256392	.
chr3L	4493989	4494137	nuc43702	-0.281665	.
chr3L	4497640	4497788	nuc43718	-0.266147	.
chr3L	4500138	4500286	nuc43731	-0.255876	.
chr3L	4502924	4503072	nuc43743	-0.275473	.
chr3L	4512947	4513095	nuc43789	-0.281172	.
chr3L	4524085	4524233	nuc43843	-0.260107	.
chr3L	4537278	4537426	nuc43907	-0.252137	.
chr3L	4538883	4539031	nuc43915	-0.262522	.
chr3L	4563710	4563858	nuc44048	-0.263555	.
chr3L	4568536	4568684	nuc44072	-0.269479	.
chr3L	4573466	4573614	nuc44100	-0.290543	.
chr3L	4577708	4577856	nuc44123	-0.294033	.
chr3L	4587673	4587821	nuc44171	-0.264353	.
chr3L	4598880	4599028	nuc44227	-0.284435	.
chr3L	4610935	4611083	nuc44284	-0.278398	.
chr3L	4648636	4648784	nuc44462	-0.267673	.
chr3L	4675070	4675218	nuc44586	-0.250605	.
chr3L	4701679	4701827	nuc44718	-0.268852	.
chr3L	4736907	4737055	nuc44899	-0.28294	.
chr3L	4749044	4749192	nuc44963	-0.262101	.
chr3L	4751409	4751557	nuc44973	-0.254553	.
chr3L	4764947	4765095	nuc45041	-0.260143	.
chr3L	4766677	4766825	nuc45052	-0.270389	.
chr3L	4789284	4789432	nuc45164	-0.253033	.
chr3L	4790938	4791086	nuc45173	-0.258301	.
chr3L	4804281	4804429	nuc45243	-0.270288	.
chr3L	4805153	4805301	nuc45248	-0.272972	.
chr3L	4872088	4872236	nuc45587	-0.259791	.
chr3L	4875643	4875791	nuc45605	-0.254954	.
chr3L	4886716	4886864	nuc45660	-0.251571	.
chr3L	4929071	4929219	nuc45833	-0.258465	.
chr3L	4933097	4933245	nuc45855	-0.278504	.
chr3L	4970880	4971028	nuc46051	-0.251974	.
chr3L	4981318	4981466	nuc46103	-0.290538	.
chr3L	4981684	4981832	nuc46105	-0.260754	.
chr3L	4985012	4985160	nuc46122	-0.26495	.
chr3L	4988231	4988379	nuc46138	-0.250673	.
chr3L	4994801	4994949	nuc46172	-0.298949	.
chr3L	5013573	5013721	nuc46267	-0.292772	.
chr3L	5051905	5052053	nuc46388	-0.249185	.
chr3L	5062996	5063144	nuc46448	-0.288374	.
chr3L	5067249	5067397	nuc46469	-0.253422	.
chr3L	5067428	5067576	nuc46470	-0.269835	.
chr3L	5068863	5069011	nuc46476	-0.256977	.
chr3L	5070258	5070406	nuc46484	-0.275427	.
chr3L	5070458	5070606	nuc46485	-0.261543	.
chr3L	5072930	5073078	nuc46496	-0.249662	.
chr3L	5074151	5074299	nuc46503	-0.267804	.
chr3L	5084953	5085101	nuc46559	-0.251362	.
chr3L	5095347	5095495	nuc46609	-0.30333	.
chr3L	5098460	5098608	nuc46624	-0.266391	.
chr3L	5100174	5100322	nuc46633	-0.263437	.
chr3L	5101704	5101852	nuc46641	-0.273269	.
chr3L	5122869	5123017	nuc46681	-0.270462	.
chr3L	5141020	5141168	nuc46778	-0.256761	.
chr3L	5141239	5141387	nuc46780	-0.270276	.
chr3L	5249668	5249816	nuc47301	-0.299649	.
chr3L	5264976	5265124	nuc47373	-0.254725	.
chr3L	5312423	5312571	nuc47574	-0.258535	.
chr3L	5316452	5316600	nuc47597	-0.355693	.
chr3L	5360586	5360734	nuc47816	-0.251556	.
chr3L	5380923	5381071	nuc47912	-0.280428	.
chr3L	5403078	5403226	nuc48023	-0.276799	.
chr3L	5410977	5411125	nuc48061	-0.301259	.
chr3L	5417641	5417789	nuc48088	-0.271253	.
chr3L	5420718	5420866	nuc48102	-0.248142	.
chr3L	5432520	5432668	nuc48161	-0.289401	.
chr3L	5442212	5442360	nuc48205	-0.261017	.
chr3L	5493572	5493720	nuc48405	-0.258208	.
chr3L	5521365	5521513	nuc48539	-0.251719	.
chr3L	5564475	5564623	nuc48751	-0.258724	.
chr3L	5569336	5569484	nuc48777	-0.276261	.
chr3L	5589125	5589273	nuc48888	-0.251558	.
chr3L	5589531	5589679	nuc48890	-0.275237	.
chr3L	5595722	5595870	nuc48920	-0.247615	.
chr3L	5606163	5606311	nuc48977	-0.261744	.
chr3L	5609761	5609909	nuc48995	-0.249516	.
chr3L	5614843	5614991	nuc49019	-0.266891	.
chr3L	5626692	5626840	nuc49082	-0.268919	.
chr3L	5628660	5628808	nuc49091	-0.282401	.
chr3L	5653497	5653645	nuc49214	-0.25294	.
chr3L	5670957	5671105	nuc49292	-0.347197	.
chr3L	5676809	5676957	nuc49321	-0.251895	.
chr3L	5679892	5680040	nuc49335	-0.27026	.
chr3L	5683667	5683815	nuc49353	-0.283864	.
chr3L	5684179	5684327	nuc49356	-0.27434	.
chr3L	5692433	5692581	nuc49401	-0.277519	.
chr3L	5699129	5699277	nuc49437	-0.252191	.
chr3L	5705303	5705451	nuc49469	-0.291613	.
chr3L	5708508	5708656	nuc49485	-0.346176	.
chr3L	5714248	5714396	nuc49515	-0.261287	.
chr3L	5717894	5718042	nuc49535	-0.250165	.
chr3L	5720197	5720345	nuc49547	-0.270827	.
chr3L	5720561	5720709	nuc49549	-0.248107	.
chr3L	5734482	5734630	nuc49622	-0.248636	.
chr3L	5749961	5750109	nuc49701	-0.266201	.
chr3L	5819314	5819462	nuc50071	-0.262122	.
chr3L	5822867	5823015	nuc50090	-0.297047	.
chr3L	5823386	5823534	nuc50093	-0.261319	.
chr3L	5827201	5827349	nuc50113	-0.255445	.
chr3L	5831043	5831191	nuc50133	-0.282613	.
chr3L	5852302	5852450	nuc50246	-0.280999	.
chr3L	5853823	5853971	nuc50254	-0.25402	.
chr3L	5870738	5870886	nuc50345	-0.273212	.
chr3L	5880680	5880828	nuc50396	-0.249225	.
chr3L	5882742	5882890	nuc50406	-0.273487	.
chr3L	5886312	5886460	nuc50424	-0.265252	.
chr3L	5896696	5896844	nuc50476	-0.334997	.
chr3L	5900152	5900300	nuc50493	-0.285368	.
chr3L	5904314	5904462	nuc50511	-0.2529	.
chr3L	5907471	5907619	nuc50528	-0.254571	.
chr3L	5926930	5927078	nuc50636	-0.295041	.
chr3L	5928786	5928934	nuc50645	-0.264593	.
chr3L	5935020	5935168	nuc50674	-0.269619	.
chr3L	5944657	5944805	nuc50725	-0.260996	.
chr3L	5945039	5945187	nuc50727	-0.285899	.
chr3L	5949676	5949824	nuc50747	-0.265768	.
chr3L	5963609	5963757	nuc50813	-0.271023	.
chr3L	5975090	5975238	nuc50871	-0.299413	.
chr3L	5979790	5979938	nuc50895	-0.252189	.
chr3L	5989458	5989606	nuc50946	-0.256401	.
chr3L	5991688	5991836	nuc50959	-0.248962	.
chr3L	5992822	5992970	nuc50965	-0.253401	.
chr3L	5998193	5998341	nuc50979	-0.253425	.
chr3L	6014166	6014314	nuc51063	-0.252833	.
chr3L	6041950	6042098	nuc51189	-0.271477	.
chr3L	6064209	6064357	nuc51290	-0.250112	.
chr3L	6065847	6065995	nuc51298	-0.264832	.
chr3L	6065951	6066099	nuc51299	-0.254429	.
chr3L	6099058	6099206	nuc51465	-0.249417	.
chr3L	6103453	6103601	nuc51485	-0.250639	.
chr3L	6103983	6104131	nuc51488	-0.257896	.
chr3L	6112580	6112728	nuc51529	-0.283078	.
chr3L	6157072	6157220	nuc51708	-0.257728	.
chr3L	6169107	6169255	nuc51766	-0.248179	.
chr3L	6172158	6172306	nuc51781	-0.256068	.
chr3L	6183419	6183567	nuc51845	-0.25579	.
chr3L	6200852	6201000	nuc51928	-0.270421	.
chr3L	6213823	6213971	nuc51989	-0.263371	.
chr3L	6229082	6229230	nuc52020	-0.268339	.
chr3L	6230815	6230963	nuc52029	-0.315889	.
chr3L	6267912	6268060	nuc52212	-0.307084	.
chr3L	6275945	6276093	nuc52249	-0.257683	.
chr3L	6278644	6278792	nuc52260	-0.247814	.
chr3L	6283473	6283621	nuc52285	-0.262345	.
chr3L	6288884	6289032	nuc52311	-0.253871	.
chr3L	6309174	6309322	nuc52411	-0.295782	.
chr3L	6326869	6327017	nuc52502	-0.252192	.
chr3L	6338424	6338572	nuc52555	-0.247387	.
chr3L	6344224	6344372	nuc52586	-0.260356	.
chr3L	6344404	6344552	nuc52587	-0.318028	.
chr3L	6349850	6349998	nuc52614	-0.282748	.
chr3L	6350812	6350960	nuc52618	-0.301936	.
chr3L	6351936	6352084	nuc52623	-0.264172	.
chr3L	6365249	6365397	nuc52686	-0.286029	.
chr3L	6386454	6386602	nuc52796	-0.25322	.
chr3L	6466707	6466855	nuc53056	-0.254971	.
chr3L	6471350	6471498	nuc53079	-0.295129	.
chr3L	6502943	6503091	nuc53225	-0.251453	.
chr3L	6503108	6503256	nuc53226	-0.281799	.
chr3L	6518684	6518832	nuc53300	-0.299827	.
chr3L	6532564	6532712	nuc53364	-0.268472	.
chr3L	6539904	6540052	nuc53401	-0.256975	.
chr3L	6558975	6559123	nuc53489	-0.293415	.
chr3L	6561734	6561882	nuc53503	-0.25598	.
chr3L	6565893	6566041	nuc53521	-0.264628	.
chr3L	6592273	6592421	nuc53658	-0.247353	.
chr3L	6624405	6624553	nuc53821	-0.287223	.
chr3L	6715931	6716079	nuc54270	-0.26444	.
chr3L	6728815	6728963	nuc54343	-0.249869	.
chr3L	6768966	6769114	nuc54545	-0.300741	.
chr3L	6772807	6772955	nuc54565	-0.259009	.
chr3L	6816617	6816765	nuc54769	-0.249144	.
chr3L	6822032	6822180	nuc54796	-0.258563	.
chr3L	6859226	6859374	nuc54955	-0.252862	.
chr3L	6863595	6863743	nuc54978	-0.283755	.
chr3L	6863829	6863977	nuc54980	-0.260987	.
chr3L	6864272	6864420	nuc54982	-0.282599	.
chr3L	6871271	6871419	nuc55015	-0.257575	.
chr3L	6889876	6890024	nuc55062	-0.281949	.
chr3L	6928061	6928209	nuc55237	-0.269448	.
chr3L	6966455	6966603	nuc55428	-0.294584	.
chr3L	6981730	6981878	nuc55499	-0.283303	.
chr3L	7026167	7026315	nuc55721	-0.261359	.
chr3L	7035879	7036027	nuc55768	-0.285946	.
chr3L	7037560	7037708	nuc55776	-0.251127	.
chr3L	7063380	7063528	nuc55895	-0.262542	.
chr3L	7139084	7139232	nuc56270	-0.257767	.
chr3L	7184112	7184260	nuc56488	-0.248843	.
chr3L	7206069	7206217	nuc56596	-0.255679	.
chr3L	7212965	7213113	nuc56630	-0.285447	.
chr3L	7254816	7254964	nuc56837	-0.309587	.
chr3L	7265355	7265503	nuc56886	-0.291406	.
chr3L	7281794	7281942	nuc56971	-0.284388	.
chr3L	7295184	7295332	nuc57036	-0.313134	.
chr3L	7300180	7300328	nuc57063	-0.304454	.
chr3L	7301700	7301848	nuc57069	-0.315856	.
chr3L	7329029	7329177	nuc57213	-0.273372	.
chr3L	7331391	7331539	nuc57226	-0.280047	.
chr3L	7381126	7381274	nuc57448	-0.27711	.
chr3L	7399424	7399572	nuc57538	-0.275057	.
chr3L	7407100	7407248	nuc57582	-0.260074	.
chr3L	7407518	7407666	nuc57584	-0.259607	.
chr3L	7438281	7438429	nuc57731	-0.247734	.
chr3L	7449995	7450143	nuc57794	-0.260758	.
chr3L	7464534	7464682	nuc57865	-0.30107	.
chr3L	7467973	7468121	nuc57880	-0.286742	.
chr3L	7499412	7499560	nuc58010	-0.298966	.
chr3L	7541572	7541720	nuc58229	-0.264703	.
chr3L	7542718	7542866	nuc58236	-0.270987	.
chr3L	7545991	7546139	nuc58254	-0.249529	.
chr3L	7558756	7558904	nuc58318	-0.249369	.
chr3L	7577013	7577161	nuc58416	-0.252809	.
chr3L	7583210	7583358	nuc58448	-0.284772	.
chr3L	7603896	7604044	nuc58555	-0.272051	.
chr3L	7611778	7611926	nuc58593	-0.268252	.
chr3L	7629524	7629672	nuc58681	-0.311151	.
chr3L	7639196	7639344	nuc58729	-0.261093	.
chr3L	7651056	7651204	nuc58782	-0.256301	.
chr3L	7691765	7691913	nuc58880	-0.280725	.
chr3L	7691893	7692041	nuc58881	-0.254007	.
chr3L	7703660	7703808	nuc58936	-0.272886	.
chr3L	7707775	7707923	nuc58957	-0.260496	.
chr3L	7710436	7710584	nuc58971	-0.26395	.
chr3L	7717931	7718079	nuc59006	-0.261984	.
chr3L	7723248	7723396	nuc59030	-0.247546	.
chr3L	7724192	7724340	nuc59035	-0.263089	.
chr3L	7862754	7862902	nuc59653	-0.296201	.
chr3L	7865297	7865445	nuc59663	-0.275959	.
chr3L	7893486	7893634	nuc59792	-0.249303	.
chr3L	7932917	7933065	nuc59946	-0.303553	.
chr3L	7951713	7951861	nuc60043	-0.255818	.
chr3L	7957084	7957232	nuc60069	-0.252229	.
chr3L	7992955	7993103	nuc60246	-0.259893	.
chr3L	7994131	7994279	nuc60252	-0.249917	.
chr3L	8039838	8039986	nuc60475	-0.284706	.
chr3L	8040089	8040237	nuc60476	-0.251879	.
chr3L	8096936	8097084	nuc60765	-0.316502	.
chr3L	8118681	8118829	nuc60883	-0.280057	.
chr3L	8144859	8145007	nuc61022	-0.265579	.
chr3L	8148340	8148488	nuc61038	-0.247371	.
chr3L	8156613	8156761	nuc61078	-0.264898	.
chr3L	8159964	8160112	nuc61094	-0.308893	.
chr3L	8168514	8168662	nuc61139	-0.261369	.
chr3L	8170469	8170617	nuc61150	-0.269764	.
chr3L	8174403	8174551	nuc61172	-0.26069	.
chr3L	8205223	8205371	nuc61329	-0.361667	.
chr3L	8212141	8212289	nuc61362	-0.300807	.
chr3L	8232981	8233129	nuc61440	-0.258092	.
chr3L	8234089	8234237	nuc61444	-0.250563	.
chr3L	8239208	8239356	nuc61467	-0.293675	.
chr3L	8249981	8250129	nuc61521	-0.267332	.
chr3L	8261891	8262039	nuc61582	-0.289961	.
chr3L	8262107	8262255	nuc61583	-0.247697	.
chr3L	8284374	8284522	nuc61693	-0.283689	.
chr3L	8293850	8293998	nuc61741	-0.347654	.
chr3L	8322637	8322785	nuc61882	-0.24836	.
chr3L	8327086	8327234	nuc61905	-0.254061	.
chr3L	8331195	8331343	nuc61923	-0.256763	.
chr3L	8358563	8358711	nuc62058	-0.248503	.
chr3L	8365915	8366063	nuc62095	-0.293763	.
chr3L	8379510	8379658	nuc62166	-0.271496	.
chr3L	8380369	8380517	nuc62171	-0.249489	.
chr3L	8403341	8403489	nuc62279	-0.268853	.
chr3L	8413313	8413461	nuc62330	-0.268956	.
chr3L	8490396	8490544	nuc62673	-0.247396	.
chr3L	8560623	8560771	nuc63002	-0.257884	.
chr3L	8568066	8568214	nuc63041	-0.251002	.
chr3L	8568242	8568390	nuc63042	-0.277096	.
chr3L	8572623	8572771	nuc63066	-0.283569	.
chr3L	8581147	8581295	nuc63109	-0.271092	.
chr3L	8584699	8584847	nuc63129	-0.251025	.
chr3L	8586052	8586200	nuc63137	-0.326166	.
chr3L	8588370	8588518	nuc63149	-0.293344	.
chr3L	8589741	8589889	nuc63155	-0.25691	.
chr3L	8590313	8590461	nuc63159	-0.248799	.
chr3L	8590596	8590744	nuc63160	-0.292753	.
chr3L	8590699	8590847	nuc63161	-0.266005	.
chr3L	8590824	8590972	nuc63162	-0.263106	.
chr3L	8591627	8591775	nuc63166	-0.247898	.
chr3L	8597745	8597893	nuc63200	-0.273023	.
chr3L	8605864	8606012	nuc63243	-0.272332	.
chr3L	8611746	8611894	nuc63273	-0.266902	.
chr3L	8615584	8615732	nuc63292	-0.267296	.
chr3L	8637721	8637869	nuc63409	-0.251327	.
chr3L	8639617	8639765	nuc63419	-0.333882	.
chr3L	8640832	8640980	nuc63427	-0.256354	.
chr3L	8641818	8641966	nuc63432	-0.298852	.
chr3L	8646148	8646296	nuc63456	-0.250986	.
chr3L	8646994	8647142	nuc63461	-0.329535	.
chr3L	8659733	8659881	nuc63529	-0.294992	.
chr3L	8671094	8671242	nuc63587	-0.25993	.
chr3L	8671291	8671439	nuc63588	-0.260894	.
chr3L	8680443	8680591	nuc63638	-0.337949	.
chr3L	8702979	8703127	nuc63750	-0.289043	.
chr3L	8710441	8710589	nuc63790	-0.267853	.
chr3L	8711066	8711214	nuc63793	-0.282118	.
chr3L	8713510	8713658	nuc63808	-0.313421	.
chr3L	8714993	8715141	nuc63816	-0.315966	.
chr3L	8715812	8715960	nuc63821	-0.325199	.
chr3L	8717998	8718146	nuc63831	-0.267143	.
chr3L	8721606	8721754	nuc63849	-0.24749	.
chr3L	8721772	8721920	nuc63850	-0.348991	.
chr3L	8723493	8723641	nuc63859	-0.279887	.
chr3L	8725232	8725380	nuc63867	-0.286083	.
chr3L	8795790	8795938	nuc64201	-0.318618	.
chr3L	8796159	8796307	nuc64203	-0.279628	.
chr3L	8812647	8812795	nuc64282	-0.254026	.
chr3L	8815586	8815734	nuc64294	-0.253163	.
chr3L	8822738	8822886	nuc64333	-0.260816	.
chr3L	8832223	8832371	nuc64385	-0.253665	.
chr3L	8833357	8833505	nuc64391	-0.258582	.
chr3L	8860614	8860762	nuc64523	-0.26627	.
chr3L	8860983	8861131	nuc64524	-0.249748	.
chr3L	8861876	8862024	nuc64528	-0.282513	.
chr3L	8867177	8867325	nuc64555	-0.272204	.
chr3L	8888148	8888296	nuc64652	-0.260677	.
chr3L	8901393	8901541	nuc64720	-0.306824	.
chr3L	8901738	8901886	nuc64722	-0.286874	.
chr3L	8903924	8904072	nuc64736	-0.283755	.
chr3L	8908935	8909083	nuc64759	-0.267177	.
chr3L	8948501	8948649	nuc64949	-0.307532	.
chr3L	8954670	8954818	nuc64984	-0.263164	.
chr3L	8959179	8959327	nuc65008	-0.254215	.
chr3L	8964120	8964268	nuc65034	-0.274788	.
chr3L	8971200	8971348	nuc65069	-0.29789	.
chr3L	8993713	8993861	nuc65192	-0.250434	.
chr3L	8994269	8994417	nuc65195	-0.265339	.
chr3L	9001079	9001227	nuc65231	-0.269661	.
chr3L	9002155	9002303	nuc65236	-0.259396	.
chr3L	9009636	9009784	nuc65275	-0.249195	.
chr3L	9019424	9019572	nuc65328	-0.315773	.
chr3L	9032009	9032157	nuc65391	-0.256039	.
chr3L	9032143	9032291	nuc65392	-0.279427	.
chr3L	9041596	9041744	nuc65439	-0.248286	.
chr3L	9042883	9043031	nuc65446	-0.25037	.
chr3L	9044125	9044273	nuc65453	-0.264734	.
chr3L	9055359	9055507	nuc65513	-0.296578	.
chr3L	9082632	9082780	nuc65612	-0.256221	.
chr3L	9143977	9144125	nuc65886	-0.24831	.
chr3L	9168605	9168753	nuc66002	-0.262908	.
chr3L	9172607	9172755	nuc66024	-0.270164	.
chr3L	9183375	9183523	nuc66078	-0.310675	.
chr3L	9183892	9184040	nuc66081	-0.259444	.
chr3L	9205996	9206144	nuc66194	-0.301853	.
chr3L	9219715	9219863	nuc66262	-0.263584	.
chr3L	9229278	9229426	nuc66317	-0.255998	.
chr3L	9233141	9233289	nuc66336	-0.273122	.
chr3L	9242718	9242866	nuc66385	-0.248866	.
chr3L	9253714	9253862	nuc66444	-0.249229	.
chr3L	9272590	9272738	nuc66502	-0.291885	.
chr3L	9288218	9288366	nuc66578	-0.30152	.
chr3L	9291985	9292133	nuc66597	-0.249421	.
chr3L	9298600	9298748	nuc66630	-0.248289	.
chr3L	9310229	9310377	nuc66689	-0.261998	.
chr3L	9321408	9321556	nuc66747	-0.277171	.
chr3L	9357667	9357815	nuc66925	-0.313952	.
chr3L	9388413	9388561	nuc67055	-0.253204	.
chr3L	9458943	9459091	nuc67408	-0.248267	.
chr3L	9459316	9459464	nuc67410	-0.257429	.
chr3L	9464219	9464367	nuc67434	-0.262055	.
chr3L	9473339	9473487	nuc67482	-0.250622	.
chr3L	9477685	9477833	nuc67505	-0.252064	.
chr3L	9483468	9483616	nuc67536	-0.303679	.
chr3L	9515836	9515984	nuc67697	-0.265084	.
chr3L	9525933	9526081	nuc67746	-0.316972	.
chr3L	9534744	9534892	nuc67752	-0.260815	.
chr3L	9546291	9546439	nuc67811	-0.26242	.
chr3L	9555272	9555420	nuc67856	-0.252274	.
chr3L	9555402	9555550	nuc67857	-0.256808	.
chr3L	9559866	9560014	nuc67880	-0.327956	.
chr3L	9599126	9599274	nuc68055	-0.288988	.
chr3L	9602779	9602927	nuc68074	-0.278563	.
chr3L	9606012	9606160	nuc68092	-0.274692	.
chr3L	9614048	9614196	nuc68135	-0.251977	.
chr3L	9617924	9618072	nuc68157	-0.320809	.
chr3L	9628915	9629063	nuc68211	-0.258286	.
chr3L	9636267	9636415	nuc68249	-0.268379	.
chr3L	9695390	9695538	nuc68543	-0.258724	.
chr3L	9700716	9700864	nuc68572	-0.285917	.
chr3L	9701793	9701941	nuc68578	-0.262009	.
chr3L	9716758	9716906	nuc68654	-0.295967	.
chr3L	9719064	9719212	nuc68669	-0.263373	.
chr3L	9719418	9719566	nuc68671	-0.275982	.
chr3L	9720590	9720738	nuc68677	-0.329813	.
chr3L	9724803	9724951	nuc68703	-0.259035	.
chr3L	9726749	9726897	nuc68713	-0.271628	.
chr3L	9731350	9731498	nuc68737	-0.292764	.
chr3L	9735959	9736107	nuc68757	-0.260307	.
chr3L	9777088	9777236	nuc68969	-0.285351	.
chr3L	9783722	9783870	nuc69006	-0.252737	.
chr3L	9785643	9785791	nuc69016	-0.282037	.
chr3L	9785831	9785979	nuc69017	-0.271848	.
chr3L	9796804	9796952	nuc69067	-0.26074	.
chr3L	9806864	9807012	nuc69120	-0.270922	.
chr3L	9817933	9818081	nuc69171	-0.265672	.
chr3L	9818281	9818429	nuc69173	-0.254785	.
chr3L	9818998	9819146	nuc69177	-0.262999	.
chr3L	9830737	9830885	nuc69240	-0.317236	.
chr3L	9831238	9831386	nuc69243	-0.250881	.
chr3L	9861846	9861994	nuc69397	-0.269672	.
chr3L	9862995	9863143	nuc69403	-0.28235	.
chr3L	9868093	9868241	nuc69429	-0.352951	.
chr3L	9876157	9876305	nuc69473	-0.33483	.
chr3L	9897264	9897412	nuc69583	-0.248634	.
chr3L	9905812	9905960	nuc69628	-0.249244	.
chr3L	9909839	9909987	nuc69646	-0.277899	.
chr3L	9913970	9914118	nuc69667	-0.274354	.
chr3L	9914497	9914645	nuc69670	-0.254771	.
chr3L	9939288	9939436	nuc69747	-0.275888	.
chr3L	9942162	9942310	nuc69756	-0.320119	.
chr3L	9954658	9954806	nuc69815	-0.2727	.
chr3L	10006237	10006385	nuc70060	-0.249247	.
chr3L	10012102	10012250	nuc70093	-0.276367	.
chr3L	10016029	10016177	nuc70113	-0.272268	.
chr3L	10025914	10026062	nuc70162	-0.249301	.
chr3L	10028086	10028234	nuc70172	-0.253847	.
chr3L	10029214	10029362	nuc70178	-0.265096	.
chr3L	10045712	10045860	nuc70262	-0.30589	.
chr3L	10052537	10052685	nuc70294	-0.253315	.
chr3L	10080822	10080970	nuc70401	-0.255299	.
chr3L	10129296	10129444	nuc70653	-0.251788	.
chr3L	10176614	10176762	nuc70889	-0.305292	.
chr3L	10193720	10193868	nuc70970	-0.271939	.
chr3L	10208813	10208961	nuc71041	-0.248178	.
chr3L	10215985	10216133	nuc71077	-0.250486	.
chr3L	10220067	10220215	nuc71095	-0.288662	.
chr3L	10260508	10260656	nuc71294	-0.288619	.
chr3L	10261852	10262000	nuc71302	-0.268406	.
chr3L	10270502	10270650	nuc71341	-0.270481	.
chr3L	10280488	10280636	nuc71391	-0.271921	.
chr3L	10292158	10292306	nuc71443	-0.289328	.
chr3L	10306214	10306362	nuc71508	-0.276618	.
chr3L	10309364	10309512	nuc71526	-0.285804	.
chr3L	10399292	10399440	nuc71948	-0.274832	.
chr3L	10401498	10401646	nuc71960	-0.32805	.
chr3L	10411810	10411958	nuc71999	-0.249133	.
chr3L	10422387	10422535	nuc72049	-0.266604	.
chr3L	10427261	10427409	nuc72074	-0.278927	.
chr3L	10442099	10442247	nuc72145	-0.314245	.
chr3L	10480602	10480750	nuc72336	-0.264321	.
chr3L	10498214	10498362	nuc72421	-0.273182	.
chr3L	10548034	10548182	nuc72650	-0.284726	.
chr3L	10550444	10550592	nuc72661	-0.24955	.
chr3L	10610445	10610593	nuc72941	-0.250015	.
chr3L	10616297	10616445	nuc72966	-0.252446	.
chr3L	10660541	10660689	nuc73170	-0.255212	.
chr3L	10679275	10679423	nuc73265	-0.257192	.
chr3L	10750520	10750668	nuc73598	-0.299027	.
chr3L	10760699	10760847	nuc73649	-0.253245	.
chr3L	10789667	10789815	nuc73785	-0.263611	.
chr3L	10804200	10804348	nuc73856	-0.2616	.
chr3L	10814430	10814578	nuc73907	-0.275131	.
chr3L	10815355	10815503	nuc73912	-0.262059	.
chr3L	10821098	10821246	nuc73937	-0.340901	.
chr3L	10870918	10871066	nuc74178	-0.297192	.
chr3L	10897311	10897459	nuc74301	-0.287906	.
chr3L	10904285	10904433	nuc74334	-0.254463	.
chr3L	10905262	10905410	nuc74338	-0.287318	.
chr3L	10918115	10918263	nuc74402	-0.272546	.
chr3L	10918293	10918441	nuc74403	-0.267155	.
chr3L	10918513	10918661	nuc74405	-0.307394	.
chr3L	10919769	10919917	nuc74413	-0.264624	.
chr3L	10923450	10923598	nuc74431	-0.256677	.
chr3L	10925149	10925297	nuc74441	-0.277633	.
chr3L	10929679	10929827	nuc74465	-0.270629	.
chr3L	10969206	10969354	nuc74651	-0.282975	.
chr3L	11013096	11013244	nuc74879	-0.250364	.
chr3L	11021887	11022035	nuc74922	-0.285073	.
chr3L	11070724	11070872	nuc75170	-0.268128	.
chr3L	11096113	11096261	nuc75290	-0.257395	.
chr3L	11100331	11100479	nuc75301	-0.247798	.
chr3L	11140592	11140740	nuc75500	-0.284277	.
chr3L	11144283	11144431	nuc75518	-0.247714	.
chr3L	11147129	11147277	nuc75534	-0.366887	.
chr3L	11148205	11148353	nuc75539	-0.254114	.
chr3L	11148375	11148523	nuc75540	-0.266356	.
chr3L	11158986	11159134	nuc75591	-0.254628	.
chr3L	11199796	11199944	nuc75791	-0.263371	.
chr3L	11406545	11406693	nuc76734	-0.253275	.
chr3L	11451059	11451207	nuc76942	-0.266432	.
chr3L	11451693	11451841	nuc76944	-0.26171	.
chr3L	11451845	11451993	nuc76945	-0.258569	.
chr3L	11456959	11457107	nuc76970	-0.267678	.
chr3L	11534971	11535119	nuc77292	-0.257985	.
chr3L	11656143	11656291	nuc77792	-0.274456	.
chr3L	11670359	11670507	nuc77857	-0.277476	.
chr3L	11673256	11673404	nuc77873	-0.308683	.
chr3L	11694484	11694632	nuc77978	-0.277901	.
chr3L	11706610	11706758	nuc78041	-0.254944	.
chr3L	11733384	11733532	nuc78148	-0.25222	.
chr3L	11734778	11734926	nuc78154	-0.259969	.
chr3L	11735130	11735278	nuc78156	-0.297245	.
chr3L	11738613	11738761	nuc78173	-0.277389	.
chr3L	11754058	11754206	nuc78248	-0.270118	.
chr3L	11771495	11771643	nuc78329	-0.247589	.
chr3L	11787562	11787710	nuc78414	-0.281524	.
chr3L	11792375	11792523	nuc78441	-0.264818	.
chr3L	11810749	11810897	nuc78535	-0.251258	.
chr3L	11823071	11823219	nuc78595	-0.253991	.
chr3L	11846197	11846345	nuc78697	-0.258557	.
chr3L	11849698	11849846	nuc78712	-0.27543	.
chr3L	11864907	11865055	nuc78780	-0.259974	.
chr3L	11867877	11868025	nuc78795	-0.294218	.
chr3L	11893269	11893417	nuc78923	-0.264841	.
chr3L	11915133	11915281	nuc79026	-0.252235	.
chr3L	11933705	11933853	nuc79121	-0.247905	.
chr3L	11935138	11935286	nuc79127	-0.25576	.
chr3L	11948199	11948347	nuc79188	-0.309554	.
chr3L	11949192	11949340	nuc79194	-0.265136	.
chr3L	11953346	11953494	nuc79217	-0.249607	.
chr3L	11970393	11970541	nuc79278	-0.247888	.
chr3L	11975572	11975720	nuc79307	-0.25051	.
chr3L	12024984	12025132	nuc79555	-0.274514	.
chr3L	12120046	12120194	nuc80000	-0.262948	.
chr3L	12175748	12175896	nuc80276	-0.25737	.
chr3L	12182221	12182369	nuc80312	-0.253495	.
chr3L	12202192	12202340	nuc80417	-0.257641	.
chr3L	12224724	12224872	nuc80531	-0.255891	.
chr3L	12236136	12236284	nuc80590	-0.270153	.
chr3L	12255280	12255428	nuc80678	-0.263206	.
chr3L	12265413	12265561	nuc80724	-0.319176	.
chr3L	12265622	12265770	nuc80725	-0.262481	.
chr3L	12308586	12308734	nuc80928	-0.283753	.
chr3L	12309947	12310095	nuc80934	-0.305759	.
chr3L	12312528	12312676	nuc80945	-0.290696	.
chr3L	12317636	12317784	nuc80971	-0.25653	.
chr3L	12350693	12350841	nuc81134	-0.253736	.
chr3L	12379693	12379841	nuc81269	-0.264397	.
chr3L	12416343	12416491	nuc81454	-0.265746	.
chr3L	12434630	12434778	nuc81543	-0.265453	.
chr3L	12439875	12440023	nuc81572	-0.269372	.
chr3L	12440513	12440661	nuc81576	-0.270726	.
chr3L	12448097	12448245	nuc81608	-0.255041	.
chr3L	12469154	12469302	nuc81707	-0.263344	.
chr3L	12487833	12487981	nuc81795	-0.250345	.
chr3L	12524066	12524214	nuc81994	-0.260053	.
chr3L	12549349	12549497	nuc82115	-0.286251	.
chr3L	12560860	12561008	nuc82164	-0.325509	.
chr3L	12609316	12609464	nuc82389	-0.272075	.
chr3L	12618857	12619005	nuc82435	-0.263635	.
chr3L	12645611	12645759	nuc82558	-0.258311	.
chr3L	12656536	12656684	nuc82617	-0.314446	.
chr3L	12663726	12663874	nuc82656	-0.2581	.
chr3L	12665622	12665770	nuc82665	-0.29382	.
chr3L	12680254	12680402	nuc82737	-0.248936	.
chr3L	12688611	12688759	nuc82780	-0.270033	.
chr3L	12693597	12693745	nuc82804	-0.252611	.
chr3L	12693981	12694129	nuc82806	-0.262901	.
chr3L	12730291	12730439	nuc82984	-0.254571	.
chr3L	12852263	12852411	nuc83583	-0.251308	.
chr3L	12861147	12861295	nuc83621	-0.323132	.
chr3L	12864184	12864332	nuc83635	-0.269126	.
chr3L	12866075	12866223	nuc83644	-0.262009	.
chr3L	12875073	12875221	nuc83681	-0.252316	.
chr3L	12892142	12892290	nuc83764	-0.280779	.
chr3L	12909248	12909396	nuc83843	-0.258074	.
chr3L	12926956	12927104	nuc83902	-0.271326	.
chr3L	12962430	12962578	nuc84042	-0.322092	.
chr3L	12964608	12964756	nuc84054	-0.274563	.
chr3L	12975826	12975974	nuc84110	-0.256447	.
chr3L	12984238	12984386	nuc84157	-0.287941	.
chr3L	12990196	12990344	nuc84188	-0.271791	.
chr3L	13061168	13061316	nuc84539	-0.24811	.
chr3L	13082205	13082353	nuc84648	-0.299858	.
chr3L	13084620	13084768	nuc84657	-0.314511	.
chr3L	13091501	13091649	nuc84689	-0.3292	.
chr3L	13110563	13110711	nuc84776	-0.281668	.
chr3L	13122709	13122857	nuc84838	-0.257174	.
chr3L	13135923	13136071	nuc84903	-0.321431	.
chr3L	13243535	13243683	nuc85433	-0.253606	.
chr3L	13255809	13255957	nuc85493	-0.268209	.
chr3L	13264590	13264738	nuc85541	-0.264434	.
chr3L	13285838	13285986	nuc85635	-0.355924	.
chr3L	13310343	13310491	nuc85756	-0.277332	.
chr3L	13325693	13325841	nuc85831	-0.255055	.
chr3L	13343744	13343892	nuc85925	-0.273877	.
chr3L	13359356	13359504	nuc86002	-0.2575	.
chr3L	13378115	13378263	nuc86090	-0.26852	.
chr3L	13386461	13386609	nuc86130	-0.257939	.
chr3L	13416631	13416779	nuc86270	-0.267133	.
chr3L	13417916	13418064	nuc86277	-0.251477	.
chr3L	13442690	13442838	nuc86394	-0.250844	.
chr3L	13459865	13460013	nuc86480	-0.259914	.
chr3L	13499318	13499466	nuc86682	-0.2634	.
chr3L	13512512	13512660	nuc86752	-0.272629	.
chr3L	13532032	13532180	nuc86800	-0.2755	.
chr3L	13542096	13542244	nuc86854	-0.255853	.
chr3L	13544420	13544568	nuc86866	-0.253324	.
chr3L	13562570	13562718	nuc86960	-0.301631	.
chr3L	13573419	13573567	nuc86988	-0.293624	.
chr3L	13574737	13574885	nuc86995	-0.257856	.
chr3L	13575960	13576108	nuc87002	-0.263859	.
chr3L	13588723	13588871	nuc87076	-0.276017	.
chr3L	13591329	13591477	nuc87088	-0.316148	.
chr3L	13623118	13623266	nuc87250	-0.261996	.
chr3L	13631940	13632088	nuc87297	-0.280629	.
chr3L	13650132	13650280	nuc87392	-0.26891	.
chr3L	13662429	13662577	nuc87454	-0.257935	.
chr3L	13665449	13665597	nuc87469	-0.279107	.
chr3L	13668604	13668752	nuc87481	-0.270317	.
chr3L	13672500	13672648	nuc87502	-0.3175	.
chr3L	13678249	13678397	nuc87528	-0.252875	.
chr3L	13680503	13680651	nuc87542	-0.254191	.
chr3L	13684247	13684395	nuc87563	-0.249007	.
chr3L	13697887	13698035	nuc87629	-0.258463	.
chr3L	13719465	13719613	nuc87741	-0.282541	.
chr3L	13723049	13723197	nuc87760	-0.262858	.
chr3L	13724912	13725060	nuc87771	-0.257609	.
chr3L	13737487	13737635	nuc87832	-0.278747	.
chr3L	13740659	13740807	nuc87846	-0.262357	.
chr3L	13768026	13768174	nuc87983	-0.329302	.
chr3L	13833955	13834103	nuc88206	-0.294537	.
chr3L	13845694	13845842	nuc88265	-0.262391	.
chr3L	13849154	13849302	nuc88282	-0.254397	.
chr3L	13865704	13865852	nuc88362	-0.271835	.
chr3L	13883273	13883421	nuc88451	-0.251522	.
chr3L	13897787	13897935	nuc88521	-0.253459	.
chr3L	13920697	13920845	nuc88627	-0.247479	.
chr3L	13929176	13929324	nuc88667	-0.333171	.
chr3L	13955920	13956068	nuc88794	-0.291419	.
chr3L	13961875	13962023	nuc88827	-0.309743	.
chr3L	13975368	13975516	nuc88893	-0.29137	.
chr3L	13977677	13977825	nuc88903	-0.262763	.
chr3L	13979052	13979200	nuc88913	-0.266623	.
chr3L	14001701	14001849	nuc89022	-0.295777	.
chr3L	14009867	14010015	nuc89068	-0.280263	.
chr3L	14019712	14019860	nuc89118	-0.263006	.
chr3L	14020597	14020745	nuc89123	-0.266348	.
chr3L	14028929	14029077	nuc89170	-0.254132	.
chr3L	14039331	14039479	nuc89223	-0.303125	.
chr3L	14073217	14073365	nuc89384	-0.261798	.
chr3L	14073571	14073719	nuc89386	-0.344389	.
chr3L	14074183	14074331	nuc89391	-0.28815	.
chr3L	14084822	14084970	nuc89442	-0.31248	.
chr3L	14089936	14090084	nuc89465	-0.274932	.
chr3L	14107093	14107241	nuc89543	-0.274392	.
chr3L	14117535	14117683	nuc89593	-0.27258	.
chr3L	14120132	14120280	nuc89606	-0.267955	.
chr3L	14140628	14140776	nuc89707	-0.266976	.
chr3L	14147099	14147247	nuc89736	-0.275144	.
chr3L	14231445	14231593	nuc90115	-0.289037	.
chr3L	14247709	14247857	nuc90191	-0.251756	.
chr3L	14275697	14275845	nuc90302	-0.312776	.
chr3L	14360046	14360194	nuc90675	-0.306381	.
chr3L	14388970	14389118	nuc90815	-0.257402	.
chr3L	14408868	14409016	nuc90904	-0.26152	.
chr3L	14504292	14504440	nuc91338	-0.25328	.
chr3L	14583140	14583288	nuc91688	-0.275082	.
chr3L	14613143	14613291	nuc91824	-0.261844	.
chr3L	14627858	14628006	nuc91895	-0.26569	.
chr3L	14689485	14689633	nuc92207	-0.25983	.
chr3L	14787201	14787349	nuc92645	-0.250744	.
chr3L	14814314	14814462	nuc92775	-0.260614	.
chr3L	14865391	14865539	nuc92976	-0.270328	.
chr3L	14895012	14895160	nuc93122	-0.266062	.
chr3L	14962207	14962355	nuc93441	-0.2539	.
chr3L	14976150	14976298	nuc93505	-0.251182	.
chr3L	14989709	14989857	nuc93572	-0.269467	.
chr3L	15029791	15029939	nuc93766	-0.266409	.
chr3L	15033849	15033997	nuc93786	-0.322342	.
chr3L	15033985	15034133	nuc93787	-0.256551	.
chr3L	15065732	15065880	nuc93938	-0.287959	.
chr3L	15076566	15076714	nuc93991	-0.284499	.
chr3L	15111461	15111609	nuc94147	-0.287141	.
chr3L	15152587	15152735	nuc94348	-0.294953	.
chr3L	15163244	15163392	nuc94401	-0.294097	.
chr3L	15173220	15173368	nuc94452	-0.260576	.
chr3L	15208566	15208714	nuc94620	-0.275764	.
chr3L	15218801	15218949	nuc94666	-0.283066	.
chr3L	15319863	15320011	nuc95131	-0.269299	.
chr3L	15322863	15323011	nuc95144	-0.270398	.
chr3L	15331124	15331272	nuc95187	-0.247576	.
chr3L	15353777	15353925	nuc95305	-0.253551	.
chr3L	15366362	15366510	nuc95364	-0.276076	.
chr3L	15414859	15415007	nuc95597	-0.255913	.
chr3L	15439160	15439308	nuc95685	-0.257925	.
chr3L	15457012	15457160	nuc95775	-0.275753	.
chr3L	15491428	15491576	nuc95940	-0.247663	.
chr3L	15492640	15492788	nuc95945	-0.286287	.
chr3L	15611137	15611285	nuc96499	-0.260837	.
chr3L	15707014	15707162	nuc96976	-0.271075	.
chr3L	15708877	15709025	nuc96985	-0.262304	.
chr3L	15724927	15725075	nuc97063	-0.258809	.
chr3L	15730052	15730200	nuc97090	-0.322161	.
chr3L	15745889	15746037	nuc97166	-0.252896	.
chr3L	15762832	15762980	nuc97251	-0.273733	.
chr3L	15863678	15863826	nuc97687	-0.249439	.
chr3L	15866205	15866353	nuc97699	-0.255566	.
chr3L	15887597	15887745	nuc97797	-0.254842	.
chr3L	15901505	15901653	nuc97862	-0.25932	.
chr3L	16013601	16013749	nuc98367	-0.261689	.
chr3L	16018230	16018378	nuc98393	-0.276222	.
chr3L	16022551	16022699	nuc98417	-0.265826	.
chr3L	16024195	16024343	nuc98424	-0.256458	.
chr3L	16061634	16061782	nuc98604	-0.26417	.
chr3L	16079792	16079940	nuc98688	-0.252455	.
chr3L	16096607	16096755	nuc98780	-0.287073	.
chr3L	16107771	16107919	nuc98839	-0.251751	.
chr3L	16116735	16116883	nuc98880	-0.251857	.
chr3L	16117121	16117269	nuc98882	-0.312212	.
chr3L	16118108	16118256	nuc98887	-0.275659	.
chr3L	16118274	16118422	nuc98888	-0.286603	.
chr3L	16146556	16146704	nuc99028	-0.293076	.
chr3L	16164959	16165107	nuc99113	-0.249821	.
chr3L	16200264	16200412	nuc99247	-0.262436	.
chr3L	16236026	16236174	nuc99418	-0.24765	.
chr3L	16265497	16265645	nuc99558	-0.284373	.
chr3L	16278917	16279065	nuc99617	-0.254792	.
chr3L	16283728	16283876	nuc99638	-0.351394	.
chr3L	16286393	16286541	nuc99652	-0.249555	.
chr3L	16315357	16315505	nuc99790	-0.258163	.
chr3L	16319498	16319646	nuc99810	-0.257722	.
chr3L	16333017	16333165	nuc99869	-0.293004	.
chr3L	16335506	16335654	nuc99880	-0.250173	.
chr3L	16336922	16337070	nuc99887	-0.276705	.
chr3L	16348856	16349004	nuc99951	-0.274486	.
chr3L	16380171	16380319	nuc100103	-0.249583	.
chr3L	16411866	16412014	nuc100267	-0.256707	.
chr3L	16413160	16413308	nuc100274	-0.284217	.
chr3L	16413323	16413471	nuc100275	-0.25407	.
chr3L	16420686	16420834	nuc100309	-0.25466	.
chr3L	16422051	16422199	nuc100315	-0.255917	.
chr3L	16422293	16422441	nuc100316	-0.266705	.
chr3L	16429254	16429402	nuc100351	-0.275337	.
chr3L	16464690	16464838	nuc100509	-0.250274	.
chr3L	16484606	16484754	nuc100605	-0.251172	.
chr3L	16490165	16490313	nuc100627	-0.25923	.
chr3L	16506486	16506634	nuc100706	-0.257096	.
chr3L	16531884	16532032	nuc100806	-0.251852	.
chr3L	16552286	16552434	nuc100905	-0.263525	.
chr3L	16712476	16712624	nuc101589	-0.297839	.
chr3L	16712826	16712974	nuc101592	-0.299228	.
chr3L	16745312	16745460	nuc101747	-0.259058	.
chr3L	16767290	16767438	nuc101848	-0.27873	.
chr3L	16772443	16772591	nuc101873	-0.274958	.
chr3L	16840798	16840946	nuc102211	-0.260361	.
chr3L	16842233	16842381	nuc102220	-0.261467	.
chr3L	16844135	16844283	nuc102229	-0.260344	.
chr3L	16849554	16849702	nuc102255	-0.25306	.
chr3L	16871170	16871318	nuc102359	-0.248587	.
chr3L	16876354	16876502	nuc102385	-0.272408	.
chr3L	16896155	16896303	nuc102482	-0.249309	.
chr3L	16917789	16917937	nuc102589	-0.253147	.
chr3L	16925145	16925293	nuc102625	-0.27236	.
chr3L	16974858	16975006	nuc102835	-0.264822	.
chr3L	17010217	17010365	nuc103011	-0.268627	.
chr3L	17015111	17015259	nuc103039	-0.253782	.
chr3L	17015867	17016015	nuc103044	-0.261138	.
chr3L	17039270	17039418	nuc103160	-0.253843	.
chr3L	17063415	17063563	nuc103266	-0.250975	.
chr3L	17096518	17096666	nuc103383	-0.283535	.
chr3L	17099607	17099755	nuc103398	-0.267207	.
chr3L	17102421	17102569	nuc103413	-0.263627	.
chr3L	17102707	17102855	nuc103414	-0.275059	.
chr3L	17110793	17110941	nuc103458	-0.285229	.
chr3L	17117056	17117204	nuc103491	-0.272609	.
chr3L	17119952	17120100	nuc103505	-0.271141	.
chr3L	17126041	17126189	nuc103535	-0.262781	.
chr3L	17126626	17126774	nuc103538	-0.279193	.
chr3L	17127645	17127793	nuc103543	-0.257929	.
chr3L	17128037	17128185	nuc103546	-0.271946	.
chr3L	17132460	17132608	nuc103566	-0.281717	.
chr3L	17133148	17133296	nuc103569	-0.265833	.
chr3L	17144529	17144677	nuc103630	-0.280304	.
chr3L	17156601	17156749	nuc103691	-0.262627	.
chr3L	17170424	17170572	nuc103755	-0.24779	.
chr3L	17178187	17178335	nuc103791	-0.259884	.
chr3L	17181994	17182142	nuc103810	-0.255348	.
chr3L	17183827	17183975	nuc103819	-0.260123	.
chr3L	17200933	17201081	nuc103896	-0.262156	.
chr3L	17204565	17204713	nuc103912	-0.260538	.
chr3L	17215926	17216074	nuc103964	-0.257765	.
chr3L	17216405	17216553	nuc103967	-0.276877	.
chr3L	17233013	17233161	nuc104046	-0.254096	.
chr3L	17234340	17234488	nuc104053	-0.248152	.
chr3L	17249458	17249606	nuc104117	-0.257598	.
chr3L	17260246	17260394	nuc104171	-0.298182	.
chr3L	17265664	17265812	nuc104195	-0.248129	.
chr3L	17281314	17281462	nuc104279	-0.293108	.
chr3L	17297240	17297388	nuc104361	-0.267991	.
chr3L	17300936	17301084	nuc104376	-0.26246	.
chr3L	17312284	17312432	nuc104431	-0.268844	.
chr3L	17315285	17315433	nuc104444	-0.274153	.
chr3L	17323807	17323955	nuc104488	-0.266188	.
chr3L	17326083	17326231	nuc104499	-0.364264	.
chr3L	17333465	17333613	nuc104530	-0.272348	.
chr3L	17339481	17339629	nuc104562	-0.258099	.
chr3L	17349235	17349383	nuc104606	-0.278139	.
chr3L	17355200	17355348	nuc104633	-0.281363	.
chr3L	17371125	17371273	nuc104714	-0.261265	.
chr3L	17372459	17372607	nuc104720	-0.253216	.
chr3L	17374639	17374787	nuc104730	-0.263452	.
chr3L	17391101	17391249	nuc104812	-0.258317	.
chr3L	17415351	17415499	nuc104931	-0.248659	.
chr3L	17419539	17419687	nuc104954	-0.310858	.
chr3L	17430389	17430537	nuc105010	-0.268523	.
chr3L	17430517	17430665	nuc105011	-0.268774	.
chr3L	17432225	17432373	nuc105022	-0.293091	.
chr3L	17492520	17492668	nuc105312	-0.279559	.
chr3L	17575979	17576127	nuc105682	-0.250754	.
chr3L	17576155	17576303	nuc105683	-0.25135	.
chr3L	17584933	17585081	nuc105728	-0.254987	.
chr3L	17589045	17589193	nuc105748	-0.290743	.
chr3L	17621559	17621707	nuc105899	-0.252829	.
chr3L	17676375	17676523	nuc106162	-0.258886	.
chr3L	17682642	17682790	nuc106192	-0.255988	.
chr3L	17707316	17707464	nuc106314	-0.253894	.
chr3L	17746673	17746821	nuc106473	-0.279087	.
chr3L	17787975	17788123	nuc106664	-0.277176	.
chr3L	17808785	17808933	nuc106767	-0.250885	.
chr3L	17846035	17846183	nuc106949	-0.258815	.
chr3L	17893285	17893433	nuc107120	-0.247834	.
chr3L	17894551	17894699	nuc107127	-0.264474	.
chr3L	17903774	17903922	nuc107171	-0.283593	.
chr3L	17904411	17904559	nuc107174	-0.293396	.
chr3L	17904743	17904891	nuc107176	-0.282696	.
chr3L	17980328	17980476	nuc107537	-0.33801	.
chr3L	18015035	18015183	nuc107711	-0.265019	.
chr3L	18019911	18020059	nuc107730	-0.267265	.
chr3L	18020429	18020577	nuc107733	-0.248305	.
chr3L	18069930	18070078	nuc107923	-0.269365	.
chr3L	18088347	18088495	nuc108011	-0.257676	.
chr3L	18113214	18113362	nuc108131	-0.279202	.
chr3L	18193680	18193828	nuc108490	-0.315583	.
chr3L	18225895	18226043	nuc108631	-0.25783	.
chr3L	18241061	18241209	nuc108696	-0.29646	.
chr3L	18288774	18288922	nuc108916	-0.289825	.
chr3L	18293325	18293473	nuc108940	-0.283873	.
chr3L	18319165	18319313	nuc109062	-0.300143	.
chr3L	18335337	18335485	nuc109132	-0.278229	.
chr3L	18360802	18360950	nuc109259	-0.256372	.
chr3L	18371650	18371798	nuc109309	-0.257988	.
chr3L	18386878	18387026	nuc109381	-0.300084	.
chr3L	18416603	18416751	nuc109526	-0.346532	.
chr3L	18440981	18441129	nuc109639	-0.267756	.
chr3L	18450598	18450746	nuc109680	-0.292446	.
chr3L	18480064	18480212	nuc109808	-0.272583	.
chr3L	18537251	18537399	nuc110006	-0.250205	.
chr3L	18615843	18615991	nuc110356	-0.247629	.
chr3L	18623871	18624019	nuc110395	-0.247647	.
chr3L	18690730	18690878	nuc110711	-0.303518	.
chr3L	18703260	18703408	nuc110776	-0.256753	.
chr3L	18739193	18739341	nuc110910	-0.268994	.
chr3L	18747401	18747549	nuc110945	-0.248485	.
chr3L	18796615	18796763	nuc111123	-0.255957	.
chr3L	18797400	18797548	nuc111127	-0.260329	.
chr3L	18805041	18805189	nuc111167	-0.256317	.
chr3L	18845132	18845280	nuc111341	-0.251863	.
chr3L	18921444	18921592	nuc111708	-0.340085	.
chr3L	18935121	18935269	nuc111770	-0.251089	.
chr3L	18965738	18965886	nuc111917	-0.252117	.
chr3L	18974914	18975062	nuc111960	-0.253539	.
chr3L	18979996	18980144	nuc111989	-0.251086	.
chr3L	18993136	18993284	nuc112058	-0.275754	.
chr3L	19057853	19058001	nuc112375	-0.271716	.
chr3L	19091713	19091861	nuc112546	-0.249698	.
chr3L	19092913	19093061	nuc112552	-0.257077	.
chr3L	19106735	19106883	nuc112616	-0.324055	.
chr3L	19125842	19125990	nuc112682	-0.281878	.
chr3L	19127328	19127476	nuc112690	-0.278202	.
chr3L	19160929	19161077	nuc112864	-0.27283	.
chr3L	19178457	19178605	nuc112954	-0.342386	.
chr3L	19183145	19183293	nuc112975	-0.248202	.
chr3L	19187156	19187304	nuc112995	-0.272272	.
chr3L	19203394	19203542	nuc113067	-0.302723	.
chr3L	19204276	19204424	nuc113072	-0.266635	.
chr3L	19207466	19207614	nuc113088	-0.286703	.
chr3L	19237546	19237694	nuc113228	-0.25921	.
chr3L	19240994	19241142	nuc113247	-0.248323	.
chr3L	19276717	19276865	nuc113416	-0.252715	.
chr3L	19276903	19277051	nuc113417	-0.250599	.
chr3L	19277288	19277436	nuc113419	-0.253642	.
chr3L	19297676	19297824	nuc113516	-0.288785	.
chr3L	19309608	19309756	nuc113579	-0.252645	.
chr3L	19313965	19314113	nuc113600	-0.251215	.
chr3L	19322590	19322738	nuc113639	-0.266321	.
chr3L	19342772	19342920	nuc113743	-0.267325	.
chr3L	19343441	19343589	nuc113746	-0.250622	.
chr3L	19374352	19374500	nuc113896	-0.2923	.
chr3L	19375356	19375504	nuc113902	-0.260723	.
chr3L	19382198	19382346	nuc113931	-0.297686	.
chr3L	19407380	19407528	nuc114031	-0.279943	.
chr3L	19417832	19417980	nuc114077	-0.251863	.
chr3L	19433387	19433535	nuc114151	-0.283692	.
chr3L	19450853	19451001	nuc114238	-0.25911	.
chr3L	19452297	19452445	nuc114248	-0.264984	.
chr3L	19478092	19478240	nuc114352	-0.255254	.
chr3L	19514226	19514374	nuc114507	-0.272214	.
chr3L	19523353	19523501	nuc114553	-0.349392	.
chr3L	19524281	19524429	nuc114558	-0.302338	.
chr3L	19534624	19534772	nuc114610	-0.260804	.
chr3L	19664877	19665025	nuc115240	-0.274475	.
chr3L	19669052	19669200	nuc115263	-0.257172	.
chr3L	19670003	19670151	nuc115267	-0.26485	.
chr3L	19689011	19689159	nuc115360	-0.296711	.
chr3L	19793863	19794011	nuc115550	-0.283909	.
chr3L	19832310	19832458	nuc115717	-0.265765	.
chr3L	19853690	19853838	nuc115779	-0.288664	.
chr3L	19872567	19872715	nuc115868	-0.249098	.
chr3L	19942344	19942492	nuc116210	-0.278082	.
chr3L	19976020	19976168	nuc116353	-0.277895	.
chr3L	19979980	19980128	nuc116372	-0.356186	.
chr3L	20004252	20004400	nuc116480	-0.260879	.
chr3L	20055308	20055456	nuc116730	-0.264957	.
chr3L	20097945	20098093	nuc116952	-0.249593	.
chr3L	20119326	20119474	nuc117015	-0.353158	.
chr3L	20193803	20193951	nuc117374	-0.27233	.
chr3L	20217453	20217601	nuc117463	-0.262247	.
chr3L	20218194	20218342	nuc117466	-0.250288	.
chr3L	20220239	20220387	nuc117475	-0.283459	.
chr3L	20220883	20221031	nuc117479	-0.260051	.
chr3L	20256988	20257136	nuc117655	-0.255894	.
chr3L	20266079	20266227	nuc117702	-0.248869	.
chr3L	20274253	20274401	nuc117740	-0.261539	.
chr3L	20279419	20279567	nuc117764	-0.274544	.
chr3L	20296313	20296461	nuc117848	-0.249944	.
chr3L	20314844	20314992	nuc117940	-0.257766	.
chr3L	20339576	20339724	nuc118009	-0.286751	.
chr3L	20350134	20350282	nuc118058	-0.266871	.
chr3L	20350655	20350803	nuc118061	-0.257807	.
chr3L	20354307	20354455	nuc118079	-0.257194	.
chr3L	20366374	20366522	nuc118143	-0.25435	.
chr3L	20367413	20367561	nuc118149	-0.260792	.
chr3L	20383980	20384128	nuc118239	-0.277457	.
chr3L	20411945	20412093	nuc118377	-0.285233	.
chr3L	20413494	20413642	nuc118385	-0.250207	.
chr3L	20414451	20414599	nuc118390	-0.311188	.
chr3L	20420230	20420378	nuc118418	-0.271662	.
chr3L	20431516	20431664	nuc118476	-0.294835	.
chr3L	20514693	20514841	nuc118827	-0.294152	.
chr3L	20558025	20558173	nuc119042	-0.247386	.
chr3L	20565210	20565358	nuc119079	-0.298887	.
chr3L	20575124	20575272	nuc119126	-0.30345	.
chr3L	20575316	20575464	nuc119127	-0.268553	.
chr3L	20603830	20603978	nuc119266	-0.262101	.
chr3L	20607182	20607330	nuc119284	-0.28338	.
chr3L	20608069	20608217	nuc119289	-0.323544	.
chr3L	20625231	20625379	nuc119373	-0.263775	.
chr3L	20633691	20633839	nuc119419	-0.269985	.
chr3L	20680259	20680407	nuc119662	-0.261082	.
chr3L	20695252	20695400	nuc119740	-0.257962	.
chr3L	20733211	20733359	nuc119926	-0.34124	.
chr3L	20735720	20735868	nuc119938	-0.265054	.
chr3L	20739368	20739516	nuc119957	-0.253978	.
chr3L	20811815	20811963	nuc120314	-0.265996	.
chr3L	20863031	20863179	nuc120546	-0.26875	.
chr3L	20867457	20867605	nuc120568	-0.254136	.
chr3L	20880143	20880291	nuc120631	-0.260371	.
chr3L	20885954	20886102	nuc120662	-0.298013	.
chr3L	20897761	20897909	nuc120719	-0.259092	.
chr3L	20901245	20901393	nuc120736	-0.270249	.
chr3L	20910420	20910568	nuc120785	-0.252858	.
chr3L	20926937	20927085	nuc120867	-0.269635	.
chr3L	20927880	20928028	nuc120871	-0.264481	.
chr3L	20930401	20930549	nuc120884	-0.256089	.
chr3L	20931857	20932005	nuc120894	-0.25806	.
chr3L	20950547	20950695	nuc120992	-0.263163	.
chr3L	20957890	20958038	nuc121031	-0.254583	.
chr3L	20963302	20963450	nuc121058	-0.281566	.
chr3L	20968263	20968411	nuc121084	-0.259742	.
chr3L	20973493	20973641	nuc121108	-0.248219	.
chr3L	20974584	20974732	nuc121114	-0.253065	.
chr3L	20979804	20979952	nuc121143	-0.267478	.
chr3L	20991946	20992094	nuc121201	-0.301424	.
chr3L	21037355	21037503	nuc121380	-0.255983	.
chr3L	21091851	21091999	nuc121637	-0.274203	.
chr3L	21116978	21117126	nuc121753	-0.282339	.
chr3L	21181083	21181231	nuc122033	-0.254614	.
chr3L	21202946	21203094	nuc122135	-0.312031	.
chr3L	21209200	21209348	nuc122164	-0.248772	.
chr3L	21213866	21214014	nuc122190	-0.249411	.
chr3L	21225469	21225617	nuc122249	-0.274789	.
chr3L	21313064	21313212	nuc122614	-0.270441	.
chr3L	21326478	21326626	nuc122684	-0.255872	.
chr3L	21338786	21338934	nuc122751	-0.313709	.
chr3L	21344520	21344668	nuc122777	-0.265206	.
chr3L	21379294	21379442	nuc122886	-0.278884	.
chr3L	21381837	21381985	nuc122899	-0.267089	.
chr3L	21396471	21396619	nuc122970	-0.260196	.
chr3L	21399689	21399837	nuc122988	-0.370938	.
chr3L	21416307	21416455	nuc123076	-0.259399	.
chr3L	21418121	21418269	nuc123087	-0.258122	.
chr3L	21447090	21447238	nuc123231	-0.259323	.
chr3L	21484562	21484710	nuc123415	-0.259657	.
chr3L	21543154	21543302	nuc123693	-0.277638	.
chr3L	21549865	21550013	nuc123729	-0.262297	.
chr3L	21598702	21598850	nuc123972	-0.256689	.
chr3L	21637257	21637405	nuc124156	-0.252749	.
chr3L	21649775	21649923	nuc124226	-0.25296	.
chr3L	21673569	21673717	nuc124342	-0.285887	.
chr3L	21674809	21674957	nuc124350	-0.289966	.
chr3L	21675012	21675160	nuc124351	-0.250903	.
chr3L	21683975	21684123	nuc124392	-0.27123	.
chr3L	21695316	21695464	nuc124447	-0.278385	.
chr3L	21731373	21731521	nuc124621	-0.257128	.
chr3L	21734928	21735076	nuc124638	-0.270599	.
chr3L	21755585	21755733	nuc124709	-0.291961	.
chr3L	21781147	21781295	nuc124825	-0.25943	.
chr3L	21782222	21782370	nuc124831	-0.275401	.
chr3L	21782607	21782755	nuc124833	-0.270974	.
chr3L	21782826	21782974	nuc124834	-0.263926	.
chr3L	21806560	21806708	nuc124952	-0.253679	.
chr3L	21812738	21812886	nuc124981	-0.255832	.
chr3L	21843193	21843341	nuc125139	-0.256934	.
chr3L	21852689	21852837	nuc125185	-0.309832	.
chr3L	21863962	21864110	nuc125245	-0.249741	.
chr3L	21902220	21902368	nuc125431	-0.253599	.
chr3L	21909670	21909818	nuc125468	-0.277812	.
chr3L	21924900	21925048	nuc125545	-0.270403	.
chr3L	21928282	21928430	nuc125560	-0.260543	.
chr3L	21940441	21940589	nuc125622	-0.275965	.
chr3L	21961926	21962074	nuc125711	-0.247506	.
chr3L	21965848	21965996	nuc125727	-0.258202	.
chr3L	21969368	21969516	nuc125742	-0.262853	.
chr3L	21972367	21972515	nuc125758	-0.258574	.
chr3L	21976630	21976778	nuc125782	-0.25438	.
chr3L	22004349	22004497	nuc125919	-0.272995	.
chr3L	22004672	22004820	nuc125922	-0.332276	.
chr3L	22005200	22005348	nuc125925	-0.282791	.
chr3L	22017402	22017550	nuc125996	-0.272928	.
chr3L	22027188	22027336	nuc126042	-0.276845	.
chr3L	22033486	22033634	nuc126073	-0.250406	.
chr3L	22084291	22084439	nuc126332	-0.274146	.
chr3L	22110504	22110652	nuc126423	-0.254787	.
chr3L	22120598	22120746	nuc126477	-0.276066	.
chr3L	22124399	22124547	nuc126494	-0.268371	.
chr3L	22142508	22142656	nuc126584	-0.276449	.
chr3L	22164530	22164678	nuc126689	-0.290733	.
chr3L	22211114	22211262	nuc126931	-0.254394	.
chr3L	22214564	22214712	nuc126949	-0.249806	.
chr3L	22224315	22224463	nuc127007	-0.248087	.
chr3L	22225847	22225995	nuc127015	-0.252084	.
chr3L	22232847	22232995	nuc127051	-0.257563	.
chr3L	22254766	22254914	nuc127159	-0.251086	.
chr3L	22299704	22299852	nuc127385	-0.3022	.
chr3L	22312209	22312357	nuc127453	-0.26908	.
chr3L	22315855	22316003	nuc127472	-0.270171	.
chr3L	22316094	22316242	nuc127473	-0.250097	.
chr3L	22320600	22320748	nuc127493	-0.24871	.
chr3L	22320954	22321102	nuc127496	-0.259642	.
chr3L	22321502	22321650	nuc127499	-0.291505	.
chr3L	22322090	22322238	nuc127503	-0.27044	.
chr3L	22327070	22327218	nuc127528	-0.260498	.
chr3L	22334612	22334760	nuc127568	-0.277445	.
chr3L	22342756	22342904	nuc127613	-0.25812	.
chr3L	22345064	22345212	nuc127628	-0.249058	.
chr3L	22354035	22354183	nuc127677	-0.251957	.
chr3L	22362973	22363121	nuc127718	-0.255243	.
chr3L	22370668	22370816	nuc127758	-0.248053	.
chr3L	22379260	22379408	nuc127805	-0.248965	.
chr3L	22380341	22380489	nuc127811	-0.271715	.
chr3L	22382932	22383080	nuc127824	-0.302606	.
chr3L	22386563	22386711	nuc127845	-0.265888	.
chr3L	22397868	22398016	nuc127901	-0.251242	.
chr3L	22405688	22405836	nuc127942	-0.274844	.
chr3L	22417157	22417305	nuc128006	-0.252469	.
chr3L	22424628	22424776	nuc128047	-0.322556	.
chr3L	22425604	22425752	nuc128051	-0.264407	.
chr3L	22426083	22426231	nuc128053	-0.251137	.
chr3L	22427350	22427498	nuc128059	-0.311405	.
chr3L	22428594	22428742	nuc128066	-0.318902	.
chr3L	22430788	22430936	nuc128078	-0.255912	.
chr3L	22438836	22438984	nuc128121	-0.253631	.
chr3L	22441986	22442134	nuc128136	-0.268204	.
chr3L	22445505	22445653	nuc128153	-0.276443	.
chr3L	22446122	22446270	nuc128156	-0.286144	.
chr3L	22447809	22447957	nuc128166	-0.297702	.
chr3L	22449941	22450089	nuc128178	-0.269021	.
chr3L	22450998	22451146	nuc128184	-0.265637	.
chr3L	22452651	22452799	nuc128191	-0.258811	.
chr3L	22455149	22455297	nuc128204	-0.266428	.
chr3L	22456395	22456543	nuc128210	-0.271278	.
chr3L	22460530	22460678	nuc128228	-0.285222	.
chr3L	22467360	22467508	nuc128263	-0.247696	.
chr3L	22467528	22467676	nuc128264	-0.2541	.
chr3L	22468094	22468242	nuc128266	-0.256643	.
chr3L	22473705	22473853	nuc128295	-0.271665	.
chr3L	22474350	22474498	nuc128298	-0.275059	.
chr3L	22474468	22474616	nuc128299	-0.319083	.
chr3L	22475466	22475614	nuc128304	-0.28532	.
chr3L	22478178	22478326	nuc128318	-0.254682	.
chr3L	22481511	22481659	nuc128337	-0.267127	.
chr3L	22481635	22481783	nuc128338	-0.308023	.
chr3L	22487085	22487233	nuc128365	-0.318144	.
chr3L	22487980	22488128	nuc128370	-0.272989	.
chr3L	22490943	22491091	nuc128386	-0.317794	.
chr3L	22491536	22491684	nuc128389	-0.305795	.
chr3L	22493806	22493954	nuc128402	-0.269445	.
chr3L	22495691	22495839	nuc128413	-0.251564	.
chr3L	22508858	22509006	nuc128476	-0.24974	.
chr3L	22531111	22531259	nuc128592	-0.255895	.
chr3L	22531303	22531451	nuc128593	-0.263879	.
chr3L	22531910	22532058	nuc128595	-0.263026	.
chr3L	22560355	22560503	nuc128709	-0.257111	.
chr3L	22562493	22562641	nuc128721	-0.248654	.
chr3L	22578385	22578533	nuc128778	-0.253344	.
chr3L	22580943	22581091	nuc128792	-0.285401	.
chr3L	22582637	22582785	nuc128804	-0.264216	.
chr3L	22583996	22584144	nuc128810	-0.302999	.
chr3L	22586039	22586187	nuc128823	-0.276952	.
chr3L	22588261	22588409	nuc128836	-0.257094	.
chr3L	22599084	22599232	nuc128886	-0.322897	.
chr3L	22609082	22609230	nuc128936	-0.256905	.
chr3L	22621713	22621861	nuc128964	-0.263718	.
chr3L	22625372	22625520	nuc128983	-0.266033	.
chr3L	22641047	22641195	nuc129051	-0.251821	.
chr3L	22649108	22649256	nuc129096	-0.276802	.
chr3L	22660241	22660389	nuc129157	-0.265431	.
chr3L	22670371	22670519	nuc129213	-0.256648	.
chr3L	22670522	22670670	nuc129214	-0.247256	.
chr3L	22738863	22739011	nuc129547	-0.259615	.
chr3L	22749486	22749634	nuc129596	-0.266235	.
chr3L	22753089	22753237	nuc129614	-0.255674	.
chr3L	22775575	22775723	nuc129702	-0.302792	.
chr3L	22776174	22776322	nuc129704	-0.282769	.
chr3L	22776275	22776423	nuc129705	-0.253675	.
chr3L	22850822	22850970	nuc130008	-0.257142	.
chr3L	22851011	22851159	nuc130009	-0.261659	.
chr3L	22869658	22869806	nuc130103	-0.292777	.
chr3L	22878162	22878310	nuc130151	-0.339058	.
chr3L	22922331	22922479	nuc130377	-0.256565	.
chr3L	23037227	23037375	nuc130886	-0.277448	.
chr3L	23052600	23052748	nuc130953	-0.255809	.
chr3L	23058391	23058539	nuc130978	-0.271545	.
chr3L	23080462	23080610	nuc131052	-0.267376	.
chr3L	23103645	23103793	nuc131151	-0.298694	.
chr3L	23108827	23108975	nuc131171	-0.326575	.
chr3L	23117281	23117429	nuc131206	-0.271678	.
chr3L	23147294	23147442	nuc131273	-0.258067	.
chr3L	23213387	23213535	nuc131458	-0.25589	.
chr3L	23218166	23218314	nuc131485	-0.251871	.
chr3L	23222007	23222155	nuc131500	-0.263488	.
chr3L	23252390	23252538	nuc131632	-0.25302	.
chr3L	23290262	23290410	nuc131766	-0.310662	.
chr3L	23303281	23303429	nuc131839	-0.248915	.
chr3L	23376496	23376644	nuc132118	-0.272727	.
chr3L	23391721	23391869	nuc132152	-0.258226	.
chr3L	23419077	23419225	nuc132240	-0.273279	.
chr3L	23419467	23419615	nuc132242	-0.253614	.
chr3L	23427778	23427926	nuc132287	-0.279545	.
chr3L	23453467	23453615	nuc132399	-0.28299	.
chr3L	23459073	23459221	nuc132431	-0.250828	.
chr3L	23509553	23509701	nuc132647	-0.261686	.
chr3L	23509812	23509960	nuc132649	-0.253506	.
chr3L	23544681	23544829	nuc132759	-0.281131	.
chr3L	23546196	23546344	nuc132763	-0.250277	.
chr3L	23594377	23594525	nuc132907	-0.256148	.
chr3L	23604020	23604168	nuc132959	-0.332177	.
chr3L	23644598	23644746	nuc133113	-0.291454	.
chr3L	23672191	23672339	nuc133195	-0.271642	.
chr3L	23684591	23684739	nuc133230	-0.27789	.
chr3L	23696469	23696617	nuc133284	-0.26374	.
chr3L	23701630	23701778	nuc133303	-0.254422	.
chr3L	23717715	23717863	nuc133377	-0.258581	.
chr3L	23783956	23784104	nuc133610	-0.291536	.
chr3L	23812172	23812320	nuc133683	-0.280692	.
chr3L	23812550	23812698	nuc133685	-0.266297	.
chr3L	23813881	23814029	nuc133693	-0.262776	.
chr3L	23816319	23816467	nuc133706	-0.279741	.
chr3L	23875606	23875754	nuc133865	-0.260922	.
chr3L	23886019	23886167	nuc133912	-0.296943	.
chr3L	23903033	23903181	nuc133959	-0.262007	.
chr3L	23947490	23947638	nuc134055	-0.250519	.
chr3L	23947624	23947772	nuc134056	-0.248339	.
chr3L	23951148	23951296	nuc134073	-0.248447	.
chr3L	23954876	23955024	nuc134091	-0.299273	.
chr3L	23996618	23996766	nuc134204	-0.280549	.
chr3L	23996768	23996916	nuc134205	-0.284508	.
chr3L	24037625	24037773	nuc134326	-0.26076	.
chr3L	24043252	24043400	nuc134355	-0.282065	.
chr3L	24075758	24075906	nuc134506	-0.2529	.
chr3L	24117270	24117418	nuc134630	-0.315007	.
chr3L	24117882	24118030	nuc134633	-0.357079	.
chr3L	24118728	24118876	nuc134637	-0.297592	.
chr3L	24118832	24118980	nuc134638	-0.261141	.
chr3L	24119734	24119882	nuc134643	-0.34661	.
chr3L	24120458	24120606	nuc134647	-0.247798	.
chr3L	24141733	24141881	nuc134675	-0.267129	.
chr3L	24156537	24156685	nuc134745	-0.247466	.
chr3L	24161661	24161809	nuc134769	-0.268708	.
chr3L	24169277	24169425	nuc134793	-0.282731	.
chr3L	24171242	24171390	nuc134804	-0.25004	.
chr3L	24256520	24256668	nuc135065	-0.256279	.
chr3L	24304171	24304319	nuc135215	-0.258495	.
chr3L	24306473	24306621	nuc135222	-0.260311	.
chr3L	24316336	24316484	nuc135272	-0.288319	.
chr3L	24354566	24354714	nuc135371	-0.2487	.
chr3L	24355076	24355224	nuc135374	-0.25033	.
chr3L	24372074	24372222	nuc135440	-0.263055	.
chr3L	24414792	24414940	nuc135514	-0.263564	.
chr3L	24501603	24501751	nuc135653	-0.266746	.
chr2L	28052	28200	nuc135862	-0.24743	.
chr2L	32052	32200	nuc135882	-0.260676	.
chr2L	32537	32685	nuc135885	-0.291245	.
chr2L	56018	56166	nuc135983	-0.26343	.
chr2L	145147	145295	nuc136442	-0.299137	.
chr2L	148784	148932	nuc136464	-0.290725	.
chr2L	153040	153188	nuc136487	-0.285516	.
chr2L	188132	188280	nuc136654	-0.255614	.
chr2L	193703	193851	nuc136682	-0.294908	.
chr2L	197745	197893	nuc136700	-0.269773	.
chr2L	205553	205701	nuc136737	-0.268963	.
chr2L	213492	213640	nuc136781	-0.276901	.
chr2L	216360	216508	nuc136797	-0.250389	.
chr2L	216737	216885	nuc136800	-0.256419	.
chr2L	238174	238322	nuc136912	-0.296123	.
chr2L	261779	261927	nuc137033	-0.250708	.
chr2L	262445	262593	nuc137037	-0.248689	.
chr2L	265265	265413	nuc137051	-0.281325	.
chr2L	265486	265634	nuc137052	-0.264031	.
chr2L	265924	266072	nuc137055	-0.247764	.
chr2L	269902	270050	nuc137074	-0.31219	.
chr2L	272035	272183	nuc137085	-0.310726	.
chr2L	287625	287773	nuc137170	-0.251024	.
chr2L	296356	296504	nuc137212	-0.262774	.
chr2L	323262	323410	nuc137347	-0.259593	.
chr2L	325894	326042	nuc137362	-0.261839	.
chr2L	328343	328491	nuc137376	-0.250345	.
chr2L	334269	334417	nuc137405	-0.29467	.
chr2L	385626	385774	nuc137590	-0.253303	.
chr2L	391894	392042	nuc137621	-0.275184	.
chr2L	392006	392154	nuc137622	-0.282355	.
chr2L	398053	398201	nuc137653	-0.293285	.
chr2L	399514	399662	nuc137662	-0.268769	.
chr2L	410659	410807	nuc137713	-0.257391	.
chr2L	422199	422347	nuc137776	-0.287901	.
chr2L	439099	439247	nuc137866	-0.261561	.
chr2L	441909	442057	nuc137880	-0.273217	.
chr2L	442215	442363	nuc137881	-0.339791	.
chr2L	444253	444401	nuc137891	-0.264816	.
chr2L	444359	444507	nuc137892	-0.262446	.
chr2L	456885	457033	nuc137952	-0.277027	.
chr2L	457414	457562	nuc137955	-0.313018	.
chr2L	461519	461667	nuc137977	-0.253005	.
chr2L	462567	462715	nuc137983	-0.277761	.
chr2L	463141	463289	nuc137986	-0.268332	.
chr2L	464554	464702	nuc137994	-0.276527	.
chr2L	477236	477384	nuc138062	-0.269306	.
chr2L	477785	477933	nuc138065	-0.249568	.
chr2L	489545	489693	nuc138129	-0.275939	.
chr2L	499912	500060	nuc138181	-0.269313	.
chr2L	535179	535327	nuc138366	-0.269085	.
chr2L	556439	556587	nuc138480	-0.248869	.
chr2L	561012	561160	nuc138505	-0.261586	.
chr2L	562051	562199	nuc138510	-0.253205	.
chr2L	562233	562381	nuc138511	-0.264028	.
chr2L	563344	563492	nuc138519	-0.324117	.
chr2L	573358	573506	nuc138573	-0.312572	.
chr2L	584277	584425	nuc138631	-0.261255	.
chr2L	586639	586787	nuc138642	-0.279485	.
chr2L	596298	596446	nuc138693	-0.26273	.
chr2L	599580	599728	nuc138711	-0.254387	.
chr2L	603837	603985	nuc138732	-0.249749	.
chr2L	605131	605279	nuc138739	-0.29814	.
chr2L	608564	608712	nuc138757	-0.271419	.
chr2L	611441	611589	nuc138772	-0.26102	.
chr2L	618696	618844	nuc138810	-0.256867	.
chr2L	632083	632231	nuc138873	-0.248905	.
chr2L	636897	637045	nuc138897	-0.265348	.
chr2L	665252	665400	nuc139038	-0.254567	.
chr2L	700129	700277	nuc139171	-0.24734	.
chr2L	709306	709454	nuc139216	-0.267607	.
chr2L	713369	713517	nuc139236	-0.29066	.
chr2L	717220	717368	nuc139254	-0.261197	.
chr2L	717578	717726	nuc139257	-0.290197	.
chr2L	717678	717826	nuc139258	-0.290384	.
chr2L	722358	722506	nuc139279	-0.275676	.
chr2L	722701	722849	nuc139281	-0.253516	.
chr2L	724440	724588	nuc139291	-0.300717	.
chr2L	725401	725549	nuc139296	-0.305181	.
chr2L	727303	727451	nuc139306	-0.303803	.
chr2L	734087	734235	nuc139340	-0.258124	.
chr2L	738534	738682	nuc139361	-0.251228	.
chr2L	739594	739742	nuc139366	-0.275932	.
chr2L	741682	741830	nuc139378	-0.267176	.
chr2L	743546	743694	nuc139387	-0.281433	.
chr2L	747919	748067	nuc139411	-0.264758	.
chr2L	748750	748898	nuc139417	-0.26078	.
chr2L	749252	749400	nuc139420	-0.250534	.
chr2L	750126	750274	nuc139424	-0.251111	.
chr2L	750926	751074	nuc139429	-0.399525	.
chr2L	757854	758002	nuc139465	-0.266609	.
chr2L	759335	759483	nuc139474	-0.254286	.
chr2L	759673	759821	nuc139476	-0.271053	.
chr2L	761864	762012	nuc139488	-0.322857	.
chr2L	766549	766697	nuc139513	-0.260188	.
chr2L	769568	769716	nuc139531	-0.303759	.
chr2L	772576	772724	nuc139535	-0.285248	.
chr2L	774870	775018	nuc139545	-0.267619	.
[truncated: 4,763 more rows]

## Sheet: unstable
chr2RHet	1675381	1675501	sub.nuc2361	-0.42101	.
chr2RHet	1692001	1692121	sub.nuc2391	-0.403396	.
chr3RHet	789741	789861	sub.nuc5204	-0.370246	.
chr3RHet	1201941	1202061	sub.nuc5656	-0.362624	.
chr3RHet	1426041	1426161	sub.nuc5884	-0.431602	.
chr3RHet	1974081	1974201	sub.nuc6764	-0.36259	.
chr3RHet	2217061	2217181	sub.nuc7115	-0.399783	.
chr2LHet	199841	199961	sub.nuc7720	-0.480025	.
chr2LHet	202701	202821	sub.nuc7722	-0.571846	.
chr4	352341	352461	sub.nuc8607	-0.358079	.
chr4	440361	440481	sub.nuc8871	-0.41652	.
chr4	511701	511821	sub.nuc9113	-0.395907	.
chr4	523341	523461	sub.nuc9147	-0.472743	.
chr4	527481	527601	sub.nuc9167	-0.458744	.
chr4	527801	527921	sub.nuc9169	-0.431492	.
chr4	529121	529241	sub.nuc9177	-0.435226	.
chr4	529241	529361	sub.nuc9178	-0.489479	.
chr4	616461	616581	sub.nuc9462	-0.379104	.
chr4	1310261	1310381	sub.nuc11350	-0.432586	.
chr3L	128481	128601	sub.nuc11670	-0.592469	.
chr3L	129401	129521	sub.nuc11674	-0.3805	.
chr3L	131661	131781	sub.nuc11682	-0.40867	.
chr3L	160241	160361	sub.nuc11820	-0.399102	.
chr3L	160721	160841	sub.nuc11823	-0.50522	.
chr3L	199161	199281	sub.nuc12012	-0.569306	.
chr3L	212621	212741	sub.nuc12084	-0.557158	.
chr3L	224661	224781	sub.nuc12152	-0.474433	.
chr3L	246881	247001	sub.nuc12251	-0.355273	.
chr3L	263881	264001	sub.nuc12343	-0.609642	.
chr3L	264681	264801	sub.nuc12347	-0.444813	.
chr3L	289601	289721	sub.nuc12468	-0.39068	.
chr3L	292281	292401	sub.nuc12483	-0.495197	.
chr3L	319561	319681	sub.nuc12618	-0.598441	.
chr3L	319881	320001	sub.nuc12620	-0.408711	.
chr3L	343061	343181	sub.nuc12730	-0.390895	.
chr3L	378221	378341	sub.nuc12907	-0.56135	.
chr3L	506181	506301	sub.nuc13505	-0.553437	.
chr3L	530301	530421	sub.nuc13623	-0.392421	.
chr3L	531141	531261	sub.nuc13629	-0.484259	.
chr3L	542861	542981	sub.nuc13686	-0.532067	.
chr3L	546041	546161	sub.nuc13706	-0.374621	.
chr3L	583681	583801	sub.nuc13910	-0.398373	.
chr3L	589561	589681	sub.nuc13947	-0.418831	.
chr3L	606481	606601	sub.nuc14040	-0.395024	.
chr3L	606601	606721	sub.nuc14041	-0.525603	.
chr3L	610261	610381	sub.nuc14065	-0.483842	.
chr3L	616541	616661	sub.nuc14104	-0.380552	.
chr3L	616781	616901	sub.nuc14105	-0.754684	.
chr3L	626781	626901	sub.nuc14172	-0.539144	.
chr3L	627941	628061	sub.nuc14178	-0.80355	.
chr3L	628101	628221	sub.nuc14179	-0.845561	.
chr3L	628261	628381	sub.nuc14180	-0.698758	.
chr3L	630081	630201	sub.nuc14192	-0.616001	.
chr3L	632081	632201	sub.nuc14205	-0.385959	.
chr3L	633481	633601	sub.nuc14215	-0.463327	.
chr3L	635061	635181	sub.nuc14223	-0.576277	.
chr3L	639601	639721	sub.nuc14253	-0.56691	.
chr3L	639721	639841	sub.nuc14254	-0.417107	.
chr3L	640421	640541	sub.nuc14258	-0.559544	.
chr3L	642541	642661	sub.nuc14271	-0.37503	.
chr3L	643161	643281	sub.nuc14274	-0.383035	.
chr3L	647321	647441	sub.nuc14301	-0.677565	.
chr3L	647441	647561	sub.nuc14302	-0.366334	.
chr3L	648701	648821	sub.nuc14308	-0.712377	.
chr3L	652821	652941	sub.nuc14332	-0.5794	.
chr3L	681861	681981	sub.nuc14509	-0.421927	.
chr3L	685181	685301	sub.nuc14529	-0.390531	.
chr3L	685601	685721	sub.nuc14531	-0.583279	.
chr3L	690461	690581	sub.nuc14558	-0.391545	.
chr3L	712141	712261	sub.nuc14686	-0.443938	.
chr3L	722321	722441	sub.nuc14748	-0.364682	.
chr3L	733301	733421	sub.nuc14803	-0.492846	.
chr3L	749221	749341	sub.nuc14889	-0.484148	.
chr3L	749321	749441	sub.nuc14890	-0.82641	.
chr3L	754041	754161	sub.nuc14910	-0.356062	.
chr3L	770281	770401	sub.nuc14989	-0.516683	.
chr3L	774741	774861	sub.nuc15014	-0.573184	.
chr3L	786051	786171	sub.nuc15073	-0.358692	.
chr3L	820061	820181	sub.nuc15274	-0.472434	.
chr3L	820181	820301	sub.nuc15275	-0.502184	.
chr3L	820301	820421	sub.nuc15276	-0.402377	.
chr3L	820681	820801	sub.nuc15278	-0.42505	.
chr3L	821681	821801	sub.nuc15284	-0.40638	.
chr3L	837521	837641	sub.nuc15372	-0.52115	.
chr3L	837761	837881	sub.nuc15373	-0.475655	.
chr3L	872361	872481	sub.nuc15517	-0.369465	.
chr3L	872841	872961	sub.nuc15520	-0.415509	.
chr3L	939561	939681	sub.nuc15800	-0.429404	.
chr3L	1033601	1033721	sub.nuc16242	-0.36994	.
chr3L	1096921	1097041	sub.nuc16499	-0.36062	.
chr3L	1098681	1098801	sub.nuc16505	-0.547203	.
chr3L	1098821	1098941	sub.nuc16506	-0.627873	.
chr3L	1102341	1102461	sub.nuc16522	-0.411474	.
chr3L	1177321	1177441	sub.nuc16833	-0.598269	.
chr3L	1178181	1178301	sub.nuc16837	-0.563265	.
chr3L	1178701	1178821	sub.nuc16841	-0.490443	.
chr3L	1208841	1208961	sub.nuc16978	-0.354492	.
chr3L	1307461	1307581	sub.nuc17406	-0.432757	.
chr3L	1313601	1313721	sub.nuc17437	-0.687012	.
chr3L	1318341	1318461	sub.nuc17462	-0.495257	.
chr3L	1321421	1321541	sub.nuc17477	-0.568074	.
chr3L	1334821	1334941	sub.nuc17557	-0.483147	.
chr3L	1340221	1340341	sub.nuc17588	-0.42493	.
chr3L	1463581	1463701	sub.nuc18141	-0.482832	.
chr3L	1463721	1463841	sub.nuc18142	-0.580429	.
chr3L	1536261	1536381	sub.nuc18440	-0.407614	.
chr3L	1536761	1536881	sub.nuc18443	-0.786786	.
chr3L	1576581	1576701	sub.nuc18650	-0.445862	.
chr3L	1578841	1578961	sub.nuc18663	-0.43991	.
chr3L	1586601	1586721	sub.nuc18701	-0.406126	.
chr3L	1602121	1602241	sub.nuc18780	-0.356243	.
chr3L	1632181	1632301	sub.nuc18927	-0.394331	.
chr3L	1643461	1643581	sub.nuc18978	-0.35925	.
chr3L	1647421	1647541	sub.nuc18999	-0.713044	.
chr3L	1661961	1662081	sub.nuc19066	-0.404947	.
chr3L	1668621	1668741	sub.nuc19099	-0.43171	.
chr3L	1668741	1668861	sub.nuc19100	-0.782206	.
chr3L	1731041	1731161	sub.nuc19397	-0.620962	.
chr3L	1738441	1738561	sub.nuc19429	-0.531658	.
chr3L	1756221	1756341	sub.nuc19514	-0.509687	.
chr3L	1778081	1778201	sub.nuc19626	-0.361337	.
chr3L	1807161	1807281	sub.nuc19768	-0.378999	.
chr3L	1865361	1865481	sub.nuc20042	-0.605474	.
chr3L	1884881	1885001	sub.nuc20138	-0.519753	.
chr3L	2150401	2150521	sub.nuc21219	-0.474454	.
chr3L	2151581	2151701	sub.nuc21227	-0.380928	.
chr3L	2151721	2151841	sub.nuc21228	-0.382268	.
chr3L	2192101	2192221	sub.nuc21416	-0.411451	.
chr3L	2192201	2192321	sub.nuc21417	-0.378971	.
chr3L	2257601	2257721	sub.nuc21714	-0.738783	.
chr3L	2261741	2261861	sub.nuc21734	-0.355243	.
chr3L	2262601	2262721	sub.nuc21738	-0.576382	.
chr3L	2309421	2309541	sub.nuc21957	-0.399644	.
chr3L	2377521	2377641	sub.nuc22274	-0.652648	.
chr3L	2393301	2393421	sub.nuc22358	-0.375717	.
chr3L	2417361	2417481	sub.nuc22471	-0.354992	.
chr3L	2428781	2428901	sub.nuc22521	-0.392628	.
chr3L	2466801	2466921	sub.nuc22667	-0.479127	.
chr3L	2488661	2488781	sub.nuc22779	-0.359022	.
chr3L	2488761	2488881	sub.nuc22780	-0.430911	.
chr3L	2510141	2510261	sub.nuc22878	-0.428189	.
chr3L	2531441	2531561	sub.nuc22994	-0.695646	.
chr3L	2582781	2582901	sub.nuc23242	-0.366456	.
chr3L	2586541	2586661	sub.nuc23262	-0.620269	.
chr3L	2587341	2587461	sub.nuc23266	-0.537104	.
chr3L	2632581	2632701	sub.nuc23502	-0.35778	.
chr3L	2774241	2774361	sub.nuc24137	-0.579098	.
chr3L	2782141	2782261	sub.nuc24178	-0.497622	.
chr3L	2821101	2821221	sub.nuc24362	-0.516297	.
chr3L	2823461	2823581	sub.nuc24377	-0.375104	.
chr3L	2823681	2823801	sub.nuc24378	-0.372586	.
chr3L	2839501	2839621	sub.nuc24470	-0.35898	.
chr3L	2867361	2867481	sub.nuc24631	-0.354847	.
chr3L	2867501	2867621	sub.nuc24632	-0.380277	.
chr3L	2867761	2867881	sub.nuc24634	-0.428696	.
chr3L	2913681	2913801	sub.nuc24869	-0.379007	.
chr3L	2923081	2923201	sub.nuc24916	-0.354387	.
chr3L	2980941	2981061	sub.nuc25104	-0.363846	.
chr3L	3034461	3034581	sub.nuc25367	-0.401341	.
chr3L	3038181	3038301	sub.nuc25388	-0.403378	.
chr3L	3046461	3046581	sub.nuc25421	-0.374507	.
chr3L	3069881	3070001	sub.nuc25502	-0.665507	.
chr3L	3071081	3071201	sub.nuc25508	-0.378705	.
chr3L	3071841	3071961	sub.nuc25514	-0.394932	.
chr3L	3081241	3081361	sub.nuc25562	-0.498842	.
chr3L	3083301	3083421	sub.nuc25571	-0.397581	.
chr3L	3148341	3148461	sub.nuc25890	-0.389057	.
chr3L	3222961	3223081	sub.nuc26287	-0.721125	.
chr3L	3224861	3224981	sub.nuc26298	-0.419381	.
chr3L	3225281	3225401	sub.nuc26301	-0.415708	.
chr3L	3226261	3226381	sub.nuc26307	-0.424563	.
chr3L	3239601	3239721	sub.nuc26386	-0.669284	.
chr3L	3240001	3240121	sub.nuc26389	-0.494534	.
chr3L	3242101	3242221	sub.nuc26400	-0.380871	.
chr3L	3246641	3246761	sub.nuc26428	-0.547496	.
chr3L	3247221	3247341	sub.nuc26432	-0.363944	.
chr3L	3248661	3248781	sub.nuc26440	-0.565801	.
chr3L	3249041	3249161	sub.nuc26442	-0.487103	.
chr3L	3249481	3249601	sub.nuc26444	-0.631116	.
chr3L	3250361	3250481	sub.nuc26448	-0.498583	.
chr3L	3250601	3250721	sub.nuc26449	-0.670364	.
chr3L	3308961	3309081	sub.nuc26743	-0.440794	.
chr3L	3325881	3326001	sub.nuc26838	-0.643563	.
chr3L	3350521	3350641	sub.nuc26968	-0.361668	.
chr3L	3372501	3372621	sub.nuc27078	-0.358991	.
chr3L	3374141	3374261	sub.nuc27088	-0.716243	.
chr3L	3385161	3385281	sub.nuc27154	-0.457565	.
chr3L	3385461	3385581	sub.nuc27155	-0.663837	.
chr3L	3399581	3399701	sub.nuc27239	-0.517297	.
chr3L	3399961	3400081	sub.nuc27241	-0.468192	.
chr3L	3400801	3400921	sub.nuc27246	-0.598386	.
chr3L	3405501	3405621	sub.nuc27271	-0.358924	.
chr3L	3417861	3417981	sub.nuc27348	-0.467719	.
chr3L	3418421	3418541	sub.nuc27352	-0.637982	.
chr3L	3418541	3418661	sub.nuc27353	-0.518072	.
chr3L	3418701	3418821	sub.nuc27354	-0.615989	.
chr3L	3420501	3420621	sub.nuc27365	-0.584753	.
chr3L	3421881	3422001	sub.nuc27371	-0.542036	.
chr3L	3434521	3434641	sub.nuc27445	-0.52238	.
chr3L	3446321	3446441	sub.nuc27515	-0.418909	.
chr3L	3448301	3448421	sub.nuc27527	-0.368827	.
chr3L	3460501	3460621	sub.nuc27601	-0.758721	.
chr3L	3471301	3471421	sub.nuc27660	-0.770144	.
chr3L	3485601	3485721	sub.nuc27722	-0.360907	.
chr3L	3485881	3486001	sub.nuc27724	-0.39256	.
chr3L	3491641	3491761	sub.nuc27753	-0.415958	.
chr3L	3515701	3515821	sub.nuc27858	-0.463222	.
chr3L	3526021	3526141	sub.nuc27914	-0.361885	.
chr3L	3543601	3543721	sub.nuc28006	-0.631929	.
chr3L	3556261	3556381	sub.nuc28056	-0.600199	.
chr3L	3579321	3579441	sub.nuc28164	-0.371321	.
chr3L	3765881	3766001	sub.nuc29010	-0.492343	.
chr3L	3767921	3768041	sub.nuc29019	-0.522073	.
chr3L	3785321	3785441	sub.nuc29091	-0.358837	.
chr3L	3787641	3787761	sub.nuc29104	-0.363602	.
chr3L	3788001	3788121	sub.nuc29107	-0.509595	.
chr3L	3789301	3789421	sub.nuc29112	-0.381518	.
chr3L	3861061	3861181	sub.nuc29442	-0.357768	.
chr3L	3883081	3883201	sub.nuc29542	-0.359475	.
chr3L	3893161	3893281	sub.nuc29594	-0.363897	.
chr3L	3894501	3894621	sub.nuc29602	-0.525692	.
chr3L	3896801	3896921	sub.nuc29616	-0.462002	.
chr3L	3903441	3903561	sub.nuc29633	-0.366915	.
chr3L	3905281	3905401	sub.nuc29645	-0.548358	.
chr3L	3908921	3909041	sub.nuc29663	-0.374846	.
chr3L	3942781	3942901	sub.nuc29807	-0.412786	.
chr3L	3990021	3990141	sub.nuc30020	-0.354553	.
chr3L	4071661	4071781	sub.nuc30435	-0.513416	.
chr3L	4071781	4071901	sub.nuc30436	-0.489065	.
chr3L	4102681	4102801	sub.nuc30584	-0.371559	.
chr3L	4103961	4104081	sub.nuc30591	-0.455951	.
chr3L	4133941	4134061	sub.nuc30736	-0.427087	.
chr3L	4138981	4139101	sub.nuc30760	-0.505564	.
chr3L	4139261	4139381	sub.nuc30762	-0.379529	.
chr3L	4170301	4170421	sub.nuc30915	-0.527146	.
chr3L	4186821	4186941	sub.nuc30999	-0.463983	.
chr3L	4209521	4209641	sub.nuc31119	-0.357171	.
chr3L	4221441	4221561	sub.nuc31177	-0.515916	.
chr3L	4227321	4227441	sub.nuc31208	-0.523411	.
chr3L	4233821	4233941	sub.nuc31242	-0.69718	.
chr3L	4282741	4282861	sub.nuc31493	-0.428663	.
chr3L	4353961	4354081	sub.nuc31821	-0.368667	.
chr3L	4413861	4413981	sub.nuc32091	-0.634534	.
chr3L	4414581	4414701	sub.nuc32095	-0.466535	.
chr3L	4415481	4415601	sub.nuc32100	-0.427424	.
chr3L	4613021	4613141	sub.nuc32973	-0.498334	.
chr3L	4627081	4627201	sub.nuc33039	-0.369596	.
chr3L	4824661	4824781	sub.nuc33912	-0.609996	.
chr3L	4836801	4836921	sub.nuc33967	-0.373332	.
chr3L	4854181	4854301	sub.nuc34039	-0.382651	.
chr3L	4939961	4940081	sub.nuc34367	-0.364624	.
chr3L	5129381	5129501	sub.nuc35087	-0.682481	.
chr3L	5129681	5129801	sub.nuc35089	-0.405843	.
chr3L	5145681	5145801	sub.nuc35176	-0.520271	.
chr3L	5176241	5176361	sub.nuc35315	-0.370535	.
chr3L	5345101	5345221	sub.nuc36015	-0.375724	.
chr3L	5348441	5348561	sub.nuc36029	-0.498329	.
chr3L	5353881	5354001	sub.nuc36057	-0.608023	.
chr3L	5471381	5471501	sub.nuc36466	-0.363455	.
chr3L	5546941	5547061	sub.nuc36774	-0.355008	.
chr3L	5558261	5558381	sub.nuc36830	-0.700957	.
chr3L	5634081	5634201	sub.nuc37220	-0.404698	.
chr3L	5635981	5636101	sub.nuc37230	-0.388599	.
chr3L	5650561	5650681	sub.nuc37287	-0.367769	.
chr3L	5742841	5742961	sub.nuc37680	-0.495	.
chr3L	5746001	5746121	sub.nuc37695	-0.59658	.
chr3L	5758581	5758701	sub.nuc37756	-0.512974	.
chr3L	5763361	5763481	sub.nuc37783	-0.416296	.
chr3L	5763581	5763701	sub.nuc37784	-0.401186	.
chr3L	5763921	5764041	sub.nuc37786	-0.44183	.
chr3L	5800961	5801081	sub.nuc37981	-0.550293	.
chr3L	5801941	5802061	sub.nuc37986	-0.379129	.
chr3L	5803981	5804101	sub.nuc37997	-0.610689	.
chr3L	5915281	5915401	sub.nuc38539	-0.379318	.
chr3L	5915421	5915541	sub.nuc38540	-0.358347	.
chr3L	5919841	5919961	sub.nuc38562	-0.498707	.
chr3L	5925621	5925741	sub.nuc38592	-0.405388	.
chr3L	6016421	6016541	sub.nuc39010	-0.375292	.
chr3L	6062521	6062641	sub.nuc39224	-0.415358	.
chr3L	6178141	6178261	sub.nuc39750	-0.543336	.
chr3L	6186201	6186321	sub.nuc39797	-0.57775	.
chr3L	6393561	6393681	sub.nuc40706	-0.427705	.
chr3L	6489141	6489261	sub.nuc41000	-0.461795	.
chr3L	6549401	6549521	sub.nuc41267	-0.398832	.
chr3L	6571021	6571141	sub.nuc41363	-0.35476	.
chr3L	6649861	6649981	sub.nuc41707	-0.436969	.
chr3L	6736841	6736961	sub.nuc42072	-0.518417	.
chr3L	6740361	6740481	sub.nuc42090	-0.383355	.
chr3L	6745441	6745561	sub.nuc42113	-0.757297	.
chr3L	6783141	6783261	sub.nuc42268	-0.425992	.
chr3L	6897141	6897261	sub.nuc42738	-0.440151	.
chr3L	6897241	6897361	sub.nuc42739	-0.435553	.
chr3L	6897421	6897541	sub.nuc42740	-0.596317	.
chr3L	6919101	6919221	sub.nuc42834	-0.601552	.
chr3L	6956461	6956581	sub.nuc43005	-0.430452	.
chr3L	6957861	6957981	sub.nuc43013	-0.592155	.
chr3L	6973111	6973231	sub.nuc43095	-0.475135	.
chr3L	7006841	7006961	sub.nuc43240	-0.495959	.
chr3L	7321881	7322001	sub.nuc44638	-0.522857	.
chr3L	7332021	7332141	sub.nuc44685	-0.466262	.
chr3L	7357921	7358041	sub.nuc44812	-0.374837	.
chr3L	7362881	7363001	sub.nuc44834	-0.367735	.
chr3L	7363621	7363741	sub.nuc44838	-0.578472	.
chr3L	7374561	7374681	sub.nuc44869	-0.53027	.
chr3L	7425521	7425641	sub.nuc45116	-0.412626	.
chr3L	7426641	7426761	sub.nuc45121	-0.518901	.
chr3L	7426801	7426921	sub.nuc45122	-0.54705	.
chr3L	7428421	7428541	sub.nuc45130	-0.485106	.
chr3L	7625741	7625861	sub.nuc45983	-0.357011	.
chr3L	7647581	7647701	sub.nuc46084	-0.415881	.
chr3L	7712301	7712421	sub.nuc46271	-0.396085	.
chr3L	7724741	7724861	sub.nuc46334	-0.377144	.
chr3L	7798301	7798421	sub.nuc46632	-0.411033	.
chr3L	7821441	7821561	sub.nuc46725	-0.429709	.
chr3L	7828441	7828561	sub.nuc46758	-0.395266	.
chr3L	7830321	7830441	sub.nuc46768	-0.637856	.
chr3L	7847821	7847941	sub.nuc46844	-0.367543	.
chr3L	7847961	7848081	sub.nuc46845	-0.540363	.
chr3L	7858501	7858621	sub.nuc46895	-0.398423	.
chr3L	7860601	7860721	sub.nuc46906	-0.754741	.
chr3L	7905001	7905121	sub.nuc47113	-0.719915	.
chr3L	7905421	7905541	sub.nuc47114	-0.469419	.
chr3L	7941121	7941241	sub.nuc47249	-0.369169	.
chr3L	7972061	7972181	sub.nuc47397	-0.366915	.
chr3L	8021681	8021801	sub.nuc47597	-0.384222	.
chr3L	8051801	8051921	sub.nuc47764	-0.584597	.
chr3L	8053301	8053421	sub.nuc47772	-0.385384	.
chr3L	8053541	8053661	sub.nuc47773	-0.433696	.
chr3L	8053901	8054021	sub.nuc47775	-0.372462	.
chr3L	8056941	8057061	sub.nuc47791	-0.685787	.
chr3L	8064921	8065041	sub.nuc47831	-0.421363	.
chr3L	8075121	8075241	sub.nuc47878	-0.409091	.
chr3L	8087941	8088061	sub.nuc47945	-0.68656	.
chr3L	8089541	8089661	sub.nuc47953	-0.420293	.
chr3L	8103401	8103521	sub.nuc48027	-0.618342	.
chr3L	8108961	8109081	sub.nuc48058	-0.617901	.
chr3L	8151581	8151701	sub.nuc48274	-0.364477	.
chr3L	8169021	8169141	sub.nuc48362	-0.771529	.
chr3L	8194941	8195061	sub.nuc48495	-0.392577	.
chr3L	8352201	8352321	sub.nuc49226	-0.410278	.
chr3L	8388061	8388181	sub.nuc49398	-0.665293	.
chr3L	8405641	8405761	sub.nuc49494	-0.375551	.
chr3L	8417921	8418041	sub.nuc49562	-0.553655	.
chr3L	8442461	8442581	sub.nuc49667	-0.542409	.
chr3L	8442881	8443001	sub.nuc49669	-0.664347	.
chr3L	8469401	8469521	sub.nuc49813	-0.359389	.
chr3L	8518261	8518381	sub.nuc49999	-0.379811	.
chr3L	8527981	8528101	sub.nuc50045	-0.611704	.
chr3L	8539701	8539821	sub.nuc50109	-0.614297	.
chr3L	8627121	8627241	sub.nuc50559	-0.697764	.
chr3L	8653521	8653641	sub.nuc50710	-0.611771	.
chr3L	8655361	8655481	sub.nuc50718	-0.424904	.
chr3L	8655481	8655601	sub.nuc50719	-0.399428	.
chr3L	8668961	8669081	sub.nuc50796	-0.88135	.
chr3L	8678501	8678621	sub.nuc50851	-0.358499	.
chr3L	8681661	8681781	sub.nuc50868	-0.462794	.
chr3L	8681861	8681981	sub.nuc50869	-0.518056	.
chr3L	8682801	8682921	sub.nuc50875	-0.359404	.
chr3L	8685001	8685121	sub.nuc50888	-0.871738	.
chr3L	8685701	8685821	sub.nuc50892	-0.574156	.
chr3L	8692921	8693041	sub.nuc50936	-0.418871	.
chr3L	8697981	8698101	sub.nuc50966	-0.425341	.
chr3L	8698181	8698301	sub.nuc50967	-0.563811	.
chr3L	8702321	8702441	sub.nuc50992	-0.391599	.
chr3L	8713201	8713321	sub.nuc51061	-0.393189	.
chr3L	8714201	8714321	sub.nuc51069	-0.432138	.
chr3L	8756761	8756881	sub.nuc51298	-0.420089	.
chr3L	8780461	8780581	sub.nuc51426	-0.357263	.
chr3L	8820421	8820541	sub.nuc51604	-0.527747	.
chr3L	8905501	8905621	sub.nuc52035	-0.677662	.
chr3L	8905701	8905821	sub.nuc52036	-0.44763	.
chr3L	8941181	8941301	sub.nuc52191	-0.380756	.
chr3L	8959861	8959981	sub.nuc52287	-0.723079	.
chr3L	8961541	8961661	sub.nuc52298	-0.453372	.
chr3L	8971981	8972101	sub.nuc52353	-0.381685	.
chr3L	8979701	8979821	sub.nuc52395	-0.677033	.
chr3L	8991141	8991261	sub.nuc52456	-0.652512	.
chr3L	8997961	8998081	sub.nuc52491	-0.447542	.
chr3L	9012441	9012561	sub.nuc52558	-0.483974	.
chr3L	9057421	9057541	sub.nuc52790	-0.483977	.
chr3L	9118401	9118521	sub.nuc53049	-0.434767	.
chr3L	9127501	9127621	sub.nuc53076	-0.35553	.
chr3L	9300001	9300121	sub.nuc53842	-0.390737	.
chr3L	9326301	9326421	sub.nuc53965	-0.407643	.
chr3L	9329101	9329221	sub.nuc53981	-0.513434	.
chr3L	9333481	9333601	sub.nuc54001	-0.405243	.
chr3L	9334061	9334181	sub.nuc54003	-0.363035	.
chr3L	9341041	9341161	sub.nuc54036	-0.380501	.
chr3L	9342601	9342721	sub.nuc54043	-0.372977	.
chr3L	9350881	9351001	sub.nuc54086	-0.57298	.
chr3L	9351141	9351261	sub.nuc54088	-0.456359	.
chr3L	9374641	9374761	sub.nuc54224	-0.353953	.
chr3L	9374861	9374981	sub.nuc54225	-0.363681	.
chr3L	9377081	9377201	sub.nuc54234	-0.439622	.
chr3L	9392261	9392381	sub.nuc54280	-0.538369	.
chr3L	9395021	9395141	sub.nuc54294	-0.371559	.
chr3L	9395521	9395641	sub.nuc54296	-0.506651	.
chr3L	9413021	9413141	sub.nuc54392	-0.496298	.
chr3L	9420001	9420121	sub.nuc54424	-0.565242	.
chr3L	9423241	9423361	sub.nuc54441	-0.68502	.
chr3L	9428541	9428661	sub.nuc54468	-0.492757	.
chr3L	9435341	9435461	sub.nuc54502	-0.477348	.
chr3L	9470021	9470141	sub.nuc54669	-0.556639	.
chr3L	9607161	9607281	sub.nuc55253	-0.441587	.
chr3L	9607921	9608041	sub.nuc55257	-0.465168	.
chr3L	9620821	9620941	sub.nuc55328	-0.375521	.
chr3L	9668561	9668681	sub.nuc55545	-0.649081	.
chr3L	9686321	9686441	sub.nuc55634	-0.473779	.
chr3L	9686641	9686761	sub.nuc55636	-0.488925	.
chr3L	9687581	9687701	sub.nuc55642	-0.501773	.
chr3L	9707301	9707421	sub.nuc55751	-0.591096	.
chr3L	9716881	9717001	sub.nuc55806	-0.364538	.
chr3L	9719941	9720061	sub.nuc55821	-0.566313	.
chr3L	9751141	9751261	sub.nuc55985	-0.368084	.
chr3L	9751841	9751961	sub.nuc55989	-0.418694	.
chr3L	9756661	9756781	sub.nuc56016	-0.42816	.
chr3L	9756921	9757041	sub.nuc56017	-0.469449	.
chr3L	9829841	9829961	sub.nuc56387	-0.394778	.
chr3L	9847321	9847441	sub.nuc56476	-0.444824	.
chr3L	9859761	9859881	sub.nuc56543	-0.375013	.
chr3L	9890381	9890501	sub.nuc56713	-0.41579	.
chr3L	9891621	9891741	sub.nuc56720	-0.593192	.
chr3L	9892261	9892381	sub.nuc56724	-0.637209	.
chr3L	9967661	9967781	sub.nuc57044	-0.385141	.
chr3L	10006721	10006841	sub.nuc57215	-0.425626	.
chr3L	10073701	10073821	sub.nuc57490	-0.381766	.
chr3L	10206481	10206601	sub.nuc58065	-0.39124	.
chr3L	10287921	10288041	sub.nuc58430	-0.414119	.
chr3L	10315181	10315301	sub.nuc58545	-0.372697	.
chr3L	10318301	10318421	sub.nuc58556	-0.472419	.
chr3L	10347861	10347981	sub.nuc58693	-0.407102	.
chr3L	10508961	10509081	sub.nuc59376	-0.406486	.
chr3L	10651481	10651601	sub.nuc59960	-0.505913	.
chr3L	10658561	10658681	sub.nuc59994	-0.615091	.
chr3L	10659001	10659121	sub.nuc59996	-0.533146	.
chr3L	10670701	10670821	sub.nuc60063	-0.354269	.
chr3L	10675101	10675221	sub.nuc60082	-0.378427	.
chr3L	10684061	10684181	sub.nuc60126	-0.474531	.
chr3L	10730061	10730181	sub.nuc60337	-0.438547	.
chr3L	10730221	10730341	sub.nuc60338	-0.646211	.
chr3L	10730481	10730601	sub.nuc60340	-0.684824	.
chr3L	10731561	10731681	sub.nuc60342	-0.375203	.
chr3L	10732521	10732641	sub.nuc60346	-0.467914	.
chr3L	10732721	10732841	sub.nuc60347	-0.423445	.
chr3L	10733761	10733881	sub.nuc60352	-0.425501	.
chr3L	10746021	10746141	sub.nuc60409	-0.506552	.
chr3L	10765161	10765281	sub.nuc60499	-0.419914	.
chr3L	10765561	10765681	sub.nuc60500	-0.38444	.
chr3L	10831421	10831541	sub.nuc60818	-0.368842	.
chr3L	10845641	10845761	sub.nuc60882	-0.523244	.
chr3L	10849881	10850001	sub.nuc60901	-0.517946	.
chr3L	10872081	10872201	sub.nuc61009	-0.378744	.
chr3L	10891101	10891221	sub.nuc61093	-0.45028	.
chr3L	10975861	10975981	sub.nuc61481	-0.362135	.
chr3L	11002321	11002441	sub.nuc61612	-0.485434	.
chr3L	11062841	11062961	sub.nuc61895	-0.667478	.
chr3L	11063461	11063581	sub.nuc61897	-0.495949	.
chr3L	11089501	11089621	sub.nuc62013	-0.494539	.
chr3L	11113281	11113401	sub.nuc62125	-0.480635	.
chr3L	11113821	11113941	sub.nuc62128	-0.471226	.
chr3L	11116261	11116381	sub.nuc62141	-0.58257	.
chr3L	11116401	11116521	sub.nuc62142	-0.529359	.
chr3L	11190641	11190761	sub.nuc62489	-0.433533	.
chr3L	11191021	11191141	sub.nuc62490	-0.568767	.
chr3L	11197361	11197481	sub.nuc62526	-0.46913	.
chr3L	11211961	11212081	sub.nuc62595	-0.398642	.
chr3L	11236001	11236121	sub.nuc62702	-0.356205	.
chr3L	11239201	11239321	sub.nuc62718	-0.454256	.
chr3L	11239341	11239461	sub.nuc62719	-0.384034	.
chr3L	11240581	11240701	sub.nuc62725	-0.46809	.
chr3L	11240701	11240821	sub.nuc62726	-0.542661	.
chr3L	11285541	11285661	sub.nuc62885	-0.389698	.
chr3L	11286601	11286721	sub.nuc62887	-0.419467	.
chr3L	11288801	11288921	sub.nuc62900	-0.404197	.
chr3L	11289681	11289801	sub.nuc62905	-0.418881	.
chr3L	11342141	11342261	sub.nuc63142	-0.431919	.
chr3L	11343461	11343581	sub.nuc63146	-0.689711	.
chr3L	11343581	11343701	sub.nuc63147	-0.475619	.
chr3L	11357561	11357681	sub.nuc63214	-0.430039	.
chr3L	11421461	11421581	sub.nuc63513	-0.40868	.
chr3L	11521741	11521861	sub.nuc63925	-0.38866	.
chr3L	11546241	11546361	sub.nuc64041	-0.411099	.
chr3L	11546421	11546541	sub.nuc64042	-0.452527	.
chr3L	11546601	11546721	sub.nuc64043	-0.386449	.
chr3L	11549321	11549441	sub.nuc64053	-0.391814	.
chr3L	11677241	11677361	sub.nuc64562	-0.479164	.
chr3L	11701041	11701161	sub.nuc64670	-0.431353	.
chr3L	11701161	11701281	sub.nuc64671	-0.55304	.
chr3L	11701661	11701781	sub.nuc64674	-0.449379	.
chr3L	11757541	11757661	sub.nuc64902	-0.494104	.
chr3L	11826241	11826361	sub.nuc65226	-0.425232	.
chr3L	11826661	11826781	sub.nuc65227	-0.383187	.
chr3L	11830801	11830921	sub.nuc65242	-0.366366	.
chr3L	11841921	11842041	sub.nuc65290	-0.365891	.
chr3L	12006321	12006441	sub.nuc65936	-0.39743	.
chr3L	12117321	12117441	sub.nuc66391	-0.503706	.
chr3L	12138941	12139061	sub.nuc66494	-0.417086	.
chr3L	12139541	12139661	sub.nuc66496	-0.721593	.
chr3L	12270641	12270761	sub.nuc67101	-0.424364	.
chr3L	12384561	12384681	sub.nuc67598	-0.381834	.
chr3L	12400581	12400701	sub.nuc67670	-0.407558	.
chr3L	12402441	12402561	sub.nuc67677	-0.354762	.
chr3L	12427621	12427741	sub.nuc67793	-0.394951	.
chr3L	12461201	12461321	sub.nuc67949	-0.76666	.
chr3L	12507821	12507941	sub.nuc68172	-0.368321	.
chr3L	12517061	12517181	sub.nuc68215	-0.383843	.
chr3L	12519741	12519861	sub.nuc68226	-0.406781	.
chr3L	12523201	12523321	sub.nuc68246	-0.378774	.
chr3L	12550861	12550981	sub.nuc68382	-0.391368	.
chr3L	12564981	12565101	sub.nuc68451	-0.443303	.
chr3L	12565601	12565721	sub.nuc68455	-0.744291	.
chr3L	12602521	12602641	sub.nuc68624	-0.65409	.
chr3L	12646401	12646521	sub.nuc68820	-0.722262	.
chr3L	12686181	12686301	sub.nuc69005	-0.525322	.
chr3L	12743141	12743261	sub.nuc69256	-0.417447	.
chr3L	12787741	12787861	sub.nuc69446	-0.463412	.
chr3L	12798121	12798241	sub.nuc69494	-0.56582	.
chr3L	12809001	12809121	sub.nuc69547	-0.364463	.
chr3L	12836221	12836341	sub.nuc69666	-0.53029	.
chr3L	12892961	12893081	sub.nuc69899	-0.392172	.
chr3L	12926961	12927081	sub.nuc70019	-0.381136	.
chr3L	12952901	12953021	sub.nuc70111	-0.47315	.
chr3L	13015761	13015881	sub.nuc70389	-0.388136	.
chr3L	13019221	13019341	sub.nuc70403	-0.408628	.
chr3L	13029801	13029921	sub.nuc70451	-0.378675	.
chr3L	13034801	13034921	sub.nuc70476	-0.477976	.
chr3L	13107041	13107161	sub.nuc70800	-0.43212	.
chr3L	13187961	13188081	sub.nuc71162	-0.382298	.
chr3L	13221641	13221761	sub.nuc71307	-0.501391	.
chr3L	13221861	13221981	sub.nuc71308	-0.531741	.
chr3L	13349521	13349641	sub.nuc71843	-0.507953	.
chr3L	13400541	13400661	sub.nuc72062	-0.368639	.
chr3L	13426081	13426201	sub.nuc72190	-0.402949	.
chr3L	13435621	13435741	sub.nuc72230	-0.39662	.
chr3L	13443281	13443401	sub.nuc72271	-0.383992	.
chr3L	13443741	13443861	sub.nuc72273	-0.468549	.
chr3L	13487641	13487761	sub.nuc72487	-0.550642	.
chr3L	13487781	13487901	sub.nuc72488	-0.644929	.
chr3L	13491421	13491541	sub.nuc72510	-0.38649	.
chr3L	13855701	13855821	sub.nuc73840	-0.447471	.
chr3L	13912961	13913081	sub.nuc74062	-0.460794	.
chr3L	13922001	13922121	sub.nuc74100	-0.405933	.
chr3L	13995441	13995561	sub.nuc74444	-0.600307	.
chr3L	13996101	13996221	sub.nuc74447	-0.478895	.
chr3L	13997221	13997341	sub.nuc74452	-0.523927	.
chr3L	13998281	13998401	sub.nuc74457	-0.520768	.
chr3L	14021661	14021781	sub.nuc74581	-0.50859	.
chr3L	14064841	14064961	sub.nuc74805	-0.673846	.
chr3L	14124841	14124961	sub.nuc75086	-0.616411	.
chr3L	14214441	14214561	sub.nuc75439	-0.39049	.
chr3L	14219261	14219381	sub.nuc75455	-0.372919	.
chr3L	14267341	14267461	sub.nuc75641	-0.550117	.
chr3L	14402561	14402681	sub.nuc76149	-0.570484	.
chr3L	14402781	14402901	sub.nuc76150	-0.355915	.
chr3L	14403541	14403661	sub.nuc76154	-0.534434	.
chr3L	14450101	14450221	sub.nuc76354	-0.400426	.
chr3L	14528021	14528141	sub.nuc76656	-0.413717	.
chr3L	14530561	14530681	sub.nuc76667	-0.615478	.
chr3L	14530681	14530801	sub.nuc76668	-0.446536	.
chr3L	14572241	14572361	sub.nuc76838	-0.39971	.
chr3L	14612441	14612561	sub.nuc77009	-0.380713	.
chr3L	14645481	14645601	sub.nuc77155	-0.380578	.
chr3L	14699781	14699901	sub.nuc77386	-0.409609	.
chr3L	14748041	14748161	sub.nuc77580	-0.35562	.
chr3L	14749381	14749501	sub.nuc77587	-0.451864	.
chr3L	14750121	14750241	sub.nuc77591	-0.380606	.
chr3L	14750481	14750601	sub.nuc77593	-0.568496	.
chr3L	14751121	14751241	sub.nuc77596	-0.373712	.
chr3L	14751221	14751341	sub.nuc77597	-0.60147	.
chr3L	14751981	14752101	sub.nuc77599	-0.373874	.
chr3L	14752341	14752461	sub.nuc77602	-0.386081	.
chr3L	14752701	14752821	sub.nuc77603	-0.452972	.
chr3L	14755041	14755161	sub.nuc77614	-0.617448	.
chr3L	14782921	14783041	sub.nuc77748	-0.591131	.
chr3L	14921501	14921621	sub.nuc78354	-0.358545	.
chr3L	14970681	14970801	sub.nuc78558	-0.477855	.
chr3L	15072581	15072701	sub.nuc79041	-0.641594	.
chr3L	15087441	15087561	sub.nuc79111	-0.364931	.
chr3L	15088181	15088301	sub.nuc79114	-0.498329	.
chr3L	15097241	15097361	sub.nuc79158	-0.40395	.
chr3L	15097441	15097561	sub.nuc79159	-0.461377	.
chr3L	15100521	15100641	sub.nuc79173	-0.692413	.
chr3L	15100681	15100801	sub.nuc79174	-0.541597	.
chr3L	15134441	15134561	sub.nuc79329	-0.493924	.
chr3L	15134921	15135041	sub.nuc79332	-0.486895	.
chr3L	15224381	15224501	sub.nuc79753	-0.381655	.
chr3L	15228661	15228781	sub.nuc79774	-0.461749	.
chr3L	15293221	15293341	sub.nuc80044	-0.386966	.
chr3L	15298361	15298481	sub.nuc80065	-0.379579	.
chr3L	15298481	15298601	sub.nuc80066	-0.420865	.
chr3L	15300001	15300121	sub.nuc80073	-0.487361	.
chr3L	15494001	15494121	sub.nuc80946	-0.38283	.
chr3L	15502641	15502761	sub.nuc80989	-0.52522	.
chr3L	15507541	15507661	sub.nuc81017	-0.551232	.
chr3L	15525541	15525661	sub.nuc81099	-0.464336	.
chr3L	15525701	15525821	sub.nuc81100	-0.447339	.
chr3L	15526841	15526961	sub.nuc81103	-0.374001	.
chr3L	15559881	15560001	sub.nuc81261	-0.55452	.
chr3L	15581221	15581341	sub.nuc81370	-0.587539	.
chr3L	15612861	15612981	sub.nuc81515	-0.493126	.
chr3L	15619301	15619421	sub.nuc81541	-0.500353	.
chr3L	15931661	15931781	sub.nuc82846	-0.382592	.
chr3L	15961181	15961301	sub.nuc82991	-0.405499	.
chr3L	15975921	15976041	sub.nuc83062	-0.422518	.
chr3L	15981521	15981641	sub.nuc83087	-0.480281	.
chr3L	16004621	16004741	sub.nuc83193	-0.431984	.
chr3L	16019501	16019621	sub.nuc83268	-0.363846	.
chr3L	16024561	16024681	sub.nuc83297	-0.361175	.
chr3L	16039881	16040001	sub.nuc83376	-0.598359	.
chr3L	16054621	16054741	sub.nuc83447	-0.477268	.
chr3L	16080501	16080621	sub.nuc83582	-0.364605	.
chr3L	16083781	16083901	sub.nuc83601	-0.438904	.
chr3L	16122061	16122181	sub.nuc83806	-0.399336	.
chr3L	16122661	16122781	sub.nuc83809	-0.619268	.
chr3L	16151401	16151521	sub.nuc83948	-0.571882	.
chr3L	16151521	16151641	sub.nuc83949	-0.507266	.
chr3L	16151641	16151761	sub.nuc83950	-0.462532	.
chr3L	16157361	16157481	sub.nuc83972	-0.432843	.
chr3L	16157721	16157841	sub.nuc83974	-0.394423	.
chr3L	16171561	16171681	sub.nuc84049	-0.362889	.
chr3L	16186981	16187101	sub.nuc84109	-0.356569	.
chr3L	16188301	16188421	sub.nuc84116	-0.402514	.
chr3L	16188421	16188541	sub.nuc84117	-0.487741	.
chr3L	16206521	16206641	sub.nuc84191	-0.407226	.
chr3L	16328101	16328221	sub.nuc84753	-0.470587	.
chr3L	16345001	16345121	sub.nuc84836	-0.421239	.
chr3L	16370921	16371041	sub.nuc84968	-0.427513	.
chr3L	16378561	16378681	sub.nuc85006	-0.496129	.
chr3L	16404661	16404781	sub.nuc85133	-0.355248	.
chr3L	16404881	16405001	sub.nuc85134	-0.513494	.
chr3L	16445081	16445201	sub.nuc85300	-0.406419	.
chr3L	16445301	16445421	sub.nuc85301	-0.459074	.
chr3L	16477221	16477341	sub.nuc85463	-0.395325	.
chr3L	16486981	16487101	sub.nuc85515	-0.364416	.
chr3L	16564881	16565001	sub.nuc85862	-0.356737	.
chr3L	16581581	16581701	sub.nuc85942	-0.405333	.
chr3L	16608521	16608641	sub.nuc86017	-0.634133	.
chr3L	16641021	16641141	sub.nuc86143	-0.403737	.
chr3L	16646781	16646901	sub.nuc86168	-0.371315	.
chr3L	16654601	16654721	sub.nuc86205	-0.568495	.
chr3L	16654761	16654881	sub.nuc86206	-0.919469	.
chr3L	16691501	16691621	sub.nuc86346	-0.398892	.
chr3L	16703841	16703961	sub.nuc86403	-0.415193	.
chr3L	16705141	16705261	sub.nuc86409	-0.429898	.
chr3L	16759201	16759321	sub.nuc86646	-0.53292	.
chr3L	16763101	16763221	sub.nuc86666	-0.367488	.
chr3L	16794641	16794761	sub.nuc86817	-0.462516	.
chr3L	16796521	16796641	sub.nuc86825	-0.442347	.
chr3L	16820221	16820341	sub.nuc86925	-0.357616	.
chr3L	16838041	16838161	sub.nuc87009	-0.405623	.
chr3L	16838401	16838521	sub.nuc87011	-0.372657	.
chr3L	16838841	16838961	sub.nuc87014	-0.382702	.
chr3L	16846781	16846901	sub.nuc87058	-0.593335	.
chr3L	16868721	16868841	sub.nuc87159	-0.609746	.
chr3L	16876281	16876401	sub.nuc87187	-0.361029	.
chr3L	16884241	16884361	sub.nuc87222	-0.472546	.
chr3L	16889681	16889801	sub.nuc87245	-0.57557	.
chr3L	16923681	16923801	sub.nuc87395	-0.482962	.
chr3L	16950481	16950601	sub.nuc87478	-0.428432	.
chr3L	16951741	16951861	sub.nuc87485	-0.582397	.
chr3L	16962961	16963081	sub.nuc87538	-0.646612	.
chr3L	16993261	16993381	sub.nuc87684	-0.366917	.
chr3L	16993481	16993601	sub.nuc87685	-0.456226	.
chr3L	17000421	17000541	sub.nuc87719	-0.441441	.
chr3L	17003161	17003281	sub.nuc87736	-0.542291	.
chr3L	17003401	17003521	sub.nuc87737	-0.430091	.
chr3L	17029081	17029201	sub.nuc87864	-0.372822	.
chr3L	17043361	17043481	sub.nuc87940	-0.360716	.
chr3L	17044281	17044401	sub.nuc87943	-0.552698	.
chr3L	17182601	17182721	sub.nuc88470	-0.411763	.
chr3L	17418261	17418381	sub.nuc89444	-0.438861	.
chr3L	17423521	17423641	sub.nuc89469	-0.366157	.
chr3L	17480241	17480361	sub.nuc89720	-0.790175	.
chr3L	17506661	17506781	sub.nuc89832	-0.362128	.
chr3L	17521521	17521641	sub.nuc89869	-0.368453	.
chr3L	17523141	17523261	sub.nuc89879	-0.59417	.
chr3L	17556941	17557061	sub.nuc90033	-0.466102	.
chr3L	17557061	17557181	sub.nuc90034	-0.42047	.
chr3L	17563381	17563501	sub.nuc90066	-0.520214	.
chr3L	17567021	17567141	sub.nuc90085	-0.449454	.
chr3L	17569681	17569801	sub.nuc90099	-0.410222	.
chr3L	17569801	17569921	sub.nuc90100	-0.409215	.
chr3L	17570821	17570941	sub.nuc90105	-0.458119	.
chr3L	17571221	17571341	sub.nuc90108	-0.358277	.
chr3L	17572681	17572801	sub.nuc90116	-0.363308	.
chr3L	17572801	17572921	sub.nuc90117	-0.372696	.
chr3L	17583721	17583841	sub.nuc90169	-0.421985	.
chr3L	17583901	17584021	sub.nuc90170	-0.473572	.
chr3L	17584041	17584161	sub.nuc90171	-0.461901	.
chr3L	17596961	17597081	sub.nuc90231	-0.616574	.
chr3L	17605461	17605581	sub.nuc90275	-0.364262	.
chr3L	17607221	17607341	sub.nuc90284	-0.43814	.
chr3L	17612401	17612521	sub.nuc90311	-0.481759	.
chr3L	17647301	17647421	sub.nuc90483	-0.372973	.
chr3L	17710941	17711061	sub.nuc90754	-0.355018	.
chr3L	17842761	17842881	sub.nuc91309	-0.648076	.
chr3L	17916041	17916161	sub.nuc91586	-0.444034	.
chr3L	17940421	17940541	sub.nuc91707	-0.380256	.
chr3L	17954821	17954941	sub.nuc91776	-0.441447	.
chr3L	17954921	17955041	sub.nuc91777	-0.436941	.
chr3L	17983181	17983301	sub.nuc91914	-0.419132	.
chr3L	17992501	17992621	sub.nuc91959	-0.500114	.
chr3L	17992641	17992761	sub.nuc91960	-0.535465	.
chr3L	17996341	17996461	sub.nuc91982	-0.423364	.
chr3L	18022761	18022881	sub.nuc92106	-0.373941	.
chr3L	18022881	18023001	sub.nuc92107	-0.40843	.
chr3L	18039881	18040001	sub.nuc92178	-0.359027	.
chr3L	18056601	18056721	sub.nuc92211	-0.395859	.
chr3L	18094881	18095001	sub.nuc92363	-0.388266	.
chr3L	18099601	18099721	sub.nuc92385	-0.440967	.
chr3L	18107581	18107701	sub.nuc92419	-0.411688	.
chr3L	18164121	18164241	sub.nuc92641	-0.408373	.
chr3L	18226541	18226661	sub.nuc92900	-0.359599	.
chr3L	18357401	18357521	sub.nuc93444	-0.357217	.
chr3L	18396001	18396121	sub.nuc93604	-0.511023	.
chr3L	18614841	18614961	sub.nuc94403	-0.379317	.
chr3L	18621781	18621901	sub.nuc94434	-0.355915	.
chr3L	18655981	18656101	sub.nuc94559	-0.380134	.
chr3L	18665501	18665621	sub.nuc94609	-0.497493	.
chr3L	18666221	18666341	sub.nuc94613	-0.482475	.
chr3L	18675201	18675321	sub.nuc94652	-0.400875	.
chr3L	18723881	18724001	sub.nuc94836	-0.445276	.
chr3L	18741741	18741861	sub.nuc94922	-0.471066	.
chr3L	18747061	18747181	sub.nuc94944	-0.3582	.
chr3L	18752401	18752521	sub.nuc94969	-0.528618	.
chr3L	18752561	18752681	sub.nuc94970	-0.580923	.
chr3L	18753861	18753981	sub.nuc94976	-0.479989	.
chr3L	18764681	18764801	sub.nuc95017	-0.606131	.
chr3L	18764801	18764921	sub.nuc95018	-0.363383	.
chr3L	18784441	18784561	sub.nuc95065	-0.404832	.
chr3L	18793421	18793541	sub.nuc95103	-0.674047	.
chr3L	18793781	18793901	sub.nuc95105	-0.565628	.
chr3L	18794441	18794561	sub.nuc95108	-0.623719	.
chr3L	18815921	18816041	sub.nuc95194	-0.378054	.
chr3L	18833521	18833641	sub.nuc95259	-0.429177	.
chr3L	18833681	18833801	sub.nuc95260	-0.535528	.
chr3L	18882421	18882541	sub.nuc95477	-0.429196	.
chr3L	18882541	18882661	sub.nuc95478	-0.383761	.
chr3L	18883641	18883761	sub.nuc95483	-0.402956	.
chr3L	18988981	18989101	sub.nuc95989	-0.419065	.
chr3L	18989601	18989721	sub.nuc95993	-0.408031	.
chr3L	19026781	19026901	sub.nuc96168	-0.356171	.
chr3L	19035441	19035561	sub.nuc96217	-0.362034	.
chr3L	19073041	19073161	sub.nuc96407	-0.541963	.
chr3L	19079501	19079621	sub.nuc96442	-0.544701	.
chr3L	19082161	19082281	sub.nuc96458	-0.395425	.
chr3L	19082361	19082481	sub.nuc96459	-0.581533	.
chr3L	19084561	19084681	sub.nuc96473	-0.453591	.
chr3L	19084721	19084841	sub.nuc96474	-0.499077	.
chr3L	19089261	19089381	sub.nuc96499	-0.53784	.
chr3L	19093381	19093501	sub.nuc96522	-0.403737	.
chr3L	19144021	19144141	sub.nuc96717	-0.361582	.
chr3L	19163741	19163861	sub.nuc96801	-0.504796	.
chr3L	19246461	19246581	sub.nuc97161	-0.392745	.
chr3L	19285281	19285401	sub.nuc97340	-0.380208	.
chr3L	19287781	19287901	sub.nuc97347	-0.415743	.
chr3L	19342941	19343061	sub.nuc97598	-0.456832	.
chr3L	19611901	19612021	sub.nuc98759	-0.475624	.
chr3L	19626141	19626261	sub.nuc98824	-0.41376	.
chr3L	19626261	19626381	sub.nuc98825	-0.479563	.
chr3L	19656821	19656941	sub.nuc98957	-0.377923	.
chr3L	19784061	19784181	sub.nuc99259	-0.73931	.
chr3L	19784581	19784701	sub.nuc99262	-0.51825	.
chr3L	19784701	19784821	sub.nuc99263	-0.393656	.
chr3L	19799121	19799241	sub.nuc99341	-0.405618	.
chr3L	19800261	19800381	sub.nuc99350	-0.463586	.
chr3L	19811201	19811321	sub.nuc99401	-0.494531	.
chr3L	19838281	19838401	sub.nuc99494	-0.438072	.
chr3L	19841241	19841361	sub.nuc99508	-0.425568	.
chr3L	19864141	19864261	sub.nuc99567	-0.502009	.
chr3L	19868181	19868301	sub.nuc99586	-0.392214	.
chr3L	19887861	19887981	sub.nuc99680	-0.36532	.
chr3L	19888761	19888881	sub.nuc99685	-0.532666	.
chr3L	19889541	19889661	sub.nuc99688	-0.52507	.
chr3L	19901481	19901601	sub.nuc99739	-0.430566	.
chr3L	19903281	19903401	sub.nuc99748	-0.517444	.
chr3L	19908041	19908161	sub.nuc99771	-0.476776	.
chr3L	19917961	19918081	sub.nuc99824	-0.596175	.
chr3L	19999441	19999561	sub.nuc100176	-0.375615	.
chr3L	20191441	20191561	sub.nuc100988	-0.473045	.
chr3L	20217221	20217341	sub.nuc101084	-0.370778	.
chr3L	20219421	20219541	sub.nuc101094	-0.576128	.
chr3L	20223521	20223641	sub.nuc101118	-0.575127	.
chr3L	20223641	20223761	sub.nuc101119	-0.450172	.
chr3L	20369261	20369381	sub.nuc101726	-0.708211	.
chr3L	20397141	20397261	sub.nuc101864	-0.365233	.
chr3L	20454101	20454221	sub.nuc102128	-0.391256	.
chr3L	20467961	20468081	sub.nuc102193	-0.590478	.
chr3L	20490341	20490461	sub.nuc102265	-0.356205	.
chr3L	20502821	20502941	sub.nuc102314	-0.380988	.
chr3L	20509661	20509781	sub.nuc102348	-0.449965	.
chr3L	20511701	20511821	sub.nuc102358	-0.424092	.
chr3L	20519221	20519341	sub.nuc102395	-0.510057	.
chr3L	20615041	20615161	sub.nuc102829	-0.458997	.
chr3L	20688601	20688721	sub.nuc103159	-0.364687	.
chr3L	20723381	20723501	sub.nuc103292	-0.439736	.
chr3L	20723521	20723641	sub.nuc103293	-0.652435	.
chr3L	20724521	20724641	sub.nuc103296	-0.370154	.
chr3L	20761961	20762081	sub.nuc103463	-0.40118	.
chr3L	20762561	20762681	sub.nuc103465	-0.528958	.
chr3L	20764901	20765021	sub.nuc103477	-0.497749	.
chr3L	20765021	20765141	sub.nuc103478	-0.551389	.
chr3L	20778241	20778361	sub.nuc103541	-0.485929	.
chr3L	20781181	20781301	sub.nuc103558	-0.418303	.
chr3L	20786901	20787021	sub.nuc103588	-0.355881	.
chr3L	20943721	20943841	sub.nuc104270	-0.386601	.
chr3L	20955961	20956081	sub.nuc104331	-0.457456	.
chr3L	21016461	21016581	sub.nuc104581	-0.397092	.
chr3L	21018301	21018421	sub.nuc104592	-0.440191	.
chr3L	21019521	21019641	sub.nuc104597	-0.549589	.
chr3L	21021041	21021161	sub.nuc104604	-0.371264	.
chr3L	21024841	21024961	sub.nuc104626	-0.572654	.
chr3L	21027581	21027701	sub.nuc104642	-0.544926	.
chr3L	21165021	21165141	sub.nuc105218	-0.415286	.
chr3L	21165241	21165361	sub.nuc105219	-0.431111	.
chr3L	21169101	21169221	sub.nuc105237	-0.461486	.
chr3L	21189841	21189961	sub.nuc105339	-0.470454	.
chr3L	21270221	21270341	sub.nuc105683	-0.397084	.
chr3L	21374501	21374621	sub.nuc106094	-0.380811	.
chr3L	21374961	21375081	sub.nuc106096	-0.382709	.
chr3L	21375501	21375621	sub.nuc106097	-0.401113	.
chr3L	21469721	21469841	sub.nuc106542	-0.401829	.
chr3L	21472781	21472901	sub.nuc106557	-0.441747	.
chr3L	21532861	21532981	sub.nuc106809	-0.408496	.
chr3L	21597521	21597641	sub.nuc107100	-0.489379	.
chr3L	21633921	21634041	sub.nuc107240	-0.501241	.
chr3L	21817901	21818021	sub.nuc107962	-0.362268	.
chr3L	21825781	21825901	sub.nuc108001	-0.59282	.
chr3L	21834401	21834521	sub.nuc108046	-0.456115	.
chr3L	21872501	21872621	sub.nuc108188	-0.580096	.
chr3L	21889741	21889861	sub.nuc108262	-0.412763	.
chr3L	22058921	22059041	sub.nuc108879	-0.417608	.
chr3L	22069141	22069261	sub.nuc108925	-0.494852	.
chr3L	22400901	22401021	sub.nuc110254	-0.395731	.
chr3L	22710321	22710441	sub.nuc111351	-0.472867	.
chr3L	22734441	22734561	sub.nuc111453	-0.573259	.
chr3L	22734781	22734901	sub.nuc111454	-0.35965	.
chr3L	22735281	22735401	sub.nuc111457	-0.37262	.
chr3L	22766501	22766621	sub.nuc111564	-0.594381	.
chr3L	22816381	22816501	sub.nuc111695	-0.462762	.
chr3L	22818241	22818361	sub.nuc111705	-0.450951	.
chr3L	22828181	22828301	sub.nuc111749	-0.394338	.
chr3L	22828301	22828421	sub.nuc111750	-0.500512	.
chr3L	22828461	22828581	sub.nuc111751	-0.451364	.
chr3L	22828601	22828721	sub.nuc111752	-0.46576	.
chr3L	22828821	22828941	sub.nuc111753	-0.422783	.
chr3L	22833161	22833281	sub.nuc111778	-0.354874	.
chr3L	22856781	22856901	sub.nuc111896	-0.587111	.
chr3L	22864141	22864261	sub.nuc111924	-0.520513	.
chr3L	22871201	22871321	sub.nuc111960	-0.635756	.
chr3L	22872061	22872181	sub.nuc111965	-0.639514	.
chr3L	22888041	22888161	sub.nuc112047	-0.412054	.
chr3L	22903361	22903481	sub.nuc112118	-0.359823	.
chr3L	22936641	22936761	sub.nuc112262	-0.397099	.
chr3L	22937881	22938001	sub.nuc112266	-0.365885	.
chr3L	22938961	22939081	sub.nuc112273	-0.423766	.
chr3L	22941221	22941341	sub.nuc112284	-0.542427	.
chr3L	22941341	22941461	sub.nuc112285	-0.620728	.
chr3L	22941501	22941621	sub.nuc112286	-0.421297	.
chr3L	22941661	22941781	sub.nuc112287	-0.481742	.
chr3L	23061041	23061161	sub.nuc112621	-0.410631	.
chr3L	23428361	23428481	sub.nuc113394	-0.425308	.
chr3L	23688661	23688781	sub.nuc113911	-0.607831	.
chr2L	66861	66981	sub.nuc115416	-0.726579	.
chr2L	73121	73241	sub.nuc115448	-0.570181	.
chr2L	85841	85961	sub.nuc115517	-0.359459	.
chr2L	87321	87441	sub.nuc115525	-0.418963	.
chr2L	102281	102401	sub.nuc115609	-0.471329	.
chr2L	107121	107241	sub.nuc115638	-0.423676	.
chr2L	107841	107961	sub.nuc115640	-0.54697	.
chr2L	108101	108221	sub.nuc115641	-0.503404	.
chr2L	108421	108541	sub.nuc115643	-0.410614	.
chr2L	120661	120781	sub.nuc115706	-0.414269	.
chr2L	120781	120901	sub.nuc115707	-0.470097	.
chr2L	128661	128781	sub.nuc115752	-0.561708	.
chr2L	129221	129341	sub.nuc115755	-0.668121	.
chr2L	129341	129461	sub.nuc115756	-0.544777	.
chr2L	131841	131961	sub.nuc115771	-0.511407	.
chr2L	132041	132161	sub.nuc115772	-0.408221	.
chr2L	133481	133601	sub.nuc115783	-0.376885	.
chr2L	143241	143361	sub.nuc115843	-0.445262	.
chr2L	159001	159121	sub.nuc115934	-0.540658	.
chr2L	160641	160761	sub.nuc115942	-0.640161	.
chr2L	160781	160901	sub.nuc115943	-0.62224	.
chr2L	161821	161941	sub.nuc115950	-0.560961	.
chr2L	161941	162061	sub.nuc115951	-0.773992	.
chr2L	165481	165601	sub.nuc115966	-0.424013	.
chr2L	166681	166801	sub.nuc115973	-0.459128	.
chr2L	220621	220741	sub.nuc116244	-0.580731	.
chr2L	222001	222121	sub.nuc116251	-0.369847	.
chr2L	222281	222401	sub.nuc116253	-0.522295	.
chr2L	224461	224581	sub.nuc116267	-0.417016	.
chr2L	246701	246821	sub.nuc116387	-0.537213	.
chr2L	247721	247841	sub.nuc116393	-0.574501	.
chr2L	249301	249421	sub.nuc116404	-0.475148	.
chr2L	273641	273761	sub.nuc116528	-0.587847	.
chr2L	277201	277321	sub.nuc116544	-0.78518	.
chr2L	277441	277561	sub.nuc116545	-0.380049	.
chr2L	297841	297961	sub.nuc116652	-0.779658	.
chr2L	298141	298261	sub.nuc116654	-0.405396	.
chr2L	298381	298501	sub.nuc116655	-0.596753	.
chr2L	414741	414861	sub.nuc117196	-0.44183	.
chr2L	419881	420001	sub.nuc117226	-0.387377	.
chr2L	421481	421601	sub.nuc117236	-0.639391	.
chr2L	431681	431801	sub.nuc117291	-0.480729	.
chr2L	431801	431921	sub.nuc117292	-0.474616	.
chr2L	439321	439441	sub.nuc117332	-0.370871	.
chr2L	453001	453121	sub.nuc117408	-0.534482	.
chr2L	469121	469241	sub.nuc117497	-0.42356	.
chr2L	470401	470521	sub.nuc117505	-0.529468	.
chr2L	470981	471101	sub.nuc117508	-0.427994	.
chr2L	472121	472241	sub.nuc117516	-0.526495	.
chr2L	472261	472381	sub.nuc117517	-0.376233	.
chr2L	479181	479301	sub.nuc117557	-0.411921	.
chr2L	479561	479681	sub.nuc117558	-0.35348	.
chr2L	479681	479801	sub.nuc117559	-0.521612	.
chr2L	480261	480381	sub.nuc117562	-0.393391	.
chr2L	481241	481361	sub.nuc117568	-0.545977	.
chr2L	484601	484721	sub.nuc117588	-0.599261	.
chr2L	485521	485641	sub.nuc117593	-0.58759	.
chr2L	490701	490821	sub.nuc117621	-0.516224	.
chr2L	505301	505421	sub.nuc117704	-0.514954	.
chr2L	523221	523341	sub.nuc117802	-0.395148	.
chr2L	523441	523561	sub.nuc117803	-0.581183	.
chr2L	523561	523681	sub.nuc117804	-0.498893	.
chr2L	523681	523801	sub.nuc117805	-0.539956	.
chr2L	524661	524781	sub.nuc117810	-0.463817	.
chr2L	524921	525041	sub.nuc117811	-0.364858	.
chr2L	544581	544701	sub.nuc117916	-0.419262	.
chr2L	550081	550201	sub.nuc117945	-0.377621	.
chr2L	553361	553481	sub.nuc117963	-0.450031	.
chr2L	574181	574301	sub.nuc118077	-0.590303	.
chr2L	574421	574541	sub.nuc118078	-0.471571	.
chr2L	576861	576981	sub.nuc118092	-0.353668	.
chr2L	594761	594881	sub.nuc118174	-0.510573	.
chr2L	804661	804781	sub.nuc119117	-0.385272	.
chr2L	811481	811601	sub.nuc119152	-0.555934	.
chr2L	825841	825961	sub.nuc119234	-0.765813	.
chr2L	851001	851121	sub.nuc119379	-0.516809	.
chr2L	852661	852781	sub.nuc119387	-0.52887	.
chr2L	852781	852901	sub.nuc119388	-0.541799	.
chr2L	855381	855501	sub.nuc119400	-0.526555	.
chr2L	865861	865981	sub.nuc119462	-0.422157	.
chr2L	867001	867121	sub.nuc119468	-0.462223	.
chr2L	867101	867221	sub.nuc119469	-0.393759	.
chr2L	869761	869881	sub.nuc119486	-0.411159	.
chr2L	871401	871521	sub.nuc119495	-0.684133	.
chr2L	1077741	1077861	sub.nuc120472	-0.557023	.
chr2L	1108301	1108421	sub.nuc120637	-0.730853	.
chr2L	1118261	1118381	sub.nuc120691	-0.690444	.
chr2L	1119001	1119121	sub.nuc120694	-0.516423	.
chr2L	1157861	1157981	sub.nuc120903	-0.422013	.
chr2L	1158141	1158261	sub.nuc120905	-0.757291	.
chr2L	1172661	1172781	sub.nuc120988	-0.485929	.
chr2L	1177601	1177721	sub.nuc121015	-0.400813	.
chr2L	1178041	1178161	sub.nuc121017	-0.388229	.
chr2L	1200221	1200341	sub.nuc121128	-0.443101	.
chr2L	1362361	1362481	sub.nuc121879	-0.989376	.
chr2L	1420261	1420381	sub.nuc122193	-0.442275	.
chr2L	1420421	1420541	sub.nuc122194	-0.617124	.
chr2L	1420621	1420741	sub.nuc122195	-0.537219	.
chr2L	1424741	1424861	sub.nuc122218	-0.450064	.
chr2L	1424881	1425001	sub.nuc122219	-0.574192	.
chr2L	1426441	1426561	sub.nuc122226	-0.544398	.
chr2L	1427061	1427181	sub.nuc122230	-0.53907	.
chr2L	1433721	1433841	sub.nuc122267	-0.355788	.
chr2L	1494801	1494921	sub.nuc122599	-0.386273	.
chr2L	1502861	1502981	sub.nuc122645	-0.437918	.
chr2L	1611121	1611241	sub.nuc123168	-0.433	.
chr2L	1644501	1644621	sub.nuc123336	-0.649571	.
chr2L	1649541	1649661	sub.nuc123360	-0.355416	.
chr2L	1651161	1651281	sub.nuc123367	-0.403425	.
chr2L	1667601	1667721	sub.nuc123441	-0.507837	.
chr2L	1696661	1696781	sub.nuc123546	-0.360521	.
chr2L	1710381	1710501	sub.nuc123611	-1.0433	.
chr2L	1721041	1721161	sub.nuc123666	-0.545356	.
chr2L	1727661	1727781	sub.nuc123698	-0.46737	.
chr2L	1729781	1729901	sub.nuc123709	-0.382831	.
chr2L	1737421	1737541	sub.nuc123752	-0.547462	.
chr2L	1741841	1741961	sub.nuc123770	-0.364412	.
chr2L	1752081	1752201	sub.nuc123818	-0.583246	.
chr2L	1884681	1884801	sub.nuc124298	-0.575387	.
chr2L	1909861	1909981	sub.nuc124376	-0.511675	.
chr2L	1911641	1911761	sub.nuc124386	-0.616685	.
chr2L	1970541	1970661	sub.nuc124673	-0.450997	.
chr2L	1972741	1972861	sub.nuc124682	-0.602021	.
chr2L	1972861	1972981	sub.nuc124683	-0.578336	.
chr2L	1974001	1974121	sub.nuc124688	-0.603842	.
chr2L	1980741	1980861	sub.nuc124718	-0.699909	.
chr2L	1987741	1987861	sub.nuc124754	-0.549775	.
chr2L	1988161	1988281	sub.nuc124755	-0.50565	.
chr2L	2016401	2016521	sub.nuc124883	-0.359579	.
chr2L	2038401	2038521	sub.nuc124981	-0.361031	.
chr2L	2045421	2045541	sub.nuc125019	-0.586449	.
chr2L	2130341	2130461	sub.nuc125346	-0.555749	.
chr2L	2130701	2130821	sub.nuc125349	-0.571601	.
chr2L	2147241	2147361	sub.nuc125431	-0.533768	.
chr2L	2161241	2161361	sub.nuc125511	-0.582034	.
chr2L	2161361	2161481	sub.nuc125512	-0.444767	.
chr2L	2162301	2162421	sub.nuc125517	-0.515527	.
chr2L	2162461	2162581	sub.nuc125518	-0.522623	.
chr2L	2162581	2162701	sub.nuc125519	-0.400582	.
chr2L	2162901	2163021	sub.nuc125521	-0.478119	.
chr2L	2178041	2178161	sub.nuc125598	-0.387539	.
chr2L	2193601	2193721	sub.nuc125681	-0.600372	.
chr2L	2196441	2196561	sub.nuc125695	-0.359802	.
chr2L	2196581	2196701	sub.nuc125696	-0.701871	.
chr2L	2196681	2196801	sub.nuc125697	-0.558438	.
chr2L	2196821	2196941	sub.nuc125698	-0.566736	.
chr2L	2197021	2197141	sub.nuc125700	-0.573971	.
chr2L	2198621	2198741	sub.nuc125707	-0.433232	.
chr2L	2200261	2200381	sub.nuc125717	-0.49372	.
chr2L	2217221	2217341	sub.nuc125796	-0.668233	.
chr2L	2236861	2236981	sub.nuc125893	-0.529915	.
chr2L	2279841	2279961	sub.nuc126093	-0.376226	.
chr2L	2364341	2364461	sub.nuc126452	-0.627466	.
chr2L	2376221	2376341	sub.nuc126509	-0.430179	.
chr2L	2457301	2457421	sub.nuc126882	-0.366995	.
chr2L	2492601	2492721	sub.nuc127054	-0.408672	.
chr2L	2495601	2495721	sub.nuc127068	-0.355044	.
chr2L	2549961	2550081	sub.nuc127316	-0.360142	.
chr2L	2585381	2585501	sub.nuc127445	-0.600852	.
chr2L	2748681	2748801	sub.nuc128176	-0.510969	.
chr2L	2750981	2751101	sub.nuc128190	-0.37794	.
chr2L	2751741	2751861	sub.nuc128194	-0.385054	.
chr2L	2753841	2753961	sub.nuc128204	-0.374866	.
chr2L	2755361	2755481	sub.nuc128213	-0.57239	.
chr2L	2765601	2765721	sub.nuc128269	-0.49885	.
chr2L	2804841	2804961	sub.nuc128414	-0.54876	.
chr2L	2805081	2805201	sub.nuc128415	-0.437514	.
chr2L	2855661	2855781	sub.nuc128649	-0.762197	.
chr2L	2874801	2874921	sub.nuc128744	-0.537583	.
chr2L	2879041	2879161	sub.nuc128769	-0.761181	.
chr2L	2885241	2885361	sub.nuc128806	-0.649809	.
chr2L	2888121	2888241	sub.nuc128814	-0.517444	.
chr2L	2888901	2889021	sub.nuc128819	-0.487046	.
chr2L	2987661	2987781	sub.nuc129284	-0.660006	.
chr2L	3023121	3023241	sub.nuc129461	-0.547547	.
chr2L	3030441	3030561	sub.nuc129500	-0.419189	.
chr2L	3046541	3046661	sub.nuc129590	-0.5728	.
chr2L	3046701	3046821	sub.nuc129591	-0.458504	.
chr2L	3047021	3047141	sub.nuc129592	-0.4976	.
chr2L	3056521	3056641	sub.nuc129643	-0.438253	.
chr2L	3058221	3058341	sub.nuc129651	-0.358953	.
chr2L	3059061	3059181	sub.nuc129656	-0.39168	.
chr2L	3113701	3113821	sub.nuc129882	-0.358411	.
chr2L	3131821	3131941	sub.nuc129961	-0.600584	.
chr2L	3144841	3144961	sub.nuc130025	-0.549554	.
chr2L	3248161	3248281	sub.nuc130428	-0.387755	.
chr2L	3301861	3301981	sub.nuc130627	-0.460761	.
chr2L	3302261	3302381	sub.nuc130630	-0.471874	.
chr2L	3346061	3346181	sub.nuc130839	-0.366243	.
chr2L	3354741	3354861	sub.nuc130883	-0.518492	.
chr2L	3354901	3355021	sub.nuc130884	-0.461813	.
chr2L	3466061	3466181	sub.nuc131396	-0.677234	.
chr2L	3472381	3472501	sub.nuc131426	-0.735543	.
chr2L	3478081	3478201	sub.nuc131457	-0.429143	.
chr2L	3479981	3480101	sub.nuc131467	-0.464944	.
chr2L	3634681	3634801	sub.nuc132186	-0.653486	.
chr2L	3662461	3662581	sub.nuc132295	-0.423146	.
chr2L	3696321	3696441	sub.nuc132439	-0.372689	.
chr2L	3786321	3786441	sub.nuc132849	-0.371889	.
chr2L	3825481	3825601	sub.nuc133033	-0.394065	.
chr2L	3835321	3835441	sub.nuc133080	-0.529288	.
chr2L	3836701	3836821	sub.nuc133086	-0.427342	.
chr2L	3862821	3862941	sub.nuc133206	-0.587696	.
chr2L	3872401	3872521	sub.nuc133260	-0.373876	.
chr2L	3896041	3896161	sub.nuc133360	-0.361449	.
chr2L	4333221	4333341	sub.nuc135154	-0.427513	.
chr2L	4333361	4333481	sub.nuc135155	-0.395117	.
chr2L	4335921	4336041	sub.nuc135167	-0.432662	.
chr2L	4360681	4360801	sub.nuc135276	-0.371629	.
chr2L	4369461	4369581	sub.nuc135324	-0.357012	.
chr2L	4371761	4371881	sub.nuc135335	-0.49525	.
chr2L	4377701	4377821	sub.nuc135365	-0.421759	.
chr2L	4377821	4377941	sub.nuc135366	-0.429509	.
chr2L	4387021	4387141	sub.nuc135412	-0.771371	.
chr2L	4402781	4402901	sub.nuc135499	-0.472891	.
chr2L	4456741	4456861	sub.nuc135755	-0.52355	.
chr2L	4458261	4458381	sub.nuc135765	-0.468126	.
chr2L	4810141	4810261	sub.nuc137183	-0.510708	.
chr2L	4811421	4811541	sub.nuc137189	-0.598322	.
chr2L	4811541	4811661	sub.nuc137190	-0.485928	.
chr2L	4811821	4811941	sub.nuc137191	-0.417368	.
chr2L	4837921	4838041	sub.nuc137329	-0.403922	.
chr2L	4846841	4846961	sub.nuc137369	-0.398907	.
chr2L	4880621	4880741	sub.nuc137518	-0.427118	.
chr2L	4892001	4892121	sub.nuc137577	-0.56908	.
chr2L	4973921	4974041	sub.nuc137941	-0.519595	.
chr2L	4981521	4981641	sub.nuc137987	-0.559472	.
chr2L	4997401	4997521	sub.nuc138066	-0.469151	.
chr2L	5001321	5001441	sub.nuc138086	-0.420636	.
chr2L	5009681	5009801	sub.nuc138124	-0.358904	.
chr2L	5027421	5027541	sub.nuc138211	-0.666776	.
chr2L	5029161	5029281	sub.nuc138221	-0.430884	.
chr2L	5029281	5029401	sub.nuc138222	-0.372685	.
chr2L	5029501	5029621	sub.nuc138224	-0.453691	.
chr2L	5029621	5029741	sub.nuc138225	-0.461611	.
chr2L	5043161	5043281	sub.nuc138291	-0.638988	.
chr2L	5043841	5043961	sub.nuc138295	-0.416722	.
chr2L	5053161	5053281	sub.nuc138342	-0.375125	.
chr2L	5072001	5072121	sub.nuc138436	-0.713866	.
chr2L	5093001	5093121	sub.nuc138530	-0.41376	.
chr2L	5146001	5146121	sub.nuc138782	-0.367963	.
chr2L	5195761	5195881	sub.nuc138966	-0.498791	.
chr2L	5278501	5278621	sub.nuc139385	-0.792567	.
chr2L	5288821	5288941	sub.nuc139441	-0.474139	.
chr2L	5403661	5403781	sub.nuc139875	-0.556963	.
chr2L	5525821	5525941	sub.nuc140364	-0.376011	.
chr2L	5528001	5528121	sub.nuc140376	-0.762364	.
chr2L	5542501	5542621	sub.nuc140455	-0.515629	.
chr2L	5701661	5701781	sub.nuc141161	-0.385679	.
chr2L	5727701	5727821	sub.nuc141279	-0.362243	.
chr2L	5819341	5819461	sub.nuc141681	-0.378744	.
chr2L	5866061	5866181	sub.nuc141853	-0.365015	.
chr2L	5879821	5879941	sub.nuc141916	-0.364927	.
chr2L	5961661	5961781	sub.nuc142314	-0.407978	.
chr2L	5977321	5977441	sub.nuc142395	-0.373428	.
chr2L	5978481	5978601	sub.nuc142402	-0.405321	.
chr2L	5978781	5978901	sub.nuc142404	-0.377896	.
chr2L	5980401	5980521	sub.nuc142413	-0.37967	.
chr2L	5982061	5982181	sub.nuc142422	-0.44132	.
chr2L	5982481	5982601	sub.nuc142424	-0.565658	.
chr2L	5983401	5983521	sub.nuc142429	-0.459177	.
chr2L	5987201	5987321	sub.nuc142449	-0.448508	.
chr2L	6045881	6046001	sub.nuc142755	-0.423085	.
chr2L	6047901	6048021	sub.nuc142765	-0.720124	.
chr2L	6048641	6048761	sub.nuc142770	-0.366738	.
chr2L	6051201	6051321	sub.nuc142782	-0.471179	.
chr2L	6070961	6071081	sub.nuc142884	-0.405499	.
chr2L	6082421	6082541	sub.nuc142932	-0.476449	.
chr2L	6088401	6088521	sub.nuc142963	-0.476046	.
chr2L	6098961	6099081	sub.nuc143013	-0.645541	.
chr2L	6100241	6100361	sub.nuc143018	-0.561848	.
chr2L	6125081	6125201	sub.nuc143121	-0.429233	.
chr2L	6239881	6240001	sub.nuc143660	-0.359315	.
chr2L	6275221	6275341	sub.nuc143817	-0.361586	.
chr2L	6324421	6324541	sub.nuc144024	-0.421175	.
chr2L	6338361	6338481	sub.nuc144088	-0.553829	.
chr2L	6338701	6338821	sub.nuc144089	-0.728905	.
chr2L	6339561	6339681	sub.nuc144094	-0.417165	.
chr2L	6343581	6343701	sub.nuc144114	-0.593363	.
chr2L	6362401	6362521	sub.nuc144202	-0.396684	.
chr2L	6411281	6411401	sub.nuc144408	-0.530202	.
chr2L	6420801	6420921	sub.nuc144449	-0.365741	.
chr2L	6423201	6423321	sub.nuc144464	-0.446904	.
chr2L	6423581	6423701	sub.nuc144467	-0.385582	.
chr2L	6465621	6465741	sub.nuc144579	-0.607292	.
chr2L	6473881	6474001	sub.nuc144620	-0.512924	.
chr2L	6480461	6480581	sub.nuc144652	-0.392308	.
chr2L	6480821	6480941	sub.nuc144654	-0.679628	.
chr2L	6498581	6498701	sub.nuc144739	-0.683683	.
chr2L	6536241	6536361	sub.nuc144912	-0.535219	.
chr2L	6557461	6557581	sub.nuc145016	-0.569082	.
chr2L	6562501	6562621	sub.nuc145038	-0.508375	.
chr2L	6610921	6611041	sub.nuc145249	-0.473911	.
chr2L	6612441	6612561	sub.nuc145254	-0.418054	.
chr2L	6612801	6612921	sub.nuc145257	-0.442611	.
chr2L	6648121	6648241	sub.nuc145422	-0.480651	.
chr2L	6673261	6673381	sub.nuc145546	-0.415918	.
chr2L	6673401	6673521	sub.nuc145547	-0.431496	.
chr2L	6677601	6677721	sub.nuc145570	-0.612865	.
chr2L	6724301	6724421	sub.nuc145792	-0.525275	.
chr2L	6739261	6739381	sub.nuc145860	-0.41602	.
chr2L	6792001	6792121	sub.nuc146104	-0.588406	.
chr2L	6794661	6794781	sub.nuc146120	-0.458938	.
chr2L	6797541	6797661	sub.nuc146136	-0.717601	.
chr2L	6821781	6821901	sub.nuc146243	-0.559677	.
chr2L	6854041	6854161	sub.nuc146394	-0.471043	.
chr2L	6861121	6861241	sub.nuc146435	-0.417788	.
chr2L	6918721	6918841	sub.nuc146683	-0.432122	.
chr2L	6919241	6919361	sub.nuc146685	-0.411245	.
chr2L	6950081	6950201	sub.nuc146826	-0.36502	.
chr2L	6956881	6957001	sub.nuc146859	-0.528746	.
chr2L	6957141	6957261	sub.nuc146860	-0.473462	.
chr2L	7037901	7038021	sub.nuc147217	-0.456463	.
chr2L	7042141	7042261	sub.nuc147236	-0.423335	.
chr2L	7042261	7042381	sub.nuc147237	-0.463021	.
chr2L	7043141	7043261	sub.nuc147242	-0.381227	.
chr2L	7049141	7049261	sub.nuc147266	-0.584261	.
chr2L	7049861	7049981	sub.nuc147271	-0.426495	.
chr2L	7056221	7056341	sub.nuc147304	-0.533817	.
chr2L	7087481	7087601	sub.nuc147454	-0.433628	.
chr2L	7087641	7087761	sub.nuc147455	-0.386328	.
chr2L	7125081	7125201	sub.nuc147645	-0.42903	.
chr2L	7155301	7155421	sub.nuc147787	-0.401643	.
chr2L	7157701	7157821	sub.nuc147799	-0.416994	.
chr2L	7188861	7188981	sub.nuc147914	-0.440786	.
chr2L	7200081	7200201	sub.nuc147952	-0.387775	.
chr2L	7204121	7204241	sub.nuc147964	-0.353983	.
chr2L	7219981	7220101	sub.nuc148032	-0.385912	.
chr2L	7239261	7239381	sub.nuc148117	-0.356268	.
chr2L	7306841	7306961	sub.nuc148428	-0.409968	.
chr2L	7322881	7323001	sub.nuc148513	-0.393588	.
chr2L	7358921	7359041	sub.nuc148642	-0.366746	.
chr2L	7388201	7388321	sub.nuc148783	-0.524415	.
chr2L	7405041	7405161	sub.nuc148866	-0.384769	.
chr2L	7412321	7412441	sub.nuc148899	-0.594786	.
chr2L	7422661	7422781	sub.nuc148952	-0.439067	.
chr2L	7423761	7423881	sub.nuc148957	-0.586672	.
chr2L	7433521	7433641	sub.nuc149004	-0.442968	.
chr2L	7496201	7496321	sub.nuc149283	-0.524271	.
chr2L	7511721	7511841	sub.nuc149345	-0.363062	.
chr2L	7675741	7675861	sub.nuc149981	-0.425152	.
chr2L	7790381	7790501	sub.nuc150402	-0.381096	.
chr2L	7790521	7790641	sub.nuc150403	-0.476729	.
chr2L	7799541	7799661	sub.nuc150450	-0.382955	.
chr2L	7809721	7809841	sub.nuc150491	-0.39072	.
chr2L	7827681	7827801	sub.nuc150567	-0.378744	.
chr2L	7828381	7828501	sub.nuc150570	-0.663478	.
chr2L	7847241	7847361	sub.nuc150655	-0.354647	.
chr2L	7856521	7856641	sub.nuc150693	-0.713313	.
chr2L	7885381	7885501	sub.nuc150839	-0.49844	.
chr2L	7913761	7913881	sub.nuc150966	-0.370678	.
chr2L	7956681	7956801	sub.nuc151177	-0.37822	.
chr2L	7964981	7965101	sub.nuc151212	-0.38461	.
chr2L	7984081	7984201	sub.nuc151280	-0.584954	.
chr2L	7991641	7991761	sub.nuc151326	-0.382934	.
chr2L	7994081	7994201	sub.nuc151339	-0.681914	.
chr2L	7998741	7998861	sub.nuc151368	-0.652582	.
chr2L	8030961	8031081	sub.nuc151483	-0.723217	.
chr2L	8031481	8031601	sub.nuc151486	-0.394642	.
chr2L	8031761	8031881	sub.nuc151488	-0.59487	.
chr2L	8083661	8083781	sub.nuc151760	-0.56045	.
chr2L	8083781	8083901	sub.nuc151761	-0.505467	.
chr2L	8085581	8085701	sub.nuc151770	-0.509332	.
chr2L	8086721	8086841	sub.nuc151778	-0.517948	.
chr2L	8086841	8086961	sub.nuc151779	-0.517281	.
chr2L	8123961	8124081	sub.nuc151939	-0.455193	.
chr2L	8156921	8157041	sub.nuc152099	-0.560401	.
chr2L	8163001	8163121	sub.nuc152130	-0.525647	.
chr2L	8205061	8205181	sub.nuc152332	-0.392398	.
chr2L	8214741	8214861	sub.nuc152382	-0.378036	.
chr2L	8218341	8218461	sub.nuc152402	-0.447908	.
chr2L	8229121	8229241	sub.nuc152465	-0.430827	.
chr2L	8240081	8240201	sub.nuc152523	-0.518953	.
chr2L	8342461	8342581	sub.nuc153012	-0.410809	.
chr2L	8362401	8362521	sub.nuc153100	-0.520737	.
chr2L	8364781	8364901	sub.nuc153111	-0.36502	.
chr2L	8366481	8366601	sub.nuc153119	-0.398257	.
chr2L	8403541	8403661	sub.nuc153308	-0.372497	.
chr2L	8419381	8419501	sub.nuc153388	-0.477246	.
chr2L	8423661	8423781	sub.nuc153411	-0.421078	.
chr2L	8437321	8437441	sub.nuc153484	-0.754805	.
chr2L	8463941	8464061	sub.nuc153568	-0.436146	.
chr2L	8528461	8528581	sub.nuc153882	-0.600901	.
chr2L	8534981	8535101	sub.nuc153911	-0.424326	.
chr2L	8535741	8535861	sub.nuc153915	-0.424662	.
chr2L	8553941	8554061	sub.nuc154009	-0.394957	.
chr2L	8660781	8660901	sub.nuc154485	-0.363676	.
chr2L	8686161	8686281	sub.nuc154606	-0.447005	.
chr2L	8690501	8690621	sub.nuc154631	-0.506804	.
chr2L	8694341	8694461	sub.nuc154651	-0.386321	.
chr2L	8702241	8702361	sub.nuc154686	-0.550515	.
chr2L	8709561	8709681	sub.nuc154729	-0.445675	.
chr2L	8734481	8734601	sub.nuc154809	-0.415204	.
chr2L	8735681	8735801	sub.nuc154816	-0.62498	.
chr2L	8735801	8735921	sub.nuc154817	-0.456321	.
chr2L	8825201	8825321	sub.nuc155269	-0.517309	.
chr2L	8825321	8825441	sub.nuc155270	-0.899366	.
chr2L	8825481	8825601	sub.nuc155271	-0.626538	.
chr2L	8906501	8906621	sub.nuc155688	-0.449216	.
chr2L	8967301	8967421	sub.nuc155971	-0.486041	.
chr2L	8989201	8989321	sub.nuc156085	-0.56975	.
chr2L	8989361	8989481	sub.nuc156086	-0.379002	.
chr2L	9158441	9158561	sub.nuc156799	-0.465235	.
chr2L	9176401	9176521	sub.nuc156881	-0.366488	.
chr2L	9176821	9176941	sub.nuc156884	-0.412887	.
chr2L	9190321	9190441	sub.nuc156930	-0.464471	.
chr2L	9203521	9203641	sub.nuc156987	-0.583455	.
chr2L	9205261	9205381	sub.nuc156995	-0.439731	.
chr2L	9229881	9230001	sub.nuc157074	-0.499388	.
chr2L	9271301	9271421	sub.nuc157271	-0.475979	.
chr2L	9339101	9339221	sub.nuc157574	-0.398294	.
chr2L	9430961	9431081	sub.nuc157973	-0.362283	.
chr2L	9449821	9449941	sub.nuc158066	-0.493397	.
chr2L	9494721	9494841	sub.nuc158222	-0.544191	.
chr2L	9565001	9565121	sub.nuc158556	-0.379132	.
chr2L	9567561	9567681	sub.nuc158570	-0.37215	.
chr2L	9569821	9569941	sub.nuc158581	-0.378253	.
chr2L	9613821	9613941	sub.nuc158802	-0.354523	.
chr2L	9616701	9616821	sub.nuc158817	-0.556594	.
chr2L	9699261	9699381	sub.nuc159223	-0.361856	.
chr2L	9699721	9699841	sub.nuc159225	-0.429408	.
chr2L	9705981	9706101	sub.nuc159253	-0.473584	.
chr2L	9731321	9731441	sub.nuc159359	-0.456371	.
chr2L	9758261	9758381	sub.nuc159490	-0.604662	.
chr2L	9758961	9759081	sub.nuc159494	-0.562864	.
chr2L	9763481	9763601	sub.nuc159520	-0.571314	.
chr2L	9782121	9782241	sub.nuc159606	-0.424848	.
chr2L	9782361	9782481	sub.nuc159608	-0.663988	.
chr2L	9886501	9886621	sub.nuc160088	-0.364037	.
chr2L	9907481	9907601	sub.nuc160175	-0.383812	.
chr2L	9907881	9908001	sub.nuc160177	-0.358836	.
chr2L	9908621	9908741	sub.nuc160180	-0.440734	.
chr2L	9911921	9912041	sub.nuc160197	-0.423946	.
chr2L	9912841	9912961	sub.nuc160202	-0.405934	.
chr2L	9915181	9915301	sub.nuc160211	-0.427386	.
chr2L	9947501	9947621	sub.nuc160377	-0.461847	.
chr2L	9954141	9954261	sub.nuc160408	-0.664557	.
chr2L	10003721	10003841	sub.nuc160608	-0.676263	.
chr2L	10004621	10004741	sub.nuc160613	-0.436823	.
chr2L	10009321	10009441	sub.nuc160640	-0.449603	.
chr2L	10143301	10143421	sub.nuc161219	-0.516213	.
chr2L	10200981	10201101	sub.nuc161412	-0.64029	.
chr2L	10206861	10206981	sub.nuc161440	-0.36815	.
chr2L	10247021	10247141	sub.nuc161618	-0.386793	.
chr2L	10306841	10306961	sub.nuc161890	-0.387984	.
chr2L	10375741	10375861	sub.nuc162205	-0.628858	.
chr2L	10434641	10434761	sub.nuc162473	-0.365538	.
chr2L	10506661	10506781	sub.nuc162771	-0.41106	.
chr2L	10508701	10508821	sub.nuc162782	-0.382772	.
chr2L	10516661	10516781	sub.nuc162816	-0.524925	.
chr2L	10654641	10654761	sub.nuc163385	-0.386398	.
chr2L	10681001	10681121	sub.nuc163497	-0.432363	.
chr2L	10737241	10737361	sub.nuc163734	-0.711628	.
chr2L	10977161	10977281	sub.nuc164744	-0.402269	.
chr2L	10988341	10988461	sub.nuc164804	-0.364263	.
chr2L	10989301	10989421	sub.nuc164810	-0.72085	.
chr2L	11004141	11004261	sub.nuc164889	-0.483405	.
chr2L	11052961	11053081	sub.nuc165125	-0.354544	.
chr2L	11059381	11059501	sub.nuc165151	-0.366076	.
chr2L	11066941	11067061	sub.nuc165187	-0.484252	.
chr2L	11082161	11082281	sub.nuc165254	-0.448083	.
chr2L	11100841	11100961	sub.nuc165348	-0.615162	.
chr2L	11106621	11106741	sub.nuc165376	-0.537382	.
chr2L	11155641	11155761	sub.nuc165600	-0.396746	.
chr2L	11210541	11210661	sub.nuc165840	-0.519753	.
chr2L	11385221	11385341	sub.nuc166613	-0.43174	.
chr2L	11446221	11446341	sub.nuc166903	-0.384122	.
chr2L	11447701	11447821	sub.nuc166910	-0.457338	.
chr2L	11447901	11448021	sub.nuc166911	-0.562001	.
chr2L	11528181	11528301	sub.nuc167272	-0.480891	.
chr2L	11807141	11807261	sub.nuc168387	-0.47235	.
chr2L	11808021	11808141	sub.nuc168393	-0.403743	.
chr2L	11808181	11808301	sub.nuc168394	-0.568957	.
chr2L	11808801	11808921	sub.nuc168397	-0.71074	.
chr2L	11829361	11829481	sub.nuc168487	-0.686449	.
chr2L	11849901	11850021	sub.nuc168581	-0.381587	.
chr2L	11987961	11988081	sub.nuc169160	-0.374048	.
chr2L	11989901	11990021	sub.nuc169171	-0.423335	.
chr2L	12003001	12003121	sub.nuc169199	-0.47844	.
chr2L	12003541	12003661	sub.nuc169201	-0.531753	.
chr2L	12003701	12003821	sub.nuc169202	-0.655692	.
chr2L	12004161	12004281	sub.nuc169204	-0.430926	.
chr2L	12005541	12005661	sub.nuc169212	-0.403029	.
chr2L	12005681	12005801	sub.nuc169213	-0.598703	.
chr2L	12005841	12005961	sub.nuc169214	-0.369918	.
chr2L	12006401	12006521	sub.nuc169218	-0.398362	.
chr2L	12006521	12006641	sub.nuc169219	-0.622124	.
chr2L	12007621	12007741	sub.nuc169227	-0.578272	.
chr2L	12010101	12010221	sub.nuc169243	-0.387005	.
chr2L	12010301	12010421	sub.nuc169244	-0.56461	.
chr2L	12010641	12010761	sub.nuc169246	-0.701149	.
chr2L	12010961	12011081	sub.nuc169248	-0.621825	.
chr2L	12011081	12011201	sub.nuc169249	-0.665375	.
chr2L	12011401	12011521	sub.nuc169250	-0.711236	.
chr2L	12011561	12011681	sub.nuc169251	-0.526376	.
chr2L	12011761	12011881	sub.nuc169252	-0.530163	.
chr2L	12012161	12012281	sub.nuc169255	-0.398955	.
chr2L	12027301	12027421	sub.nuc169322	-0.365556	.
chr2L	12056261	12056381	sub.nuc169467	-0.370749	.
chr2L	12093661	12093781	sub.nuc169613	-0.615817	.
chr2L	12096421	12096541	sub.nuc169627	-0.431339	.
chr2L	12134041	12134161	sub.nuc169805	-0.459443	.
chr2L	12204021	12204141	sub.nuc170092	-0.39003	.
chr2L	12421841	12421961	sub.nuc170999	-0.530697	.
chr2L	12422001	12422121	sub.nuc171000	-0.496273	.
chr2L	12423321	12423441	sub.nuc171003	-0.406818	.
chr2L	12434781	12434901	sub.nuc171064	-0.54563	.
chr2L	12436341	12436461	sub.nuc171075	-0.532705	.
chr2L	12442101	12442221	sub.nuc171098	-0.360301	.
chr2L	12457201	12457321	sub.nuc171175	-0.367177	.
chr2L	12461241	12461361	sub.nuc171194	-0.398409	.
chr2L	12491661	12491781	sub.nuc171309	-0.382106	.
chr2L	12505161	12505281	sub.nuc171367	-0.401279	.
chr2L	12514141	12514261	sub.nuc171411	-0.367432	.
chr2L	12543241	12543361	sub.nuc171531	-0.415983	.
chr2L	12543421	12543541	sub.nuc171532	-0.408801	.
chr2L	12617961	12618081	sub.nuc171805	-0.411451	.
chr2L	12618161	12618281	sub.nuc171806	-0.399949	.
chr2L	12655741	12655861	sub.nuc171975	-0.445862	.
chr2L	12655861	12655981	sub.nuc171976	-0.473116	.
chr2L	12692901	12693021	sub.nuc172137	-0.542803	.
chr2L	12719241	12719361	sub.nuc172268	-0.435521	.
chr2L	12822861	12822981	sub.nuc172641	-0.452591	.
chr2L	12823921	12824041	sub.nuc172646	-0.47406	.
chr2L	12837101	12837221	sub.nuc172713	-0.400279	.
chr2L	12974201	12974321	sub.nuc173272	-0.560291	.
chr2L	13019121	13019241	sub.nuc173484	-0.616665	.
chr2L	13060001	13060121	sub.nuc173678	-0.587514	.
chr2L	13060121	13060241	sub.nuc173679	-0.496294	.
chr2L	13060241	13060361	sub.nuc173680	-0.493229	.
chr2L	13066981	13067101	sub.nuc173714	-0.356726	.
chr2L	13068401	13068521	sub.nuc173723	-0.573387	.
chr2L	13074261	13074381	sub.nuc173760	-0.495008	.
chr2L	13074741	13074861	sub.nuc173763	-0.431476	.
chr2L	13074861	13074981	sub.nuc173764	-0.633263	.
chr2L	13079601	13079721	sub.nuc173792	-0.49786	.
chr2L	13083081	13083201	sub.nuc173812	-0.423654	.
chr2L	13113541	13113661	sub.nuc173970	-0.367302	.
chr2L	13124381	13124501	sub.nuc174025	-0.355031	.
chr2L	13165461	13165581	sub.nuc174221	-0.423111	.
chr2L	13165821	13165941	sub.nuc174223	-0.392058	.
chr2L	13176761	13176881	sub.nuc174283	-0.420508	.
chr2L	13206401	13206521	sub.nuc174430	-0.44687	.
chr2L	13215941	13216061	sub.nuc174483	-0.373413	.
chr2L	13244341	13244461	sub.nuc174616	-0.479742	.
chr2L	13296201	13296321	sub.nuc174849	-0.544365	.
chr2L	13378521	13378641	sub.nuc175234	-0.422383	.
chr2L	13378801	13378921	sub.nuc175235	-0.419189	.
chr2L	13395081	13395201	sub.nuc175315	-0.550105	.
chr2L	13511281	13511401	sub.nuc175778	-0.394587	.
chr2L	13514241	13514361	sub.nuc175791	-0.379568	.
chr2L	13514481	13514601	sub.nuc175793	-0.607527	.
chr2L	13571961	13572081	sub.nuc175991	-0.373801	.
chr2L	13572621	13572741	sub.nuc175993	-0.495591	.
chr2L	13576341	13576461	sub.nuc176010	-0.41834	.
chr2L	13780101	13780221	sub.nuc176864	-0.539995	.
chr2L	13809261	13809381	sub.nuc177019	-0.444955	.
chr2L	13813761	13813881	sub.nuc177047	-0.467304	.
chr2L	13827701	13827821	sub.nuc177127	-0.481249	.
chr2L	14021581	14021701	sub.nuc177937	-0.376909	.
chr2L	14021801	14021921	sub.nuc177938	-0.502348	.
chr2L	14024281	14024401	sub.nuc177952	-0.524932	.
chr2L	14024441	14024561	sub.nuc177953	-0.589807	.
chr2L	14234161	14234281	sub.nuc178845	-0.39089	.
chr2L	14355081	14355201	sub.nuc179365	-0.486379	.
chr2L	14409541	14409661	sub.nuc179585	-0.393142	.
chr2L	14410301	14410421	sub.nuc179589	-0.366479	.
chr2L	14490321	14490441	sub.nuc179926	-0.379083	.
chr2L	14490481	14490601	sub.nuc179927	-0.61575	.
chr2L	14490681	14490801	sub.nuc179928	-0.456925	.
chr2L	14570261	14570381	sub.nuc180273	-0.366518	.
chr2L	14680781	14680901	sub.nuc180680	-0.464062	.
chr2L	14706401	14706521	sub.nuc180789	-0.385026	.
chr2L	15060661	15060781	sub.nuc182132	-0.412247	.
chr2L	15067981	15068101	sub.nuc182159	-0.52905	.
chr2L	15068081	15068201	sub.nuc182160	-0.537824	.
chr2L	15116121	15116241	sub.nuc182357	-0.355081	.
chr2L	15333721	15333841	sub.nuc183311	-0.501941	.
chr2L	15424001	15424121	sub.nuc183704	-0.423034	.
chr2L	15500201	15500321	sub.nuc184016	-0.461105	.
chr2L	15544881	15545001	sub.nuc184207	-0.50637	.
chr2L	15643921	15644041	sub.nuc184585	-0.698686	.
chr2L	15746881	15747001	sub.nuc184703	-0.444107	.
chr2L	15747601	15747721	sub.nuc184705	-0.430216	.
chr2L	15748121	15748241	sub.nuc184709	-0.468504	.
chr2L	15812061	15812181	sub.nuc184977	-0.405296	.
chr2L	15911401	15911521	sub.nuc185360	-0.39196	.
chr2L	15912641	15912761	sub.nuc185365	-0.432775	.
chr2L	15960801	15960921	sub.nuc185572	-0.549939	.
chr2L	16118441	16118561	sub.nuc186183	-0.359101	.
chr2L	16122541	16122661	sub.nuc186197	-0.38006	.
chr2L	16193961	16194081	sub.nuc186429	-0.406092	.
chr2L	16251741	16251861	sub.nuc186657	-0.440321	.
chr2L	16280101	16280221	sub.nuc186786	-0.441504	.
chr2L	16286621	16286741	sub.nuc186814	-0.461027	.
chr2L	16287381	16287501	sub.nuc186818	-0.439025	.
chr2L	16299561	16299681	sub.nuc186879	-0.39259	.
chr2L	16302241	16302361	sub.nuc186891	-0.37202	.
chr2L	16325061	16325181	sub.nuc187003	-0.429618	.
chr2L	16352081	16352201	sub.nuc187131	-0.452934	.
chr2L	16422761	16422881	sub.nuc187427	-0.556783	.
chr2L	16448381	16448501	sub.nuc187538	-0.442913	.
chr2L	16448961	16449081	sub.nuc187540	-0.527921	.
chr2L	16451021	16451141	sub.nuc187552	-0.417113	.
chr2L	16468021	16468141	sub.nuc187631	-0.36684	.
chr2L	16485661	16485781	sub.nuc187713	-0.472378	.
chr2L	16485781	16485901	sub.nuc187714	-0.534167	.
chr2L	16520801	16520921	sub.nuc187840	-0.381278	.
chr2L	16521501	16521621	sub.nuc187843	-0.469939	.
chr2L	16526001	16526121	sub.nuc187864	-0.632077	.
chr2L	16526121	16526241	sub.nuc187865	-0.592801	.
chr2L	16526401	16526521	sub.nuc187866	-0.556639	.
chr2L	16528621	16528741	sub.nuc187877	-0.376324	.
chr2L	16530181	16530301	sub.nuc187883	-0.535751	.
chr2L	16533001	16533121	sub.nuc187893	-0.521227	.
chr2L	16544841	16544961	sub.nuc187948	-0.466962	.
chr2L	16601541	16601661	sub.nuc188189	-0.411099	.
chr2L	16601781	16601901	sub.nuc188190	-0.529737	.
chr2L	16601901	16602021	sub.nuc188191	-0.429957	.
chr2L	16624201	16624321	sub.nuc188292	-0.365619	.
chr2L	16636441	16636561	sub.nuc188345	-0.368332	.
chr2L	16721181	16721301	sub.nuc188729	-0.488573	.
chr2L	16816061	16816181	sub.nuc189142	-0.387475	.
chr2L	16822781	16822901	sub.nuc189173	-0.35973	.
chr2L	16859121	16859241	sub.nuc189300	-0.367263	.
chr2L	16880981	16881101	sub.nuc189395	-0.388995	.
chr2L	16881081	16881201	sub.nuc189396	-0.425039	.
chr2L	16887941	16888061	sub.nuc189432	-0.568191	.
chr2L	17260741	17260861	sub.nuc190830	-0.467648	.
chr2L	17384641	17384761	sub.nuc191300	-0.381786	.
chr2L	17429921	17430041	sub.nuc191496	-0.370515	.
chr2L	17433301	17433421	sub.nuc191509	-0.408553	.
chr2L	17450361	17450481	sub.nuc191598	-0.45361	.
chr2L	17450481	17450601	sub.nuc191599	-0.403835	.
chr2L	17501061	17501181	sub.nuc191861	-0.542528	.
chr2L	18138021	18138141	sub.nuc194184	-0.515578	.
chr2L	18141901	18142021	sub.nuc194197	-0.399233	.
chr2L	18151541	18151661	sub.nuc194245	-0.468752	.
chr2L	18155481	18155601	sub.nuc194262	-0.514689	.
chr2L	18454521	18454641	sub.nuc195422	-0.541106	.
chr2L	18503921	18504041	sub.nuc195630	-0.359758	.
chr2L	18561701	18561821	sub.nuc195883	-0.442752	.
chr2L	18562521	18562641	sub.nuc195886	-0.509896	.
chr2L	18572301	18572421	sub.nuc195931	-0.450814	.
chr2L	18578601	18578721	sub.nuc195962	-0.429269	.
chr2L	18629301	18629421	sub.nuc196183	-0.607077	.
chr2L	18639381	18639501	sub.nuc196208	-0.360003	.
chr2L	18666121	18666241	sub.nuc196315	-0.35623	.
chr2L	18677561	18677681	sub.nuc196379	-0.364259	.
chr2L	18733001	18733121	sub.nuc196641	-0.472807	.
chr2L	18776681	18776801	sub.nuc196851	-0.392058	.
chr2L	18796561	18796681	sub.nuc196946	-0.437919	.
chr2L	18829401	18829521	sub.nuc197098	-0.366545	.
chr2L	18907001	18907121	sub.nuc197431	-0.364394	.
chr2L	18936241	18936361	sub.nuc197575	-0.60186	.
chr2L	18943481	18943601	sub.nuc197612	-0.425053	.
chr2L	18944621	18944741	sub.nuc197619	-0.406866	.
chr2L	18968701	18968821	sub.nuc197732	-0.481037	.
chr2L	18974241	18974361	sub.nuc197757	-0.471053	.
chr2L	18982081	18982201	sub.nuc197798	-0.409095	.
chr2L	18987261	18987381	sub.nuc197824	-0.451533	.
chr2L	19009161	19009281	sub.nuc197923	-0.51016	.
chr2L	19035301	19035421	sub.nuc198053	-0.685312	.
chr2L	19035701	19035821	sub.nuc198055	-0.388305	.
chr2L	19045281	19045401	sub.nuc198108	-0.475937	.
chr2L	19054321	19054441	sub.nuc198154	-0.442363	.
chr2L	19063221	19063341	sub.nuc198196	-0.391919	.
chr2L	19134401	19134521	sub.nuc198536	-0.457044	.
chr2L	19135041	19135161	sub.nuc198537	-0.459517	.
chr2L	19142341	19142461	sub.nuc198578	-0.430898	.
chr2L	19161861	19161981	sub.nuc198638	-0.359214	.
chr2L	19190221	19190341	sub.nuc198770	-0.492996	.
chr2L	19358401	19358521	sub.nuc199491	-0.38144	.
chr2L	19361881	19362001	sub.nuc199512	-0.456938	.
chr2L	19363721	19363841	sub.nuc199521	-0.419101	.
chr2L	19398861	19398981	sub.nuc199690	-0.491974	.
chr2L	19423541	19423661	sub.nuc199798	-0.462124	.
chr2L	19426381	19426501	sub.nuc199812	-0.370159	.
chr2L	19432481	19432601	sub.nuc199843	-0.453627	.
chr2L	19452841	19452961	sub.nuc199939	-0.581305	.
chr2L	19453521	19453641	sub.nuc199942	-0.475702	.
chr2L	19493441	19493561	sub.nuc200127	-0.492547	.
chr2L	19533401	19533521	sub.nuc200325	-0.634864	.
chr2L	19533521	19533641	sub.nuc200326	-0.362686	.
chr2L	19549641	19549761	sub.nuc200410	-0.704992	.
chr2L	19571981	19572101	sub.nuc200524	-0.468549	.
chr2L	19572581	19572701	sub.nuc200527	-0.560001	.
chr2L	19575201	19575321	sub.nuc200540	-0.532834	.
chr2L	19575321	19575441	sub.nuc200541	-0.688916	.
chr2L	19575541	19575661	sub.nuc200543	-0.41211	.
chr2L	19575921	19576041	sub.nuc200545	-0.455286	.
chr2L	19582401	19582521	sub.nuc200575	-0.583076	.
chr2L	19584161	19584281	sub.nuc200584	-0.569485	.
chr2L	19735921	19736041	sub.nuc201093	-0.568883	.
chr2L	19756781	19756901	sub.nuc201170	-0.434523	.
chr2L	19756881	19757001	sub.nuc201171	-0.417862	.
chr2L	19764121	19764241	sub.nuc201206	-0.529926	.
chr2L	19791641	19791761	sub.nuc201322	-0.362431	.
chr2L	19810781	19810901	sub.nuc201410	-0.5426	.
chr2L	19926401	19926521	sub.nuc201897	-0.374356	.
chr2L	19935201	19935321	sub.nuc201938	-0.660047	.
chr2L	20061421	20061541	sub.nuc202425	-0.381441	.
chr2L	20075661	20075781	sub.nuc202492	-0.495467	.
chr2L	20085361	20085481	sub.nuc202533	-0.382031	.
chr2L	20097181	20097301	sub.nuc202592	-0.496732	.
chr2L	20121021	20121141	sub.nuc202680	-0.444737	.
chr2L	20148461	20148581	sub.nuc202784	-0.504938	.
chr2L	20287381	20287501	sub.nuc203057	-0.40323	.
chr2L	20290921	20291041	sub.nuc203072	-0.368228	.
chr2L	20339621	20339741	sub.nuc203244	-0.353499	.
chr2L	20638601	20638721	sub.nuc204363	-0.523947	.
chr2L	20675921	20676041	sub.nuc204540	-0.417335	.
chr2L	20688041	20688161	sub.nuc204593	-0.392765	.
chr2L	20689121	20689241	sub.nuc204599	-0.410108	.
chr2L	20716181	20716301	sub.nuc204724	-0.434185	.
chr2L	20770461	20770581	sub.nuc204952	-0.544182	.
chr2L	20794161	20794281	sub.nuc205056	-0.526802	.
chr2L	20800721	20800841	sub.nuc205092	-0.412077	.
chr2L	20806381	20806501	sub.nuc205117	-0.408494	.
chr2L	20821641	20821761	sub.nuc205189	-0.386139	.
chr2L	20822061	20822181	sub.nuc205192	-0.372129	.
chr2L	20822161	20822281	sub.nuc205193	-0.397086	.
chr2L	20822901	20823021	sub.nuc205197	-0.509121	.
chr2L	20823981	20824101	sub.nuc205205	-0.374996	.
chr2L	20825661	20825781	sub.nuc205213	-0.463379	.
chr2L	20830021	20830141	sub.nuc205235	-0.379579	.
chr2L	20831201	20831321	sub.nuc205241	-0.36884	.
chr2L	20843241	20843361	sub.nuc205292	-0.372638	.
chr2L	20867081	20867201	sub.nuc205404	-0.436077	.
chr2L	20874681	20874801	sub.nuc205442	-0.605158	.
chr2L	20885941	20886061	sub.nuc205489	-0.360259	.
chr2L	20917461	20917581	sub.nuc205596	-0.382765	.
chr2L	20922901	20923021	sub.nuc205621	-0.555178	.
chr2L	20947621	20947741	sub.nuc205741	-0.698796	.
chr2L	21250881	21251001	sub.nuc207049	-0.577303	.
chr2L	21251761	21251881	sub.nuc207053	-0.379835	.
chr2L	21309241	21309361	sub.nuc207288	-0.366227	.
chr2L	21309461	21309581	sub.nuc207289	-0.406399	.
chr2L	21310041	21310161	sub.nuc207292	-0.423566	.
chr2L	21336261	21336381	sub.nuc207396	-0.397944	.
chr2L	21629901	21630021	sub.nuc207846	-0.473202	.
chr2L	21676741	21676861	sub.nuc208017	-0.429245	.
chr2L	21753621	21753741	sub.nuc208292	-0.411544	.
chr2L	22282661	22282781	sub.nuc210077	-0.36043	.
chr2L	22525521	22525641	sub.nuc210626	-0.565442	.
chr2L	22525721	22525841	sub.nuc210627	-0.545059	.
chr2L	22804441	22804561	sub.nuc211206	-0.627095	.
chr2L	22804561	22804681	sub.nuc211207	-0.518468	.
chr2L	22875021	22875141	sub.nuc211334	-0.41263	.
chr3R	145321	145441	sub.nuc212130	-0.487899	.
chr3R	186661	186781	sub.nuc212315	-0.52958	.
chr3R	206921	207041	sub.nuc212365	-0.478509	.
chr3R	213381	213501	sub.nuc212404	-0.394032	.
chr3R	229461	229581	sub.nuc212477	-0.464528	.
chr3R	259581	259701	sub.nuc212600	-0.670252	.
chr3R	279221	279341	sub.nuc212704	-0.465012	.
chr3R	279501	279621	sub.nuc212706	-0.384333	.
chr3R	295821	295941	sub.nuc212781	-0.356084	.
chr3R	304081	304201	sub.nuc212826	-0.368831	.
chr3R	356861	356981	sub.nuc213024	-0.393393	.
chr3R	405401	405521	sub.nuc213208	-0.449117	.
chr3R	467601	467721	sub.nuc213425	-0.356325	.
chr3R	475001	475121	sub.nuc213465	-0.602846	.
chr3R	485261	485381	sub.nuc213514	-0.584559	.
chr3R	531661	531781	sub.nuc213705	-0.398921	.
chr3R	539861	539981	sub.nuc213738	-0.641726	.
chr3R	565281	565401	sub.nuc213850	-0.445064	.
chr3R	629221	629341	sub.nuc214112	-0.357306	.
chr3R	632141	632261	sub.nuc214127	-0.41535	.
chr3R	638961	639081	sub.nuc214157	-0.501823	.
chr3R	646821	646941	sub.nuc214188	-0.437865	.
chr3R	661061	661181	sub.nuc214247	-0.412238	.
chr3R	661161	661281	sub.nuc214248	-0.424218	.
chr3R	678301	678421	sub.nuc214318	-0.723421	.
chr3R	727841	727961	sub.nuc214512	-0.564763	.
chr3R	736161	736281	sub.nuc214548	-0.383836	.
chr3R	778361	778481	sub.nuc214726	-0.554184	.
chr3R	781401	781521	sub.nuc214742	-0.359786	.
chr3R	788481	788601	sub.nuc214773	-0.697723	.
chr3R	820401	820521	sub.nuc214903	-0.488338	.
chr3R	856861	856981	sub.nuc215037	-0.355148	.
chr3R	912441	912561	sub.nuc215231	-0.377626	.
chr3R	913781	913901	sub.nuc215237	-0.391312	.
chr3R	1017041	1017161	sub.nuc215689	-0.392851	.
chr3R	1017241	1017361	sub.nuc215690	-0.425009	.
chr3R	1045261	1045381	sub.nuc215809	-0.469463	.
chr3R	1057901	1058021	sub.nuc215862	-0.502466	.
chr3R	1077101	1077221	sub.nuc215951	-0.473605	.
chr3R	1082661	1082781	sub.nuc215975	-0.527405	.
chr3R	1089741	1089861	sub.nuc216002	-0.397915	.
chr3R	1089961	1090081	sub.nuc216003	-0.375295	.
chr3R	1151821	1151941	sub.nuc216290	-0.409555	.
chr3R	1183841	1183961	sub.nuc216411	-0.471595	.
chr3R	1296601	1296721	sub.nuc216893	-0.459886	.
chr3R	1342881	1343001	sub.nuc217092	-0.493484	.
chr3R	1376321	1376441	sub.nuc217240	-0.449771	.
chr3R	1389301	1389421	sub.nuc217306	-0.659458	.
chr3R	1390481	1390601	sub.nuc217312	-0.418083	.
chr3R	1418041	1418161	sub.nuc217449	-0.660685	.
chr3R	1450101	1450221	sub.nuc217614	-0.422015	.
chr3R	1469341	1469461	sub.nuc217711	-0.362456	.
chr3R	1474421	1474541	sub.nuc217742	-0.57996	.
chr3R	1480501	1480621	sub.nuc217774	-0.359214	.
chr3R	1485101	1485221	sub.nuc217800	-0.549582	.
chr3R	1498321	1498441	sub.nuc217864	-0.382916	.
chr3R	1511461	1511581	sub.nuc217931	-0.558654	.
chr3R	1568141	1568261	sub.nuc218168	-0.487731	.
chr3R	1598341	1598461	sub.nuc218285	-0.424848	.
chr3R	1604961	1605081	sub.nuc218312	-0.473088	.
chr3R	1676101	1676221	sub.nuc218629	-0.367099	.
chr3R	1688121	1688241	sub.nuc218689	-0.483826	.
chr3R	1833121	1833241	sub.nuc219300	-0.444484	.
chr3R	1833241	1833361	sub.nuc219301	-0.468491	.
chr3R	1834261	1834381	sub.nuc219306	-0.436346	.
chr3R	2179021	2179141	sub.nuc220587	-0.417477	.
chr3R	2231581	2231701	sub.nuc220835	-0.545723	.
chr3R	2233381	2233501	sub.nuc220841	-0.400065	.
chr3R	2247661	2247781	sub.nuc220895	-0.360739	.
chr3R	2507321	2507441	sub.nuc221951	-0.357049	.
chr3R	2534721	2534841	sub.nuc222066	-0.399053	.
chr3R	2549821	2549941	sub.nuc222125	-0.355431	.
chr3R	2567881	2568001	sub.nuc222195	-0.388614	.
chr3R	2594081	2594201	sub.nuc222301	-0.429062	.
chr3R	2617221	2617341	sub.nuc222403	-0.49574	.
chr3R	2674401	2674521	sub.nuc222625	-0.54294	.
chr3R	2675741	2675861	sub.nuc222632	-0.565722	.
chr3R	2697381	2697501	sub.nuc222714	-0.358896	.
chr3R	2718841	2718961	sub.nuc222811	-0.357937	.
chr3R	2718961	2719081	sub.nuc222812	-0.459577	.
chr3R	2758581	2758701	sub.nuc222967	-0.462933	.
chr3R	2761561	2761681	sub.nuc222977	-0.403258	.
chr3R	2826441	2826561	sub.nuc223223	-0.402614	.
chr3R	2826561	2826681	sub.nuc223224	-0.500052	.
chr3R	2863041	2863161	sub.nuc223378	-0.60463	.
chr3R	2912101	2912221	sub.nuc223604	-0.530234	.
chr3R	2916101	2916221	sub.nuc223618	-0.37186	.
chr3R	2934161	2934281	sub.nuc223711	-0.479596	.
chr3R	2949521	2949641	sub.nuc223781	-0.474861	.
chr3R	2956681	2956801	sub.nuc223814	-0.405047	.
chr3R	3012961	3013081	sub.nuc224058	-0.409194	.
chr3R	3075421	3075541	sub.nuc224330	-0.533871	.
chr3R	3136341	3136461	sub.nuc224586	-0.511609	.
chr3R	3330741	3330861	sub.nuc225395	-0.445988	.
chr3R	3349721	3349841	sub.nuc225485	-0.477163	.
chr3R	3374801	3374921	sub.nuc225601	-0.448486	.
chr3R	3586741	3586861	sub.nuc226348	-0.489946	.
chr3R	3712721	3712841	sub.nuc226859	-0.627843	.
chr3R	3764281	3764401	sub.nuc227097	-0.4289	.
chr3R	3793881	3794001	sub.nuc227222	-0.367679	.
chr3R	3818361	3818481	sub.nuc227332	-0.385241	.
chr3R	3827221	3827341	sub.nuc227370	-0.445154	.
chr3R	3835021	3835141	sub.nuc227412	-0.543572	.
chr3R	3938661	3938781	sub.nuc227811	-0.398647	.
chr3R	3945541	3945661	sub.nuc227845	-0.386309	.
chr3R	3952501	3952621	sub.nuc227882	-0.415818	.
chr3R	4007241	4007361	sub.nuc228145	-0.730569	.
chr3R	4016721	4016841	sub.nuc228183	-0.482171	.
chr3R	4045781	4045901	sub.nuc228313	-0.445055	.
chr3R	4065981	4066101	sub.nuc228411	-0.455951	.
chr3R	4090661	4090781	sub.nuc228511	-0.624303	.
chr3R	4095581	4095701	sub.nuc228537	-0.52844	.
chr3R	4126641	4126761	sub.nuc228686	-0.450688	.
chr3R	4127061	4127181	sub.nuc228688	-0.389961	.
chr3R	4129701	4129821	sub.nuc228703	-0.434168	.
chr3R	4175041	4175161	sub.nuc228937	-0.41496	.
chr3R	4182921	4183041	sub.nuc228981	-0.506909	.
chr3R	4275261	4275381	sub.nuc229348	-0.374306	.
chr3R	4349461	4349581	sub.nuc229689	-0.371466	.
chr3R	4485221	4485341	sub.nuc230258	-0.653851	.
chr3R	4486161	4486281	sub.nuc230264	-0.635711	.
chr3R	4500141	4500261	sub.nuc230331	-0.407226	.
chr3R	4533001	4533121	sub.nuc230491	-0.392751	.
chr3R	4538161	4538281	sub.nuc230506	-0.403132	.
chr3R	4538601	4538721	sub.nuc230508	-0.417128	.
chr3R	4541881	4542001	sub.nuc230526	-0.613483	.
chr3R	4552481	4552601	sub.nuc230578	-0.48723	.
chr3R	4557761	4557881	sub.nuc230608	-0.425006	.
chr3R	4573941	4574061	sub.nuc230687	-0.516843	.
chr3R	4625621	4625741	sub.nuc230941	-0.378197	.
chr3R	4631361	4631481	sub.nuc230972	-0.403654	.
chr3R	4631921	4632041	sub.nuc230976	-0.4932	.
chr3R	4646481	4646601	sub.nuc231049	-0.789673	.
chr3R	4652181	4652301	sub.nuc231077	-0.356902	.
chr3R	4747781	4747901	sub.nuc231427	-0.393429	.
chr3R	4757541	4757661	sub.nuc231473	-0.516926	.
chr3R	4806701	4806821	sub.nuc231714	-0.35348	.
chr3R	4839941	4840061	sub.nuc231879	-0.566037	.
chr3R	4859461	4859581	sub.nuc231976	-0.595669	.
chr3R	4864561	4864681	sub.nuc232001	-0.431021	.
chr3R	4872881	4873001	sub.nuc232046	-0.36319	.
chr3R	4873501	4873621	sub.nuc232051	-0.363891	.
chr3R	4874341	4874461	sub.nuc232054	-0.429801	.
chr3R	4878661	4878781	sub.nuc232069	-0.486141	.
chr3R	4879001	4879121	sub.nuc232071	-0.559968	.
chr3R	4880201	4880321	sub.nuc232078	-0.482663	.
chr3R	4881101	4881221	sub.nuc232082	-0.39084	.
chr3R	4883461	4883581	sub.nuc232095	-0.425934	.
chr3R	4983701	4983821	sub.nuc232501	-0.475648	.
chr3R	5053481	5053601	sub.nuc232797	-0.37476	.
chr3R	5055281	5055401	sub.nuc232804	-0.490495	.
chr3R	5167501	5167621	sub.nuc233275	-0.449604	.
chr3R	5168281	5168401	sub.nuc233280	-0.585622	.
chr3R	5178761	5178881	sub.nuc233330	-0.60681	.
chr3R	5220281	5220401	sub.nuc233537	-0.498823	.
chr3R	5226901	5227021	sub.nuc233571	-0.707398	.
chr3R	5254101	5254221	sub.nuc233711	-0.530286	.
chr3R	5262161	5262281	sub.nuc233749	-0.459397	.
chr3R	5262481	5262601	sub.nuc233750	-0.400148	.
chr3R	5268241	5268361	sub.nuc233773	-0.364913	.
chr3R	5342241	5342361	sub.nuc234126	-0.367462	.
chr3R	5354981	5355101	sub.nuc234193	-0.429308	.
chr3R	5359261	5359381	sub.nuc234217	-0.469728	.
chr3R	5377041	5377161	sub.nuc234293	-0.496606	.
chr3R	5377161	5377281	sub.nuc234294	-0.431403	.
chr3R	5385441	5385561	sub.nuc234341	-0.430604	.
chr3R	5389341	5389461	sub.nuc234363	-0.428805	.
chr3R	5412561	5412681	sub.nuc234474	-0.711172	.
chr3R	5456661	5456781	sub.nuc234680	-0.472049	.
chr3R	5526121	5526241	sub.nuc234935	-0.364264	.
chr3R	5551281	5551401	sub.nuc235061	-0.490833	.
chr3R	5580341	5580461	sub.nuc235195	-0.390399	.
chr3R	5593461	5593581	sub.nuc235271	-0.697782	.
chr3R	5603701	5603821	sub.nuc235327	-0.567575	.
chr3R	5610221	5610341	sub.nuc235358	-0.459444	.
chr3R	5618961	5619081	sub.nuc235403	-0.448564	.
chr3R	5634721	5634841	sub.nuc235485	-0.43044	.
chr3R	5699341	5699461	sub.nuc235719	-0.410657	.
chr3R	5700281	5700401	sub.nuc235724	-0.500317	.
chr3R	5754501	5754621	sub.nuc235972	-0.50161	.
chr3R	5768501	5768621	sub.nuc236036	-0.465612	.
chr3R	5780261	5780381	sub.nuc236095	-0.405517	.
chr3R	5868581	5868701	sub.nuc236499	-0.533146	.
chr3R	5908541	5908661	sub.nuc236700	-0.484392	.
chr3R	5910001	5910121	sub.nuc236707	-0.480331	.
chr3R	5910161	5910281	sub.nuc236708	-0.383762	.
chr3R	5913101	5913221	sub.nuc236725	-0.550027	.
chr3R	5915281	5915401	sub.nuc236736	-0.492449	.
chr3R	5919321	5919441	sub.nuc236757	-0.571439	.
chr3R	5923581	5923701	sub.nuc236781	-0.58048	.
chr3R	5926281	5926401	sub.nuc236798	-0.526145	.
chr3R	5926401	5926521	sub.nuc236799	-0.612828	.
chr3R	5934941	5935061	sub.nuc236849	-0.477662	.
chr3R	5935601	5935721	sub.nuc236852	-0.477113	.
chr3R	5970421	5970541	sub.nuc237031	-0.530088	.
chr3R	6038621	6038741	sub.nuc237317	-0.442216	.
chr3R	6039701	6039821	sub.nuc237322	-0.375053	.
chr3R	6091001	6091121	sub.nuc237502	-0.403501	.
chr3R	6092741	6092861	sub.nuc237510	-0.400464	.
chr3R	6092861	6092981	sub.nuc237511	-0.367708	.
chr3R	6175741	6175861	sub.nuc237837	-0.688108	.
chr3R	6181841	6181961	sub.nuc237868	-0.391615	.
chr3R	6203821	6203941	sub.nuc237975	-0.456545	.
chr3R	6219181	6219301	sub.nuc238025	-0.391983	.
chr3R	6238541	6238661	sub.nuc238125	-0.41457	.
chr3R	6286041	6286161	sub.nuc238337	-0.37986	.
chr3R	6390721	6390841	sub.nuc238797	-0.388796	.
chr3R	6440061	6440181	sub.nuc239025	-0.699375	.
chr3R	6440221	6440341	sub.nuc239026	-0.803808	.
chr3R	6442501	6442621	sub.nuc239036	-0.461907	.
chr3R	6442941	6443061	sub.nuc239038	-0.646429	.
chr3R	6503341	6503461	sub.nuc239305	-0.571847	.
chr3R	6522741	6522861	sub.nuc239392	-0.437162	.
chr3R	6678081	6678201	sub.nuc240023	-0.442916	.
chr3R	6688901	6689021	sub.nuc240083	-0.511516	.
chr3R	6694341	6694461	sub.nuc240112	-0.515717	.
chr3R	6698061	6698181	sub.nuc240132	-0.368827	.
chr3R	6701681	6701801	sub.nuc240143	-0.391877	.
chr3R	6704801	6704921	sub.nuc240160	-0.382307	.
chr3R	6714421	6714541	sub.nuc240211	-0.365653	.
chr3R	6719261	6719381	sub.nuc240240	-0.580854	.
chr3R	7023841	7023961	sub.nuc241470	-0.417489	.
chr3R	7025981	7026101	sub.nuc241480	-0.417589	.
chr3R	7035981	7036101	sub.nuc241527	-0.386894	.
chr3R	7041961	7042081	sub.nuc241557	-0.442906	.
chr3R	7047161	7047281	sub.nuc241581	-0.392925	.
chr3R	7057541	7057661	sub.nuc241627	-0.446061	.
chr3R	7063421	7063541	sub.nuc241660	-0.58455	.
chr3R	7069901	7070021	sub.nuc241691	-0.444103	.
chr3R	7179361	7179481	sub.nuc242167	-0.599805	.
chr3R	7283981	7284101	sub.nuc242591	-0.465132	.
chr3R	7388201	7388321	sub.nuc243044	-0.379568	.
chr3R	7392481	7392601	sub.nuc243065	-0.392427	.
chr3R	7415861	7415981	sub.nuc243187	-0.428328	.
chr3R	7445581	7445701	sub.nuc243330	-0.533668	.
chr3R	7585821	7585941	sub.nuc243996	-0.445473	.
chr3R	7586841	7586961	sub.nuc244001	-0.373149	.
chr3R	7587621	7587741	sub.nuc244006	-0.505959	.
chr3R	7612501	7612621	sub.nuc244129	-0.494549	.
chr3R	7695121	7695241	sub.nuc244469	-0.430269	.
chr3R	7712881	7713001	sub.nuc244556	-0.503927	.
chr3R	7793341	7793461	sub.nuc244906	-0.430704	.
chr3R	7812141	7812261	sub.nuc245007	-0.370177	.
chr3R	7819041	7819161	sub.nuc245039	-0.614982	.
chr3R	7824901	7825021	sub.nuc245066	-0.56518	.
chr3R	7919481	7919601	sub.nuc245494	-0.392256	.
chr3R	7965321	7965441	sub.nuc245705	-0.382062	.
chr3R	8104781	8104901	sub.nuc246347	-0.473195	.
chr3R	8109081	8109201	sub.nuc246371	-0.408538	.
chr3R	8181661	8181781	sub.nuc246707	-0.394712	.
chr3R	8195041	8195161	sub.nuc246769	-0.609372	.
chr3R	8196661	8196781	sub.nuc246773	-0.372968	.
chr3R	8198221	8198341	sub.nuc246781	-0.460432	.
chr3R	8198721	8198841	sub.nuc246784	-0.441639	.
chr3R	8224821	8224941	sub.nuc246910	-0.428087	.
chr3R	8248461	8248581	sub.nuc247023	-0.566982	.
chr3R	8251541	8251661	sub.nuc247041	-0.76998	.
chr3R	8251881	8252001	sub.nuc247043	-0.685799	.
chr3R	8403001	8403121	sub.nuc247550	-0.374846	.
chr3R	8426661	8426781	sub.nuc247659	-0.485816	.
chr3R	8453381	8453501	sub.nuc247785	-0.372977	.
chr3R	8453581	8453701	sub.nuc247786	-0.51159	.
chr3R	8454441	8454561	sub.nuc247791	-0.577292	.
chr3R	8542261	8542381	sub.nuc248232	-0.388241	.
chr3R	8816901	8817021	sub.nuc249480	-0.35623	.
chr3R	8823681	8823801	sub.nuc249520	-0.599735	.
chr3R	8823801	8823921	sub.nuc249521	-0.380605	.
chr3R	8824081	8824201	sub.nuc249523	-0.41492	.
chr3R	8836981	8837101	sub.nuc249588	-0.388299	.
chr3R	8837281	8837401	sub.nuc249590	-0.631981	.
chr3R	8838321	8838441	sub.nuc249596	-0.367974	.
chr3R	8840341	8840461	sub.nuc249609	-0.37071	.
chr3R	8841841	8841961	sub.nuc249617	-0.400474	.
chr3R	8843321	8843441	sub.nuc249628	-0.537309	.
chr3R	8847881	8848001	sub.nuc249653	-0.354439	.
chr3R	8890061	8890181	sub.nuc249876	-0.471979	.
chr3R	8910901	8911021	sub.nuc249980	-0.376392	.
chr3R	9085961	9086081	sub.nuc250726	-0.652939	.
chr3R	9190741	9190861	sub.nuc251172	-0.528277	.
chr3R	9208461	9208581	sub.nuc251256	-0.453174	.
chr3R	9470661	9470781	sub.nuc252448	-0.468562	.
chr3R	9486921	9487041	sub.nuc252524	-0.412818	.
chr3R	9487461	9487581	sub.nuc252527	-0.446315	.
chr3R	9502321	9502441	sub.nuc252601	-0.605677	.
chr3R	9508901	9509021	sub.nuc252640	-0.439579	.
chr3R	9509561	9509681	sub.nuc252644	-0.453098	.
chr3R	9509881	9510001	sub.nuc252646	-0.501818	.
chr3R	9536521	9536641	sub.nuc252764	-0.465498	.
chr3R	9540701	9540821	sub.nuc252784	-0.602223	.
chr3R	9547001	9547121	sub.nuc252812	-0.382231	.
chr3R	9607921	9608041	sub.nuc253094	-0.452713	.
chr3R	9700801	9700921	sub.nuc253539	-0.495167	.
chr3R	9700921	9701041	sub.nuc253540	-0.604436	.
chr3R	9703021	9703141	sub.nuc253550	-0.75854	.
chr3R	9725821	9725941	sub.nuc253661	-0.414885	.
chr3R	9727301	9727421	sub.nuc253669	-0.638996	.
chr3R	9727401	9727521	sub.nuc253670	-0.448723	.
chr3R	9802961	9803081	sub.nuc254028	-0.421536	.
chr3R	9809541	9809661	sub.nuc254048	-0.463352	.
chr3R	9818081	9818201	sub.nuc254087	-0.402415	.
chr3R	9840361	9840481	sub.nuc254201	-0.369596	.
chr3R	9857741	9857861	sub.nuc254275	-0.477855	.
chr3R	9878261	9878381	sub.nuc254372	-0.381587	.
chr3R	9882461	9882581	sub.nuc254394	-0.457528	.
chr3R	9883261	9883381	sub.nuc254399	-0.425454	.
chr3R	9999541	9999661	sub.nuc254948	-0.369465	.
chr3R	10003301	10003421	sub.nuc254964	-0.370773	.
chr3R	10109721	10109841	sub.nuc255388	-0.439222	.
chr3R	10114841	10114961	sub.nuc255416	-0.466962	.
chr3R	10116001	10116121	sub.nuc255421	-0.469686	.
chr3R	10133741	10133861	sub.nuc255499	-0.481256	.
chr3R	10172821	10172941	sub.nuc255691	-0.424042	.
chr3R	10187501	10187621	sub.nuc255763	-0.372212	.
chr3R	10195741	10195861	sub.nuc255803	-0.520738	.
chr3R	10200081	10200201	sub.nuc255823	-0.388737	.
chr3R	10283941	10284061	sub.nuc256238	-0.359944	.
chr3R	10307601	10307721	sub.nuc256352	-0.552596	.
chr3R	10371001	10371121	sub.nuc256654	-0.37321	.
chr3R	10401601	10401721	sub.nuc256801	-0.498847	.
chr3R	10411861	10411981	sub.nuc256852	-0.362475	.
chr3R	10476381	10476501	sub.nuc257166	-0.360287	.
chr3R	10480801	10480921	sub.nuc257184	-0.565448	.
chr3R	10481361	10481481	sub.nuc257187	-0.513881	.
chr3R	10482561	10482681	sub.nuc257194	-0.432122	.
chr3R	10483621	10483741	sub.nuc257200	-0.402862	.
chr3R	10484461	10484581	sub.nuc257205	-0.380274	.
chr3R	10522901	10523021	sub.nuc257401	-0.402803	.
chr3R	10537461	10537581	sub.nuc257478	-0.384304	.
chr3R	10540181	10540301	sub.nuc257492	-0.427797	.
chr3R	10548121	10548241	sub.nuc257532	-0.437432	.
chr3R	10556421	10556541	sub.nuc257569	-0.394094	.
chr3R	10563741	10563861	sub.nuc257607	-0.384003	.
chr3R	10564961	10565081	sub.nuc257613	-0.612415	.
chr3R	10566441	10566561	sub.nuc257619	-0.571087	.
chr3R	10575381	10575501	sub.nuc257662	-0.374003	.
chr3R	10627201	10627321	sub.nuc257913	-0.355157	.
chr3R	10688721	10688841	sub.nuc258203	-0.386323	.
chr3R	10705061	10705181	sub.nuc258278	-0.485107	.
chr3R	10715921	10716041	sub.nuc258341	-0.522879	.
chr3R	10724041	10724161	sub.nuc258386	-0.459534	.
chr3R	10907681	10907801	sub.nuc259206	-0.369795	.
chr3R	10919781	10919901	sub.nuc259264	-0.382193	.
chr3R	10920281	10920401	sub.nuc259265	-0.618348	.
chr3R	10954481	10954601	sub.nuc259411	-0.434882	.
chr3R	10957561	10957681	sub.nuc259429	-0.559409	.
chr3R	10973321	10973441	sub.nuc259470	-0.427261	.
chr3R	11034821	11034941	sub.nuc259733	-0.359943	.
chr3R	11069261	11069381	sub.nuc259912	-0.439632	.
chr3R	11089621	11089741	sub.nuc260006	-0.354151	.
chr3R	11094281	11094401	sub.nuc260029	-0.63455	.
chr3R	11100901	11101021	sub.nuc260062	-0.440886	.
chr3R	11112561	11112681	sub.nuc260115	-0.661832	.
chr3R	11116521	11116641	sub.nuc260134	-0.562674	.
chr3R	11158541	11158661	sub.nuc260337	-0.366445	.
chr3R	11158901	11159021	sub.nuc260339	-0.63054	.
chr3R	11167081	11167201	sub.nuc260381	-0.367782	.
chr3R	11171841	11171961	sub.nuc260407	-0.388525	.
chr3R	11182861	11182981	sub.nuc260471	-0.562699	.
chr3R	11235681	11235801	sub.nuc260725	-0.439202	.
chr3R	11299141	11299261	sub.nuc261004	-0.400811	.
chr3R	11301761	11301881	sub.nuc261017	-0.437062	.
chr3R	11302181	11302301	sub.nuc261019	-0.554977	.
chr3R	11363021	11363141	sub.nuc261326	-0.365622	.
chr3R	11411561	11411681	sub.nuc261562	-0.414941	.
chr3R	11444781	11444901	sub.nuc261674	-0.496217	.
chr3R	11468521	11468641	sub.nuc261757	-0.419964	.
chr3R	11476641	11476761	sub.nuc261796	-0.439242	.
chr3R	11476841	11476961	sub.nuc261797	-0.757465	.
chr3R	11477461	11477581	sub.nuc261800	-0.384152	.
chr3R	11491781	11491901	sub.nuc261864	-0.399137	.
chr3R	11503341	11503461	sub.nuc261921	-0.386578	.
chr3R	11503581	11503701	sub.nuc261922	-0.375343	.
chr3R	11505801	11505921	sub.nuc261933	-0.430588	.
chr3R	11612341	11612461	sub.nuc262380	-0.538541	.
chr3R	11619341	11619461	sub.nuc262412	-0.421185	.
chr3R	11620201	11620321	sub.nuc262418	-0.495318	.
chr3R	11679201	11679321	sub.nuc262693	-0.518181	.
chr3R	11714801	11714921	sub.nuc262850	-0.377528	.
chr3R	11727021	11727141	sub.nuc262907	-0.402497	.
chr3R	11760741	11760861	sub.nuc263027	-0.632701	.
chr3R	11798821	11798941	sub.nuc263198	-0.481358	.
chr3R	11799321	11799441	sub.nuc263201	-0.406866	.
chr3R	11810481	11810601	sub.nuc263257	-0.417876	.
chr3R	11813061	11813181	sub.nuc263272	-0.724151	.
chr3R	11819001	11819121	sub.nuc263307	-0.451201	.
chr3R	11820301	11820421	sub.nuc263313	-0.485991	.
chr3R	11847961	11848081	sub.nuc263450	-0.438084	.
chr3R	11850021	11850141	sub.nuc263460	-0.382098	.
[truncated: 2,233 more rows]

## Sheet: non-canonical
chr2RHet	1900781	1900901	sub.nuc2716	0.02642	.
chr2RHet	2263141	2263261	sub.nuc3090	0.00153648	.
chr2RHet	2266701	2266821	sub.nuc3106	0.0914189	.
chr2RHet	2267281	2267401	sub.nuc3109	0.000592531	.
chr2RHet	2269041	2269161	sub.nuc3120	0.0416394	.
chr2RHet	2271001	2271121	sub.nuc3132	0.0118579	.
chr3RHet	757641	757761	sub.nuc5126	0.0679929	.
chr3RHet	776741	776861	sub.nuc5168	0.0353056	.
chr3RHet	790041	790161	sub.nuc5205	0.0277249	.
chr3RHet	1171941	1172061	sub.nuc5623	0.0720535	.
chr3RHet	1698361	1698481	sub.nuc6278	0.008611	.
chr2LHet	56241	56361	sub.nuc7581	0.0271935	.
chr2LHet	191681	191801	sub.nuc7699	0.082236	.
chr2LHet	363101	363221	sub.nuc7872	0.0130873	.
chr3L	609361	609481	sub.nuc14060	0.0780733	.
chr3L	621761	621881	sub.nuc14135	0.218935	.
chr3L	624361	624481	sub.nuc14154	0.00680178	.
chr3L	636301	636421	sub.nuc14231	0.0191632	.
chr3L	636441	636561	sub.nuc14232	0.0187439	.
chr3L	644461	644581	sub.nuc14282	0.0397618	.
chr3L	644701	644821	sub.nuc14284	0.050477	.
chr3L	653261	653381	sub.nuc14335	0.042825	.
chr3L	658281	658401	sub.nuc14364	0.00258477	.
chr3L	659041	659161	sub.nuc14369	0.0985586	.
chr3L	659181	659301	sub.nuc14370	0.0603272	.
chr3L	699801	699921	sub.nuc14615	0.0203595	.
chr3L	714981	715101	sub.nuc14706	0.0167875	.
chr3L	1067901	1068021	sub.nuc16358	0.157256	.
chr3L	1108881	1109001	sub.nuc16552	0.0106215	.
chr3L	1115901	1116021	sub.nuc16583	0.0551385	.
chr3L	1126101	1126221	sub.nuc16634	0.028477	.
chr3L	1417141	1417261	sub.nuc17963	0.0193493	.
chr3L	1808681	1808801	sub.nuc19775	0.00111494	.
chr3L	2844961	2845081	sub.nuc24499	0.0251638	.
chr3L	2913801	2913921	sub.nuc24870	0.0556605	.
chr3L	2981741	2981861	sub.nuc25108	0.0286806	.
chr3L	3428981	3429101	sub.nuc27413	0.0740938	.
chr3L	3451621	3451741	sub.nuc27545	0.00287723	.
chr3L	4020661	4020781	sub.nuc30169	0.00652802	.
chr3L	4460941	4461061	sub.nuc32271	0.0281112	.
chr3L	4753981	4754101	sub.nuc33600	0.0316224	.
chr3L	5061081	5061201	sub.nuc34830	0.0234388	.
chr3L	5099501	5099621	sub.nuc35005	0.0337245	.
chr3L	5138601	5138721	sub.nuc35138	0.0505875	.
chr3L	5511601	5511721	sub.nuc36646	0.0170857	.
chr3L	5563921	5564041	sub.nuc36859	0.0291818	.
chr3L	5730261	5730381	sub.nuc37630	0.0268203	.
chr3L	5786281	5786401	sub.nuc37899	0.021706	.
chr3L	5818981	5819101	sub.nuc38065	0.0392178	.
chr3L	5849361	5849481	sub.nuc38211	0.008443	.
chr3L	5986341	5986461	sub.nuc38875	0.0393888	.
chr3L	6117701	6117821	sub.nuc39488	0.0591206	.
chr3L	6281981	6282101	sub.nuc40213	0.0102556	.
chr3L	6636541	6636661	sub.nuc41650	0.00999211	.
chr3L	6675401	6675521	sub.nuc41814	0.0316143	.
chr3L	8165581	8165701	sub.nuc48340	0.100285	.
chr3L	8201061	8201181	sub.nuc48525	0.00295188	.
chr3L	8626221	8626341	sub.nuc50553	0.00148545	.
chr3L	8641801	8641921	sub.nuc50640	0.00676995	.
chr3L	8671281	8671401	sub.nuc50809	0.0375127	.
chr3L	8694781	8694901	sub.nuc50946	0.0938299	.
chr3L	8695021	8695141	sub.nuc50948	0.0318138	.
chr3L	8715861	8715981	sub.nuc51079	0.0200195	.
chr3L	8722561	8722681	sub.nuc51122	0.0439521	.
chr3L	8731041	8731161	sub.nuc51170	0.0853329	.
chr3L	9106941	9107061	sub.nuc52988	0.0383149	.
chr3L	9512041	9512161	sub.nuc54864	0.0259051	.
chr3L	9747461	9747581	sub.nuc55968	0.00297597	.
chr3L	9831241	9831361	sub.nuc56394	0.0298526	.
chr3L	9911001	9911121	sub.nuc56818	0.0138075	.
chr3L	9943761	9943881	sub.nuc56934	0.000565085	.
chr3L	10106381	10106501	sub.nuc57636	0.019714	.
chr3L	10352201	10352321	sub.nuc58716	0.00759587	.
chr3L	10754061	10754181	sub.nuc60444	0.0786499	.
chr3L	10919801	10919921	sub.nuc61234	0.0309748	.
chr3L	10925141	10925261	sub.nuc61265	0.0135005	.
chr3L	11360641	11360761	sub.nuc63231	0.0152349	.
chr3L	12269981	12270101	sub.nuc67098	0.0471933	.
chr3L	14592921	14593041	sub.nuc76928	0.00232801	.
chr3L	16020201	16020321	sub.nuc83272	0.00453749	.
chr3L	16027881	16028001	sub.nuc83313	0.0671155	.
chr3L	16034441	16034561	sub.nuc83348	0.0199593	.
chr3L	16063901	16064021	sub.nuc83496	0.00834916	.
chr3L	16098021	16098141	sub.nuc83681	0.0153189	.
chr3L	16767481	16767601	sub.nuc86686	0.0208661	.
chr3L	16959381	16959501	sub.nuc87522	0.0266161	.
chr3L	18147221	18147341	sub.nuc92577	0.0732539	.
chr3L	18451421	18451541	sub.nuc93836	0.00527577	.
chr3L	19247621	19247741	sub.nuc97167	0.0342728	.
chr3L	19508021	19508141	sub.nuc98263	0.000812361	.
chr3L	19587921	19588041	sub.nuc98630	0.00420014	.
chr3L	20470521	20470641	sub.nuc102204	0.0180523	.
chr3L	20684041	20684161	sub.nuc103137	0.00632425	.
chr3L	20919801	20919921	sub.nuc104161	0.0340072	.
chr3L	21344901	21345021	sub.nuc106007	0.03224	.
chr3L	22007901	22008021	sub.nuc108691	0.0459775	.
chr3L	22873101	22873221	sub.nuc111970	0.0358248	.
chr3L	22918081	22918201	sub.nuc112182	0.00701363	.
chr3L	22991201	22991321	sub.nuc112435	0.0274244	.
chr3L	23564801	23564921	sub.nuc113660	0.00888047	.
chr3L	23984401	23984521	sub.nuc114380	0.0255406	.
chr2L	213121	213241	sub.nuc116202	0.00030364	.
chr2L	262621	262741	sub.nuc116473	0.0436013	.
chr2L	268841	268961	sub.nuc116501	0.00911074	.
chr2L	359001	359121	sub.nuc116928	0.0645628	.
chr2L	446321	446441	sub.nuc117373	0.0478577	.
chr2L	457241	457361	sub.nuc117426	0.117363	.
chr2L	716841	716961	sub.nuc118668	0.0122692	.
chr2L	801421	801541	sub.nuc119098	0.0548369	.
chr2L	851581	851701	sub.nuc119382	0.0267981	.
chr2L	869481	869601	sub.nuc119484	0.0243209	.
chr2L	884281	884401	sub.nuc119567	0.0040541	.
chr2L	886441	886561	sub.nuc119579	0.0365237	.
chr2L	905641	905761	sub.nuc119680	0.0271333	.
chr2L	913801	913921	sub.nuc119726	0.00891743	.
chr2L	918761	918881	sub.nuc119751	0.0628357	.
chr2L	992041	992161	sub.nuc120088	0.0149328	.
chr2L	1054921	1055041	sub.nuc120352	0.0204124	.
chr2L	1163861	1163981	sub.nuc120940	0.00439178	.
chr2L	1391001	1391121	sub.nuc122030	0.0478695	.
chr2L	1394861	1394981	sub.nuc122047	0.0372167	.
chr2L	1417081	1417201	sub.nuc122175	0.0419341	.
chr2L	1513181	1513301	sub.nuc122691	0.0116927	.
chr2L	1570501	1570621	sub.nuc122968	0.0320189	.
chr2L	1607121	1607241	sub.nuc123142	0.0402549	.
chr2L	1729001	1729121	sub.nuc123704	0.0517559	.
chr2L	2272281	2272401	sub.nuc126060	0.0569798	.
chr2L	3496461	3496581	sub.nuc131542	0.00307491	.
chr2L	4223921	4224041	sub.nuc134673	0.0121794	.
chr2L	4396661	4396781	sub.nuc135464	0.00850446	.
chr2L	4522841	4522961	sub.nuc136055	0.020473	.
chr2L	4915641	4915761	sub.nuc137698	0.0146312	.
chr2L	5039121	5039241	sub.nuc138270	0.00442672	.
chr2L	5505081	5505201	sub.nuc140243	5.09506e-05	.
chr2L	5910801	5910921	sub.nuc142067	0.0721235	.
chr2L	6384201	6384321	sub.nuc144288	0.00199538	.
chr2L	6663001	6663121	sub.nuc145490	0.00738196	.
chr2L	7092641	7092761	sub.nuc147481	0.0569607	.
chr2L	7312061	7312181	sub.nuc148456	0.029054	.
chr2L	7362661	7362781	sub.nuc148664	0.00211266	.
chr2L	7440921	7441041	sub.nuc149032	0.0140861	.
chr2L	7953101	7953221	sub.nuc151160	0.025485	.
chr2L	7966581	7966701	sub.nuc151220	0.0134588	.
chr2L	7976041	7976161	sub.nuc151274	0.00241166	.
chr2L	7988781	7988901	sub.nuc151306	0.00890841	.
chr2L	8552121	8552241	sub.nuc153998	0.0213436	.
chr2L	9710281	9710401	sub.nuc159272	0.0280505	.
chr2L	10934321	10934441	sub.nuc164573	0.000746637	.
chr2L	11269861	11269981	sub.nuc166097	0.000780294	.
chr2L	11466861	11466981	sub.nuc166984	0.0116928	.
chr2L	11901961	11902081	sub.nuc168786	0.00758649	.
chr2L	11912841	11912961	sub.nuc168828	0.00433644	.
chr2L	12019401	12019521	sub.nuc169290	0.0145349	.
chr2L	12096281	12096401	sub.nuc169626	0.00947219	.
chr2L	12530501	12530621	sub.nuc171473	0.0805842	.
chr2L	13065961	13066081	sub.nuc173706	0.0382826	.
chr2L	13810981	13811101	sub.nuc177031	0.0201123	.
chr2L	13827441	13827561	sub.nuc177125	0.0350254	.
chr2L	13885121	13885241	sub.nuc177354	0.0534206	.
chr2L	14734301	14734421	sub.nuc180902	0.0257044	.
chr2L	15114061	15114181	sub.nuc182349	0.0371197	.
chr2L	15744161	15744281	sub.nuc184688	0.0128628	.
chr2L	16876901	16877021	sub.nuc189377	0.00156813	.
chr2L	17339001	17339121	sub.nuc191092	0.117289	.
chr2L	18667241	18667361	sub.nuc196322	0.0440554	.
chr2L	18674541	18674661	sub.nuc196361	0.030002	.
chr2L	19066181	19066301	sub.nuc198214	0.0161013	.
chr2L	19583521	19583641	sub.nuc200581	0.0169466	.
chr2L	19595841	19595961	sub.nuc200642	0.00662963	.
chr2L	20951481	20951601	sub.nuc205761	0.015042	.
chr2L	21010101	21010221	sub.nuc206024	0.0638251	.
chr2L	21233521	21233641	sub.nuc206972	0.00221618	.
chr2L	21261241	21261361	sub.nuc207090	0.00682455	.
chr2L	21821141	21821261	sub.nuc208535	0.0335169	.
chr2L	22153321	22153441	sub.nuc209680	0.0461081	.
chr2L	22413421	22413541	sub.nuc210384	0.149455	.
chr2L	22484721	22484841	sub.nuc210584	0.0145283	.
chr3R	138681	138801	sub.nuc212099	0.00104435	.
chr3R	226661	226781	sub.nuc212463	0.0118535	.
chr3R	263501	263621	sub.nuc212620	0.0546194	.
chr3R	1629841	1629961	sub.nuc218428	0.0228338	.
chr3R	1875841	1875961	sub.nuc219443	0.00629529	.
chr3R	5115601	5115721	sub.nuc233072	0.00112792	.
chr3R	5340541	5340661	sub.nuc234117	0.0779305	.
chr3R	5561441	5561561	sub.nuc235102	0.000842103	.
chr3R	5702201	5702321	sub.nuc235734	0.00986897	.
chr3R	5935501	5935621	sub.nuc236851	0.0431195	.
chr3R	7715401	7715521	sub.nuc244568	0.0215404	.
chr3R	7755921	7756041	sub.nuc244770	0.00416335	.
chr3R	8773781	8773901	sub.nuc249255	0.0283773	.
chr3R	8821741	8821861	sub.nuc249512	0.000460201	.
chr3R	8859321	8859441	sub.nuc249711	0.0168411	.
chr3R	8867131	8867251	sub.nuc249754	0.0037668	.
chr3R	8871721	8871841	sub.nuc249777	0.00425644	.
chr3R	10083621	10083741	sub.nuc255253	0.0380209	.
chr3R	10458061	10458181	sub.nuc257070	0.024875	.
chr3R	10659921	10660041	sub.nuc258071	0.017803	.
chr3R	11230321	11230441	sub.nuc260695	0.0791895	.
chr3R	11243921	11244041	sub.nuc260763	0.00120896	.
chr3R	11755601	11755721	sub.nuc263002	0.0217426	.
chr3R	11896221	11896341	sub.nuc263688	0.0528514	.
chr3R	11968261	11968381	sub.nuc264046	0.0284203	.
chr3R	12002301	12002421	sub.nuc264205	0.0124972	.
chr3R	12182261	12182381	sub.nuc265088	0.00910705	.
chr3R	12489901	12490021	sub.nuc266526	0.00976585	.
chr3R	12554961	12555081	sub.nuc266814	0.00854152	.
chr3R	12732501	12732621	sub.nuc267502	0.0203275	.
chr3R	12835661	12835781	sub.nuc267928	0.00271794	.
chr3R	12851461	12851581	sub.nuc268005	0.0203469	.
chr3R	12911501	12911621	sub.nuc268293	0.00996305	.
chr3R	12960301	12960421	sub.nuc268520	0.0154386	.
chr3R	13210821	13210941	sub.nuc269651	0.0149135	.
chr3R	13308841	13308961	sub.nuc270077	0.0042423	.
chr3R	13524201	13524321	sub.nuc271021	0.0139103	.
chr3R	14290281	14290401	sub.nuc274450	0.00326067	.
chr3R	14325341	14325461	sub.nuc274628	0.0137893	.
chr3R	14684921	14685041	sub.nuc276273	0.0662406	.
chr3R	15144761	15144881	sub.nuc278355	0.0065637	.
chr3R	15490401	15490521	sub.nuc279869	0.00701642	.
chr3R	15896861	15896981	sub.nuc281676	0.0428539	.
chr3R	16079241	16079361	sub.nuc282386	0.00447758	.
chr3R	16450561	16450681	sub.nuc284032	0.0169713	.
chr3R	17147881	17148001	sub.nuc287250	0.0445566	.
chr3R	17277721	17277841	sub.nuc287868	0.0145051	.
chr3R	17594901	17595021	sub.nuc289321	0.000987872	.
chr3R	18469201	18469321	sub.nuc293366	0.00185538	.
chr3R	18516901	18517021	sub.nuc293614	0.0337626	.
chr3R	19527841	19527961	sub.nuc298480	0.00112674	.
chr3R	23546121	23546241	sub.nuc316373	0.00967414	.
chr3R	23947721	23947841	sub.nuc318027	0.0043367	.
chr3R	24050781	24050901	sub.nuc318460	0.0116318	.
chr3R	24293361	24293481	sub.nuc319533	0.034999	.
chr3R	24376901	24377021	sub.nuc319932	0.113291	.
chr3R	24754301	24754421	sub.nuc321763	0.0261837	.
chr3R	24998181	24998301	sub.nuc322970	0.00658689	.
chr3R	25071461	25071581	sub.nuc323326	0.0336206	.
chr3R	25170501	25170621	sub.nuc323858	0.0103879	.
chr3R	25341281	25341401	sub.nuc324650	0.00590702	.
chr3R	25493321	25493441	sub.nuc325356	0.0149808	.
chr3R	25514461	25514581	sub.nuc325477	0.0164512	.
chr3R	25516081	25516201	sub.nuc325487	0.0500068	.
chr3R	25517601	25517721	sub.nuc325496	0.0815011	.
chr3R	25520481	25520601	sub.nuc325514	0.0714705	.
chr3R	25521221	25521341	sub.nuc325518	0.0509564	.
chr3R	25527781	25527901	sub.nuc325556	0.06075	.
chr3R	25529401	25529521	sub.nuc325566	0.0489452	.
chr3R	25531761	25531881	sub.nuc325579	0.0901098	.
chr3R	25537041	25537161	sub.nuc325609	0.0723013	.
chr3R	25539181	25539301	sub.nuc325622	0.0110574	.
chr3R	25547361	25547481	sub.nuc325675	0.0209718	.
chr3R	25554201	25554321	sub.nuc325716	0.00376855	.
chr3R	25555161	25555281	sub.nuc325723	0.102723	.
chr3R	25556081	25556201	sub.nuc325730	0.126129	.
chr3R	25556981	25557101	sub.nuc325736	0.0457139	.
chr3R	25557521	25557641	sub.nuc325738	0.105541	.
chr3R	25558281	25558401	sub.nuc325743	0.0360369	.
chr3R	25562061	25562181	sub.nuc325766	0.0266772	.
chr3R	25567121	25567241	sub.nuc325785	0.0814568	.
chr3R	25569861	25569981	sub.nuc325802	0.003037	.
chr3R	25588061	25588181	sub.nuc325901	0.0333668	.
chr3R	25589921	25590041	sub.nuc325913	0.0374263	.
chr3R	25604541	25604661	sub.nuc326001	0.125966	.
chr3R	25608861	25608981	sub.nuc326020	0.086594	.
chr3R	25621601	25621721	sub.nuc326096	0.0277862	.
chr3R	25649081	25649201	sub.nuc326264	0.0189349	.
chr3R	25664181	25664301	sub.nuc326352	0.0127414	.
chr3R	25962561	25962681	sub.nuc327750	0.0394366	.
chr3R	26003041	26003161	sub.nuc327960	0.00483678	.
chr3R	26496601	26496721	sub.nuc330197	0.00761204	.
chr3R	27145121	27145241	sub.nuc333138	0.0082496	.
chr3R	27400061	27400181	sub.nuc334315	0.00149412	.
chr3R	27409041	27409161	sub.nuc334366	0.0564899	.
chr3R	27513101	27513221	sub.nuc334922	0.0714107	.
chr3R	27617001	27617121	sub.nuc335489	0.0420265	.
chrX	18724681	18724801	sub.nuc399725	0.00734737	.
chrX	21803521	21803641	sub.nuc408393	0.0282497	.
chrX	21803861	21803981	sub.nuc408394	0.111503	.
chrX	21804181	21804301	sub.nuc408396	0.237211	.
chr2R	134221	134341	sub.nuc410046	0.0510203	.
chr2R	821461	821581	sub.nuc411416	0.0678862	.
chr2R	857761	857881	sub.nuc411531	0.00404489	.
chr2R	1354561	1354681	sub.nuc412675	0.036612	.
chr2R	1635521	1635641	sub.nuc413589	0.049504	.
chr2R	1638761	1638881	sub.nuc413610	0.0879379	.
chr2R	1639001	1639121	sub.nuc413612	0.0158364	.
chr2R	1650881	1651001	sub.nuc413678	0.0264463	.
chr2R	1651021	1651141	sub.nuc413679	0.104707	.
chr2R	1799041	1799161	sub.nuc414294	0.0801063	.
chr2R	1860981	1861101	sub.nuc414550	0.0271948	.
chr2R	1880681	1880801	sub.nuc414649	0.00841098	.
chr2R	1930601	1930721	sub.nuc414908	0.0326163	.
chr2R	1959101	1959221	sub.nuc415044	0.00596044	.
chr2R	2186861	2186981	sub.nuc415991	0.0965809	.
chr2R	2287261	2287381	sub.nuc416090	0.0979921	.
chr2R	2459541	2459661	sub.nuc416545	0.00950081	.
chr2R	2522381	2522501	sub.nuc416813	0.0205062	.
chr2R	2559621	2559741	sub.nuc417007	0.0220238	.
chr2R	3314841	3314961	sub.nuc420204	0.000853303	.
chr2R	4615321	4615441	sub.nuc426175	0.00806428	.
chr2R	4771081	4771201	sub.nuc426824	0.00668092	.
chr2R	4851361	4851481	sub.nuc427222	0.0496701	.
chr2R	4924061	4924181	sub.nuc427572	0.0400279	.
chr2R	5462201	5462321	sub.nuc430014	0.0786097	.
chr2R	6970201	6970321	sub.nuc436830	0.05391	.
chr2R	6974961	6975081	sub.nuc436858	0.00797789	.
chr2R	7461181	7461301	sub.nuc439068	0.00217046	.
chr2R	7958821	7958941	sub.nuc441451	0.0282995	.
chr2R	8085661	8085781	sub.nuc442036	0.028295	.
chr2R	8458781	8458901	sub.nuc443810	0.030944	.
chr2R	9492121	9492241	sub.nuc448500	0.00211935	.
chr2R	10828981	10829101	sub.nuc454528	0.00208707	.
chr2R	11427581	11427701	sub.nuc457137	0.00135579	.
chr2R	11719041	11719161	sub.nuc458532	0.0227285	.
chr2R	11740721	11740841	sub.nuc458641	0.0594118	.
chr2R	11763541	11763661	sub.nuc458775	0.0109479	.
chr2R	11775001	11775121	sub.nuc458837	0.0305366	.
chr2R	11796301	11796421	sub.nuc458962	0.0722349	.
chr2R	11814061	11814181	sub.nuc459064	0.0524395	.
chr2R	12173601	12173721	sub.nuc460805	0.0187795	.
chr2R	13084961	13085081	sub.nuc464909	0.0242889	.
chr2R	13122061	13122181	sub.nuc465071	0.00761204	.
chr2R	13470201	13470321	sub.nuc466684	0.00203697	.
chr2R	13847841	13847961	sub.nuc468409	0.00924818	.
chr2R	14414521	14414641	sub.nuc471001	0.00403126	.
chr2R	14516461	14516581	sub.nuc471433	0.00757049	.
chr2R	16531961	16532081	sub.nuc480163	0.0307765	.
chr2R	16857961	16858081	sub.nuc481559	0.00692002	.
chr2R	17015621	17015741	sub.nuc482291	0.0187756	.
chr2R	17230541	17230661	sub.nuc483312	0.046707	.
chr2R	18087561	18087681	sub.nuc487152	0.00100595	.
chr2R	18842701	18842821	sub.nuc490605	0.0211517	.
chr2R	19466301	19466421	sub.nuc493223	0.0245274	.
chr2R	19593821	19593941	sub.nuc493842	0.0185015	.
chr2R	19697361	19697481	sub.nuc494316	0.166548	.
chr2R	19755341	19755461	sub.nuc494596	0.0180596	.
chr2R	20424941	20425061	sub.nuc497813	0.0315429	.
chr2R	20494161	20494281	sub.nuc498165	0.0403079	.
chr2R	20675761	20675881	sub.nuc499007	0.0128509	.
chrXHet	130701	130821	sub.nuc501190	0.112506	.
chrXHet	184601	184721	sub.nuc501253	0.0577324	.
chrXHet	185241	185361	sub.nuc501255	0.0719332	.
chrXHet	189261	189381	sub.nuc501261	0.0846665	.
chrXHet	189381	189501	sub.nuc501262	0.004127	.
chrXHet	191441	191561	sub.nuc501273	0.0101354	.
chrXHet	193661	193781	sub.nuc501283	0.0209888	.
chrXHet	194201	194321	sub.nuc501285	0.0895508	.
chrXHet	194721	194841	sub.nuc501288	0.116853	.
chrXHet	195561	195681	sub.nuc501294	0.21564	.
chrXHet	195881	196001	sub.nuc501296	0.0989368	.
chrXHet	200221	200341	sub.nuc501310	0.136192	.
chrXHet	200941	201061	sub.nuc501314	0.180067	.
chrXHet	201141	201261	sub.nuc501316	0.201455	.
chrXHet	201941	202061	sub.nuc501321	0.309826	.
chr3LHet	160021	160141	sub.nuc501375	0.0918535	.
chr3LHet	783321	783441	sub.nuc502322	0.07302	.

## Sheet: unstable-Promoter
chr3L	14741029	14751062	Trl	.	-
chr2L	523466	540560	ush	.	+
chr2R	6159389	6194529	CAP	.	+
chr2R	8884628	8895307	Su(z)2	.	+
chr2L	107937	114432	Sam-S	.	+
chr3L	3402816	3417961	sty	.	-
chr3R	26211295	26213900	Fer1HCH	.	-
chr2L	476446	479688	cbt	.	-
chr2L	19567900	19575587	spi	.	-
chr2R	7092134	7104899	shn	.	+
chrX	9563548	9579700	nej	.	-
chr3R	21867802	21874621	gro	.	+
chrX	11228220	11233621	Kap3	.	-
chr2R	8323625	8324495	Tmem18	.	+
chr2R	17584993	17590335	HmgZ	.	-
chr2R	2549770	2555590	Adf1	.	+
chr2R	5575794	5580833	Uba1	.	-
chr2L	5029616	5036930	Col4a1	.	+
chr3R	17395970	17444758	InR	.	-
chr2R	2548150	2549623	Dpit47	.	-
chr2R	8324850	8338795	Dyb	.	+
chr2R	2512747	2520595	Vha16-1	.	-
chr2R	1913778	1923893	SCAP	.	-
chrX	10367971	10371234	CG2889	.	+
chr3R	4869905	4873699	Rel	.	-
chrX	10357851	10367620	nocte	.	-
chr3R	26285243	26291458	CDase	.	+
chr3R	26282164	26285022	CG2224	.	-
chr2L	6338836	6346280	Cpr	.	+
chr2L	122624	129245	CG3164	.	-
chr2L	297880	303934	Pi3K21B	.	+
chr3R	25591717	25619835	kay	.	+
chr2R	12914695	12932158	RhoGEF2	.	+
chr2R	17011240	17016015	Tmtc3	.	-
chr2L	21286078	21310050	Mondo	.	-
chr3R	23068057	23070540	CG18766	.	-
chr3R	19868778	19873443	Rox8	.	-
chr2L	11795172	11808972	crol	.	-
chr3L	2122619	2151700	zormin	.	-
chr3R	8449484	8453551	Vha55	.	-
chr2R	5429452	5434463	CG1888	.	-
chr3L	11693191	11700855	CG11658	.	-
chr3L	648774	651311	Gale	.	+
chr2L	103962	106732	Nhe1	.	-
chr2R	9852158	9852960	CG42806	.	+
chr3L	3717217	3787966	CG32264	.	-
chr3L	20723691	20737608	CG13252	.	+
chr2L	8825645	8829670	SoxN	.	+
chrX	2020243	2030655	ph-p	.	-
chr3L	16837668	16838091	kud	.	-
chrX	9139948	9141369	amx	.	-
chr3R	8453753	8456217	Snx3	.	+
chr3R	9509643	9517776	flfl	.	+
chr3R	25077548	25081047	stg	.	-
chr3R	26591648	26614924	zfh1	.	+
chr2R	17016082	17017242	mago	.	+
chr3R	8823811	8833199	CG7518	.	+
chrX	11233906	11238767	CG34348	.	+
chr3R	26022082	26028720	CG9743	.	-
chr3L	14396610	14403039	stwl	.	-
chr3L	21375601	21417161	rgn	.	+
chr3L	9891726	9892487	CG46387	.	+
chr3R	27572167	27573280	nero	.	-
chr3R	27574281	27577616	CG1910	.	+
chrX	16963051	16971930	wcy	.	-
chr3L	18744849	18794409	ftz-f1	.	-
chr2R	8853827	8868499	Psc	.	-
chr3R	27550718	27558490	ttk	.	+
chr3R	15716570	15724460	CG4733	.	+
chr2L	1973957	1975413	Der-1	.	+
chr3R	24949138	24953969	Ctl2	.	+
chr3R	16361415	16376829	Stat92E	.	-
chrX	5794894	5798821	Act5C	.	+
chr3L	14403726	14405832	CG3919	.	+
chr2L	6332881	6338671	Pez	.	-
chr3R	16414433	16416762	Srp72	.	+
chr3R	16650389	16656302	AdSS	.	-
chr3R	9505310	9508913	omd	.	-
chrX	9141375	9144070	Dsor1	.	+
chr2L	13022671	13060140	CG9932	.	-
chrX	11456833	11464359	RpII215	.	-
chrX	11464654	11465443	CG11699	.	+
chr3L	16838486	16845450	Zcchc7	.	+
chr3L	3055908	3070839	CG32486	.	-
chr3L	22731702	22734488	l(3)04053	.	-
chrX	16531927	16532953	RpS19a	.	+
chr3R	4879013	4888967	Kdm2	.	+
chr3L	9676679	9687557	CG6767	.	-
chr3R	8834106	8837032	CG8031	.	-
chrX	16518244	16531447	Rok	.	-
chr2L	1380086	1420453	robo2	.	-
chr2L	9903386	9908633	CG13124	.	-
chr3R	1826153	1834295	Rm62	.	-
chr3L	22734893	22741714	CG7369	.	+
chr3R	27046424	27055109	CG12054	.	+
chr2R	4484477	4487467	Lnpk	.	-
chr3R	19719896	19748695	sba	.	-
chr3R	23751387	23758799	mino	.	+
chr3R	8837371	8850425	CtBP	.	+
chr2R	3876037	3878788	Nup44A	.	+
chr2L	132077	134472	Gs1	.	+
chr2L	20824434	20827724	CG9331	.	+
chr3L	3224838	3236604	Larp4B	.	+
chr3R	4632044	4633303	hng2	.	+
chrX	5560085	5564588	CG4119	.	+
chr3R	22977384	22983325	Men-b	.	+
chrX	18026185	18031718	ari-1	.	-
chrX	15344294	15346679	Ahcy	.	+
chr2R	1662281	1670363	ZnT41F	.	-
chr2R	11456465	11460675	CG30466	.	+
chr3L	19800332	19803498	Kap-alpha1	.	+
chr2L	9912911	9915044	Srp54	.	+
chr3R	14485340	14486848	CstF64	.	+
chr2L	6096698	6098966	CG9175	.	-
chr3R	14216045	14222650	Vha100-2	.	-
chr3L	21129547	21165030	Ac78C	.	-
chr3L	15083923	15087819	sstn	.	-
chrX	2088614	2099406	Mct1	.	+
chr2L	8985936	8989287	rost	.	-
chr2R	9878708	9946202	mam	.	+
chr3L	13442287	13443383	JMJD7	.	-
chr3L	16122717	16124083	SsRbeta	.	+
chr2L	10003832	10008889	Ndf	.	+
chr2L	10989401	10997700	TTLL4A	.	+
chr3L	22866802	22872084	Chro	.	-
chr3L	1666288	1668654	RpL23A	.	-
chr3L	5915576	5916667	CG32407	.	+
chr3R	14052118	14054440	Mdh2	.	+
chr3R	14050624	14051804	CG7168	.	-
chr3R	14025579	14040723	CG7985	.	+
chr3L	2258839	2262664	oxt	.	-
chr3L	2262919	2263615	CG13807	.	+
chr3L	18661253	18666424	Capr	.	-
chr3L	18821732	18833616	Indy	.	-
chr3L	12530613	12565642	sowah	.	-
chr3L	20762686	20763238	CG4186	.	+
chr3L	20761307	20762582	CG4074	.	-
chr3L	19799195	19800032	Ccdc58	.	+
chr3R	12896245	12898397	Ns1	.	-
chr3R	14018216	14025317	Ssdp	.	-
chr3L	16641941	16654715	Baldspot	.	-
chrX	3756999	3762364	yin	.	-
chr2R	13407194	13423371	Patronin	.	-
chr3L	8713380	8714372	CG32022	.	-
chr2R	15279368	15283476	SdhA	.	-
chr3R	5700403	5814598	Glut4EF	.	+
chr3R	17091751	17094782	Rab1	.	-
chr3R	17095848	17096801	Idi	.	+
chr3L	1534929	1536835	CG12091	.	-
chr2R	20675531	20680933	Reg-5	.	-
chr3R	26880908	26886495	dco	.	-
chr3R	15729387	15730590	Surf6	.	-
chr3L	259043	264380	Tudor-SN	.	-
chr2R	9109938	9115250	Dp	.	+
chr2L	6415268	6423310	Tig	.	-
chr2L	19533479	19537363	CG33116	.	+
chr2R	5803623	5817120	Mef2	.	-
chr2L	6957008	6959104	CG3430	.	+
chr3R	16647903	16649078	RpS20	.	+
chrX	19386454	19387370	ND-18	.	+
chr3L	836667	837821	CG13901	.	-
chr3L	8436142	8442477	CG6983	.	-
chr3R	25310505	25314987	CG2321	.	-
chrX	2628281	2632571	crm	.	-
chr3R	11157306	11158855	Fkbp39	.	-
chr3R	25574941	25580250	yata	.	+
chr3R	11793856	11798635	mor	.	-
chr3R	12898454	12899517	mRpS11	.	+
chr3R	11158988	11164087	Sra-1	.	+
chr3L	9333538	9340363	PGRP-LC	.	+
chr3R	4481309	4486144	bel	.	-
chr2R	19750485	19752921	Cpes	.	-
chr2R	3136666	3138160	Gadd45	.	+
chr3L	3236805	3239373	CG17746	.	-
chr3L	9343967	9350983	UGP	.	-
chrX	1269569	1272890	AMPKalpha	.	+
chr2L	6916753	6918743	nop5	.	-
chr2R	6409533	6422537	lola	.	-
chr2L	9758342	9762375	zf30C	.	+
chr2L	852768	854539	kraken	.	+
chr2L	3056989	3068177	FASN1	.	+
chr3R	16774502	16801006	Atpalpha	.	+
chr3R	4127162	4128492	mRpL1	.	+
chr2R	20828148	20829643	Tina-1	.	-
chr2L	13165564	13169551	Sirt1	.	+
chr2L	117174	120631	CG4822	.	-
chr2L	6048681	6050474	CG12393	.	+
chr3R	13993479	14004327	wrd	.	+
chr2R	11453776	11456909	Flo1	.	-
chrX	17761601	17781255	mnb	.	-
chr3L	11281036	11289019	CG6175	.	-
chr3R	10468394	10480919	l(3)L1231	.	-
chr3L	11107370	11113883	FoxK	.	-
chr3R	10114793	10127998	red	.	+
chr3L	4136788	4138996	Rop	.	-
chrX	11686912	11689920	CkIIbeta	.	+
chr2R	17181907	17183093	CG9752	.	-
chr2R	10384852	10390993	Cpsf160	.	-
chr3R	19750121	19752158	Ndc1	.	+
chr3R	22951160	22976791	CG6051	.	-
chr3R	24862780	24864793	Slu7	.	-
chrX	20340982	20381721	RhoGAP19D	.	-
chr3R	22055970	22060422	CG12290	.	+
chrX	19416132	19419874	CoRest	.	+
chr2R	5698479	5707558	CG1648	.	-
chr3L	4139076	4141398	Ras64B	.	+
chr3R	21472968	21475972	jigr1	.	+
chr2R	14720877	14722280	CG15098	.	-
chr3R	24346387	24366046	Ppn	.	-
chr3L	20763243	20764607	CG4042	.	-
chrX	19413164	19415837	Idh3a	.	-
chr3L	682885	685549	ebd1	.	-
chr3L	605165	606569	Reg-2	.	-
chrX	15743764	15747208	UBL3	.	-
chr3L	10765025	10766499	CG43245	.	+
chr2R	5004123	5007610	Su(var)2-10	.	+
chr3R	8249343	8251639	Pp1-87B	.	-
chr3R	25632960	25640568	ca	.	+
chr2R	4537154	4552728	ptc	.	+
chr3R	20456313	20460436	atl	.	+
chr3R	23082317	23089777	woc	.	-
chr3R	7578107	7585801	Lk6	.	-
chr2R	19757796	19764965	ken	.	+
chr3L	264779	265596	mRpL17	.	+
chr2L	13378902	13382382	beta'COP	.	+
chr2L	2130813	2137043	GlyP	.	+
chr2L	851251	852730	CG4291	.	-
chr3R	14475843	14485031	CG31224	.	-
chr2L	1114654	1119031	Pino	.	-
chrX	13707004	13716340	Clic	.	-
chr3R	15730886	15739452	RhoGAP92B	.	+
chr3R	17146482	17175323	CG16791	.	-
chr2L	1177690	1182454	CG4896	.	+
chr2R	20163257	20178607	nvy	.	+
chr3R	19857879	19859979	Mettl3	.	+
chr3R	19634007	19644959	eIF4G2	.	-
chr2R	19752937	19754177	CG5569	.	+
chrX	13298782	13303356	GstT4	.	+
chr3L	1463811	1468475	rho	.	+
chr2R	8340695	8353135	Lac	.	+
chr2L	574291	575734	cold	.	+
chr3L	9392718	9395560	eIF4E1	.	-
chr2R	18573030	18576492	Ppa	.	-
chr2R	8146903	8162130	Cam	.	+
chr3L	15088242	15090786	GlyRS	.	+
chr2L	277582	282167	smo	.	+
chr3R	4629193	4631524	CG9839	.	-
chrX	6548712	6553742	Cdc7	.	+
chr3L	11820183	11826678	CycA	.	-
chr3L	19799911	19800299	CG14104	.	-
chr2L	5040648	5043158	CG31650	.	-
chr3L	11113947	11115141	mRpL2	.	+
chr3L	11115066	11116316	Ufd1-like	.	-
chr3L	12139619	12150090	Nrx-IV	.	+
chr3R	4119565	4126700	CG9626	.	-
chr2L	6100377	6123899	stai	.	+
chrX	19379913	19386044	pcm	.	-
chr2L	6671065	6673347	Spn27A	.	-
chr2R	10414081	10472826	ttv	.	+
chrX	12553448	12573735	Tis11	.	+
chr3R	5363876	5377060	mura	.	-
chr3L	14530751	14533541	Mpcp2	.	+
chr3L	7425862	7428290	Rac2	.	-
chr3L	12136546	12139197	eIF3l	.	-
chr3R	15472652	15474132	CG6195	.	-
chr3R	14808686	14809372	snRNP-U1-C	.	-
chrX	16504718	16508889	mbt	.	+
chrX	4582236	4593489	ctp	.	+
chr2R	9441582	9443111	Roe1	.	+
chr3R	19685884	19715774	Pli	.	-
chr3R	23764284	23768500	BOD1	.	+
chr3R	19627436	19644959	CG33111	.	-
chr3L	8905642	8925165	Tsp66E	.	+
chrX	12651793	12654650	Paics	.	-
chr2R	11428940	11430003	Vha36-1	.	+
chr3L	22872346	22874063	Ssl1	.	+
chr3L	9374982	9375830	Hsp23	.	+
chr2R	2912515	2915587	Tsp42Ef	.	+
chr2R	9875054	9878212	RN-tre	.	-
chr3R	20875965	20878796	CG11791	.	+
chr3L	8443022	8465769	Gug	.	+
chrX	4005189	4007767	Nsun2	.	-
chr2R	12037628	12057024	lbk	.	+
chr3R	17094931	17095797	AP-2sigma	.	-
chrX	2044140	2053016	wapl	.	-
chr3L	11062146	11062964	CG6310	.	-
chr3R	16846766	16849885	CG17278	.	-
chr3R	16927921	16930835	CG5745	.	+
chr3R	16923951	16927440	CG7044	.	-
chr2R	11430166	11431914	eIF2Bgamma	.	+
chr2R	11427059	11428868	CG8187	.	-
chr3L	8714424	8719208	CG6511	.	+
chr3L	8712049	8713325	SrpRbeta	.	-
chr3R	25026176	25027492	CG11899	.	+
chr3L	9608014	9617080	LanB2	.	+
chr2L	12817000	12822787	kek1	.	-
chr2R	12209691	12212306	CG4282	.	+
chr3R	1389699	1390537	CG14671	.	-
chr3L	11170054	11190636	GlcAT-P	.	-
chr2L	19035500	19041541	mib2	.	+
chr2R	14684480	14689910	MFS14	.	-
chr3R	8198790	8199535	GstD3	.	+
chr2L	19133023	19135233	l(2)37Cg	.	-
chrX	14721605	14726066	CG14408	.	-
chr2R	16882405	16883623	Prosalpha3	.	+
chr2R	4837014	4838591	CG8229	.	-
chr2R	13423838	13426647	eIF3b	.	+
chr3L	837861	839931	CG13887	.	+
chr3L	19618518	19626196	wnd	.	-
chrX	19493836	19495884	CG14220	.	-
chr3R	25630012	25632469	ncd	.	-
chrX	15706360	15719755	sd	.	+
chr2R	15066243	15114698	hppy	.	+
chr2R	14519833	14526775	CG30122	.	-
chr2L	1988290	1988940	Npc2a	.	+
chrX	13716859	13719943	Nup93-1	.	+
chr3R	24864878	24874870	Pkc98E	.	+
chr3L	16950539	16961180	Nc73EF	.	+
chr2L	19447418	19453490	Top2	.	-
chr2R	3688290	3693071	Nop17l	.	-
chrX	4008175	4008903	dgt4	.	+
chr3R	11876523	11886397	msps	.	+
chr3L	7362943	7365883	akirin	.	+
chr3R	23373497	23384867	Klp98A	.	-
chr3R	1383385	1389374	Pi4KIIalpha	.	-
chrX	8793069	8794297	Uros1	.	-
chr2L	9908830	9912608	Etl1	.	-
chrX	2009760	2017319	ph-d	.	-
chr3R	11619504	11627647	nsl1	.	+
chrX	2364493	2439443	trol	.	-
chr3R	25573437	25574591	ATPsyngamma	.	-
chr2R	14297301	14301104	imd	.	-
chr2L	6480929	6487166	Daxx	.	+
chr2L	6477182	6480575	Sec61alpha	.	-
chr3R	25315190	25316328	CG2006	.	+
chr3L	2554847	2586540	msn	.	-
chr3L	7905563	7906863	CG8281	.	+
chr3R	9882667	9913700	foxo	.	+
chr2R	5313944	5322143	Pdk	.	+
chr3L	2587456	2588883	RpL8	.	+
chr2R	9108444	9109843	Fsn	.	-
chr3R	1390587	1393157	CG12746	.	+
chr3L	1537137	1544823	pns	.	+
chr2L	9699829	9700459	hoip	.	+
chr2R	10107403	10118125	CG8468	.	+
chrX	6547146	6548281	CG3226	.	-
chr2R	10156277	10158163	SelD	.	-
chr3L	22939095	22945348	Mes2	.	+
chr2R	9338091	9340898	cbs	.	+
chr2R	19956573	19961075	Gpat4	.	+
chr2L	7786160	7790557	CG7149	.	-
chr2R	12208320	12209629	CG30096	.	-
chr2R	14575637	14593310	Sik3	.	+
chr2L	6046651	6048706	slmo	.	-
chr3R	25683374	25684658	CG7824	.	-
chr2L	6954357	6956950	CG13775	.	-
chr3R	9487033	9492613	B52	.	+
chr2R	8053800	8055993	Oda	.	-
chr2R	8056236	8057508	SmD3	.	+
chr2R	13301475	13307512	cnk	.	-
chr3L	17518433	17522961	Edc3	.	-
chr3L	9892341	9894936	nudE	.	+
chr2R	16149259	16150388	PCNA	.	-
chrX	20382571	20386855	CG1812	.	+
chr2R	18580029	18588475	robo1	.	-
chr2L	13376455	13378538	CG9302	.	-
chrX	15340212	15343916	Scamp	.	-
chr2R	7506984	7520020	CG9005	.	-
chr3L	13221792	13272742	caps	.	+
chr2L	573033	574264	Ipk2	.	-
chr2R	17533682	17545440	CG10082	.	+
chrX	2154240	2156548	temp	.	-
chr2R	9382727	9390346	drk	.	-
chr2R	4487920	4499800	rgr	.	+
chr3L	6952654	6957858	sgl	.	-
chrX	2156870	2158858	CG3071	.	+
chr3R	24944052	24948601	yem	.	-
chr3R	19823260	19857549	KrT95D	.	-
chrX	1960468	1965869	CG4199	.	-
chr2R	20074226	20082813	ocm	.	+
chr2R	5738208	5748264	PCB	.	-
chr3L	5128848	5129392	CG10674	.	-
chr2R	18822092	18824247	CNBP	.	-
chr3R	20452788	20455797	Wsck	.	-
chr2R	19953498	19956008	yki	.	-
chr2L	20831262	20832859	CG31674	.	+
chr2L	7827793	7832668	mts	.	+
chr2R	16151575	16152353	RpS18	.	+
chr2L	9683362	9699297	Pka-C1	.	-
chr3L	5129476	5131779	CG4611	.	+
chr2R	8592677	8639050	CG42663	.	+
chrX	2108380	2116381	Vinc	.	-
chr3R	19716110	19716782	TfIIA-S	.	-
chr2R	4839844	4850301	babo	.	+
chr3R	19761680	19768823	Gdh	.	-
chr3R	19874020	19874890	CG5986	.	+
chr3R	25878394	25880419	CG7946	.	+
chr2R	6005199	6008956	dmpd	.	+
chrX	5558661	5559973	Sirt4	.	-
chrX	12795386	12797549	CG4407	.	-
chr3L	305393	319884	fwd	.	-
chr2R	7775073	7778484	ERp60	.	-
chr3L	11063664	11066448	Mocs1	.	+
chr3L	16396678	16404884	fax	.	-
chr2R	3697573	3699533	TTLL12	.	-
chrX	14726680	14729920	CG14411	.	+
chrX	8795732	8797497	Rbm13	.	+
chrX	15747454	15749003	CG15914	.	+
chr2L	15064214	15068078	vig	.	-
chr3L	2189160	2192221	CG5707	.	-
chr3L	749400	753492	emc	.	+
chr2R	19468613	19487049	apt	.	+
chr2L	19742817	19756904	CG10631	.	-
chr2R	9058906	9062301	AGBE	.	+
chr2R	16884146	16894146	CG10543	.	+
chr2L	82421	87387	net	.	-
chrX	12580034	12636651	Smr	.	-
chr3R	10558136	10566513	eff	.	-
chr2L	420895	421450	CG11885	.	-
chr2L	4455137	4456807	Gs1l	.	-
chr2R	1975378	2019346	EcR	.	-
chr2L	4457186	4458317	RpL27A	.	-
chr2L	19582823	19583990	PCNA2	.	-
chr2R	3413623	3418400	Drat	.	-
chr3R	23529101	23532473	CROT	.	-
chr2L	4979513	4981587	CG8892	.	-
chr2L	5539494	5542314	Hel25E	.	-
chr3R	22296825	22360939	plum	.	-
chrX	384820	387528	CG17896	.	-
chrX	2081853	2082743	CG3457	.	+
chr3R	16984960	16986814	cDIP	.	-
chr3L	9421895	9422921	RpS17	.	-
chrX	11020910	11023120	Gtp-bp	.	-
chr2L	4970135	4973921	l(2)05714	.	-
chr2R	9341145	9370734	arr	.	-
chr2L	4973976	4975316	mRpL28	.	+
chr3L	3145405	3148152	Usp5	.	-
chr3L	8820605	8883253	dally	.	+
chr3R	1053011	1057931	Kat60	.	-
chr2R	2880181	2885476	Tsp42Ea	.	+
chr3R	2214884	2231617	Dmtn	.	-
chrX	2146365	2148163	CG3091	.	-
chrX	17024456	17030021	CG5004	.	+
chr3R	21040047	21040910	CG13663	.	-
chr3R	17701015	17703510	CG6656	.	+
chr3L	9377163	9378382	Hsp27	.	+
chr3R	4864482	4868071	hyx	.	+
chr3L	9468593	9470065	Uch-L5	.	-
chrX	541337	542181	Roc1a	.	+
chr2R	11264124	11268493	dup	.	-
chr3R	20154177	20159038	CG5728	.	-
chr2L	1500784	1502904	CG7420	.	-
chr2L	1710462	1711365	mRpL48	.	+
chrX	650219	652752	CG5254	.	+
chr3R	21177233	21298780	Fur1	.	-
chrX	13630603	13638716	Grip91	.	-
chrX	1372585	1375453	rush	.	+
chr3L	16581575	16583232	l(3)73Ah	.	+
chr2R	19594604	19596549	CG5504	.	+
chrX	1814349	1816907	eIF2Bepsilon	.	-
chr2L	3871271	3872458	CG31957	.	-
chrX	1762903	1766441	CG14803	.	+
chr2L	3863130	3867507	TTLL4B	.	+
chr3R	1296648	1298476	Snr1	.	+
chr3R	20757732	20760641	CG11771	.	+
chrX	1771350	1773110	CG14805	.	+
chr3R	1480861	1482058	MED27	.	+
chr3L	5145778	5147877	Srp54k	.	+
chr2L	9431405	9435341	scat	.	+
chrX	1770739	1771303	CG14817	.	-
chrX	1817014	1821557	Ocrl	.	+
chr2R	1907816	1910649	Strica	.	-
chr3R	20109677	20114339	CG6356	.	+
chrX	1407103	1411648	inc	.	+
chr2L	2045494	2048002	Kebab	.	+
chr3R	20543659	20545086	CG13630	.	-
chr3R	1081166	1082403	CG12173	.	-
chrX	1760865	1762836	Pex5	.	-
chr3R	1058265	1062010	Mms19	.	+
chr3R	19810935	19812291	CG13603	.	-
chr3R	20408789	20410882	CG13625	.	-
chr3R	1295185	1296358	mRpL44	.	-
chr2L	2145297	2147275	CG11723	.	-
chr3R	3826270	3827031	Kmn2	.	-
chr2L	2231778	2236844	Sec24CD	.	-
chr3L	5336719	5348446	lama	.	-
chrX	1360782	1362725	CG14777	.	+
chrX	1966446	1968923	Rtca	.	+
chr3L	8106507	8109002	Arp3	.	-
chr3R	20052745	20054260	CG13609	.	+
chr3R	18566872	18568803	CG6985	.	+
chr3R	23052792	23054283	CG42813	.	-
chr3R	18572168	18573321	CG17141	.	-
chrX	1181323	1182978	CG32812	.	+
chr3L	7374949	7378737	smid	.	+
chr3R	1182734	1183897	Prosbeta7	.	-
chr3R	18576623	18602096	Usp12-46	.	+
chr3R	207028	212740	Cont	.	+
chr3L	542122	542931	Cypl	.	-
chr2L	4892112	4903458	CG3036	.	+
chr3R	18345809	18354385	CG5346	.	-
chr3R	4541965	4546061	TMEM216	.	+
chr3L	8518344	8527084	foi	.	+
chr2L	2879112	2880708	betaggt-II	.	+
chr3R	259687	261897	CG1074	.	+
chr3L	5923362	5925873	Rcc1	.	-
chr3L	5792048	5804031	S6k	.	-
chr3R	20855151	20859187	Smg6	.	-
chr2R	1648367	1661829	Gp210	.	+
chr3R	538604	539904	eIF3f1	.	-
chr3R	19953771	19955977	GatB	.	-
chr3R	4045868	4047910	CG18249	.	+
chr3R	1505776	1511156	Rab23	.	-
chr3L	5758946	5760184	Txl	.	+
chr3R	1563900	1568198	Sym	.	-
chrX	1243920	1248014	CG12773	.	-
chrX	1248047	1250506	CG11417	.	+
chrX	1287087	1291370	Rilpl	.	+
chr3R	20865096	20866165	bai	.	+
chrX	13307275	13315057	Set2	.	+
chr3R	22997812	23019717	Ser	.	-
chr3R	5619017	5623476	CG8516	.	+
chr3R	17842547	17845104	Idh3b	.	-
chr3R	10721425	10724094	Nup93-2	.	-
chr3R	11032425	11034484	Spn88Eb	.	-
chr2L	10373369	10375757	CG33303	.	-
chr2R	8567472	8573684	Nup188	.	-
chr3R	22692651	22694630	His2Av	.	+
chr3R	10724461	10725339	CG3817	.	+
chr3R	3371455	3374846	alpha-Est1	.	-
chr2L	7037823	7056010	milt	.	+
chr3L	17640542	17647380	Ndfip	.	-
chr3R	5868992	5870328	CG3909	.	+
chr3R	3319819	3330820	alpha-Est9	.	-
chr3L	21187854	21189869	park	.	-
chr2L	10507081	10508032	CG6094	.	+
chr3R	3345285	3349475	alpha-Est7	.	-
chr3R	11034926	11037069	Mau2	.	+
chr2L	8967535	8970627	CG18088	.	+
chr3R	474898	480346	Karybeta3	.	+
chr3R	11612425	11614061	CG9590	.	+
chr3R	19075165	19077199	Rad60	.	-
chr3L	22069192	22070587	RpLP0	.	+
chrX	6151701	6161261	schlank	.	-
chrX	8302041	8304131	lawc	.	-
chr3R	12023722	12028805	CG6126	.	-
chr3R	5412664	5415303	P58IPK	.	+
chrX	14141765	14149285	mud	.	+
chr3R	11171927	11173734	CG31301	.	+
chr3R	11101244	11102196	CG4338	.	+
chr3R	11094384	11096254	Zip88E	.	+
chr3L	15963182	15975969	brm	.	-
chr3R	11179442	11182646	Atg4b	.	-
chr3R	5576810	5580408	CG16908	.	-
chr3R	11357859	11363014	AOX1	.	-
chr3R	23748543	23750610	RpL4	.	+
chr3R	774477	778404	Ubc6	.	-
chr3R	23526086	23528900	btz	.	+
chr3R	6239023	6239964	Rrp46	.	+
chr3R	12011878	12012619	Bin1	.	-
chr3R	12012721	12023306	sra	.	+
chr2L	8355678	8362469	CG7627	.	-
chr3R	17853431	17855115	ND-42	.	+
chr3R	5193325	5220268	FER	.	-
chr3R	11096154	11100963	Cp190	.	-
chr3R	11116666	11130251	Tm1	.	+
chr3R	18559729	18566813	Dcr-1	.	-
chr3R	7070024	7072584	CG5214	.	+
chr3R	18407750	18408947	Dph5	.	-
chr3R	7056339	7057601	CG17187	.	-
chr2L	12974322	12978607	Vha68-2	.	+
chr3R	11722648	11727104	glob1	.	-
chr3L	19903400	19905604	Prp3	.	+
chr3R	20361926	20369147	CG5789	.	-
chr3R	7445812	7447450	CG14710	.	+
chr3R	16896279	16899041	r-l	.	-
chr3R	16447660	16454637	H	.	+
chr3R	16561345	16563052	Cdk2	.	+
chr3R	16401073	16402732	TFAM	.	-
chr3R	16877284	16886375	Mvl	.	-
chr3R	7825000	7829238	Ect3	.	+
chrX	16227645	16234476	Dsp1	.	+
chr3R	15043466	15052373	vib	.	-
chr2L	20082304	20085070	fok	.	-
chr3R	15755442	15834234	Hs6st	.	-
chr2L	16299943	16301765	CG17328	.	+
chr3R	6694430	6696277	Tsp86D	.	+
chr3R	6696628	6698103	Fdh	.	-
chr3R	6702106	6703979	Sodh-2	.	+
chr3R	7810584	7819037	mfas	.	-
chr3R	7040750	7042009	RpS25	.	-
chr3R	6234340	6238591	Irp-1B	.	-
chr3R	5540345	5551337	hyd	.	-
chr3R	16416746	16418393	Pus1	.	-
chr3R	5454660	5456573	Calr	.	-
chr3R	6175904	6187334	jumu	.	+
chr3R	9858093	9860763	CG3061	.	+
chr3R	5609500	5610092	MtnA	.	-
chr3R	7047616	7050666	RpL3	.	+
chr3R	8248490	8249328	CG17202	.	+
chr3R	7057634	7058261	CG14701	.	+
chr3L	18675284	18675960	CG32202	.	+
chr3R	6686253	6688710	CG6574	.	-
chr3R	6703926	6705041	CG14695	.	-
chr3R	9500814	9502403	CG9588	.	-
chr3L	9420110	9421771	Shc	.	+
chr3L	13922487	13927756	DCTN1-p150	.	+
chr3R	15055185	15056554	Gdn1	.	+
chr3R	14974354	14979408	CG5835	.	-
chr3R	14960880	14962858	Cyp12a4	.	+
chrX	8603685	8606511	Hexo2	.	+
chrX	4530351	4533145	pon	.	+
chr3L	12739716	12743156	Klc	.	-
chr3L	13034901	13037005	RpS4	.	+
chr2R	4779337	4780844	DCTN2-p50	.	+
chr2L	19008233	19009306	RpL30	.	-
chr2L	6676649	6677625	Nse1	.	-
chr3R	3835122	3836740	CG3223	.	+
chr3R	14922683	14957651	CG6040	.	+
chr3R	4093665	4095618	CG9630	.	-
chrX	21210768	21216115	fliI	.	+
chrX	11387168	11449078	Drak	.	+
chr3R	4128408	4129745	nac	.	-
chr3R	14853090	14853737	NP15.6	.	+
chr3R	14849814	14850575	CG14286	.	+
chrX	2234331	2237903	Raf	.	+
chr3R	16402775	16403853	CG5412	.	+
chr3R	16418861	16438262	bon	.	+
chr3L	12817980	12836206	CG10960	.	-
chr2L	159032	203397	spen	.	+
chrX	691123	695512	Rbf	.	-
chr2L	20788662	20794146	vari	.	-
chrX	2512309	2513771	Tsp3A	.	-
chr3R	15852209	15853762	CG4424	.	-
chr3L	13899997	13913065	Rgl	.	-
chrX	3267192	3280044	Myc	.	+
chrX	3598643	3613668	Rala	.	-
chr3R	15853780	15855283	CG4854	.	+
chrX	2845865	2867867	rst	.	-
chr3R	15834669	15837434	MED25	.	+
chr3R	18411871	18412347	btn	.	-
chr3L	12518193	12519831	eIF2beta	.	-
chr3R	3075517	3077472	CG10050	.	+
chr3R	15857545	15860052	CG4936	.	+
chr3R	8221729	8224651	Cyp9f3	.	-
chr3R	27078594	27079408	mRpL32	.	+
chr2L	11013206	11066998	Samuel	.	-
chr3R	20677323	20680591	Nct	.	+
chr3L	17642662	17647380	Krn	.	-
chr3L	18099679	18100599	mRpS26	.	+
chr3R	12975389	12976177	Det	.	+
chr3R	5383434	5385247	AP-1mu	.	-
chr3L	20364772	20368996	Ide	.	-
chr3R	5389646	5391814	Vps45	.	+
chr3L	21024925	21026661	Sin	.	+
chr3R	5227217	5228340	CG8132	.	+
chr3L	19611994	19613498	asf1	.	+
chr2L	19045355	19048817	Acn	.	+
chr3R	25869063	25870608	Sry-delta	.	+
chr3R	19812364	19814460	CG5902	.	+
chr3L	19860588	19864178	Rab8	.	-
chr3L	16606318	16608572	Mo25	.	-
chr2L	19792104	19792782	CG10466	.	+
chrX	10639467	10642839	ras	.	+
chr3L	15976235	15977462	Arl1	.	+
chr3R	9502411	9505152	Lkb1	.	+
chr3L	16031510	16039946	Diap1	.	-
chr2L	7472513	7496307	Ziz	.	-
chr3L	17480218	17504793	Oatp74D	.	+
chr3R	14226095	14228438	CG12333	.	-
chr2L	7412417	7422736	chm	.	+
chr3R	4175537	4178539	Atg13	.	+
chr2L	19493568	19497835	swm	.	+
chr3R	13628947	13630971	CG17802	.	-
chr2L	19491647	19493253	CG10189	.	-
chr3R	13508391	13509495	CG7655	.	+
chr3R	27602742	27615843	faf	.	+
chrX	10654081	10658270	Tango5	.	-
chr2L	11106943	11110851	l(2)gd1	.	+
chr2L	19580612	19582474	Hakai	.	-
chr3L	131812	144642	Pdk1	.	+
chr3R	4552576	4554092	CG8159	.	+
chr2L	11100963	11106645	Reps	.	-
chr3R	4555512	4557420	M1BP	.	-
chr3R	4557813	4561559	CG8202	.	+
chr3L	212709	216479	Dis3l2	.	+
chr3L	211636	212687	thoc7	.	-
chr2R	2582619	2584166	Mob4	.	-
chrX	3998375	3999824	brn	.	+
chr2L	5273827	5278548	Bsg25D	.	-
chr2L	15059291	15060757	TfIIS	.	-
chr2L	20676215	20678979	IKKepsilon	.	+
chr2L	10009381	10013170	Trp1	.	+
chr2R	2880186	2881811	CG30159	.	+
chr2R	19931976	19934328	tsr	.	-
chr2R	3989765	3993819	Cul4	.	-
chr2L	20073719	20075458	pr	.	-
chr3R	23076853	23078904	pll	.	-
chr2R	17374672	17384715	Fkbp14	.	-
chr2R	19438836	19441070	Dcp-1	.	+
chr2L	825969	833241	dock	.	+
chr3R	16941976	16943621	ppan	.	+
chr3R	23079152	23082185	TfIIA-L	.	+
chr2R	14005401	14013284	stau	.	-
chr3R	27570894	27571706	awd	.	-
chr2R	3453378	3454243	boca	.	-
chr3R	2912321	2914561	alphaTub84B	.	+
chr2R	16937159	16944702	shg	.	-
chrX	19746247	19753412	Nup205	.	+
chr2R	4605522	4611002	CG14767	.	-
chr3L	16846851	16851812	sina	.	+
chrX	20532944	20540696	CG1835	.	+
chr3R	10714726	10715927	CycC	.	-
chr2R	2810871	2812434	CG3358	.	+
chr3R	14979819	14982534	CG11779	.	-
chrX	3028903	3066254	N	.	+
chrX	2039169	2042599	Pgd	.	+
chrX	3996988	3998230	Xpac	.	-
chr2R	18488301	18493172	CG4294	.	-
chr3L	16759172	16770565	Nrt	.	+
chr2L	20075757	20089698	neb	.	+
chr2L	408030	414777	AP-2alpha	.	-
chr2L	13823980	13827772	tam	.	-
chr2L	11095150	11100888	Ge-1	.	-
chr3L	8959929	8961214	CG5021	.	+
chr2L	6041181	6045967	Pfas	.	-
chr2L	20061422	20064381	lok	.	+
chr3R	11169375	11171898	Surf4	.	-
chr2R	19872698	19875978	Phm	.	-
chr3L	8961628	8964477	CG5026	.	+
chr2R	6780539	6781919	cag	.	-
chr2L	11984327	11988039	CG6686	.	-
chr2L	5012144	5027445	vkg	.	-
chr2R	5288036	5296997	wun	.	-
chr2L	2979699	2987723	Chd1	.	-
chr2L	833584	851071	drongo	.	-
chr2L	9763369	9765338	und	.	+
chr2L	6950421	6954586	SA	.	+
chr3L	6186580	6193485	Tnpo	.	+
chr3R	20760591	20763944	Osbp	.	-
chr2L	2988116	2990075	Bem46	.	+
chr2R	19754171	19756126	Thiolase	.	-
chr2L	19776257	19791882	CdGAPr	.	-
chr2L	19390370	19398493	CG17544	.	-
chr2R	15245821	15250629	CG11961	.	+
chr2L	868673	869857	dbe	.	-
chr2L	16451060	16453042	Idgf3	.	+
chr2L	20871335	20885976	sky	.	-
chrX	20099035	20107272	sw	.	-
chrX	1236440	1238803	Naa30A	.	+
chr2R	2584244	2586974	Rab2	.	+
chr2R	3381517	3383852	CG1620	.	-
chr2R	18210408	18216921	Gp150	.	+
chr2L	2492955	2498846	oaf	.	+
chr2R	19945321	19947006	eEF5	.	+
chr2R	4125358	4127802	pnut	.	+
chr2L	11002840	11004189	RpL9	.	-
chr3R	19607487	19627356	mbc	.	+
chr2L	18957732	18968744	Nak	.	-
chr2L	14355145	14358345	Rab14	.	+
chr2R	2695131	2696677	SdhB	.	+
chrX	656593	659163	RpL22	.	-
chr2R	4332216	4334669	Cyp4e2	.	+
chr3R	4090692	4093646	Mcm2	.	+
chr2R	20486611	20487320	ATPsynF	.	-
chr2R	19792698	19794817	Nap1	.	-
chr3L	6178430	6178953	CG43293	.	+
chr2R	12975946	12979114	Sply	.	-
chr2R	14056248	14060112	Dgp-1	.	-
chr3L	238323	246912	E(bx)	.	-
chr3L	9379927	9392327	CG4080	.	-
chr3R	6715490	6719253	CG6621	.	-
chr2R	19274044	19276575	eIF2Bdelta	.	+
chr2R	19776575	19777799	DCP1	.	-
chr3R	213464	215535	tub	.	+
chr2R	14682123	14684183	MFS15	.	-
chr3L	1576699	1600320	CG13917	.	+
chr2R	8311066	8312964	CG8520	.	+
chr2R	5019985	5022958	Hydr1	.	+
chr2R	17577720	17578644	Tim10	.	-
chr2R	17506826	17511951	PTP-ER	.	-
chr3L	1756159	1759208	CG8001	.	+
chr2R	14856909	14858638	prod	.	-
chr2R	18077322	18080660	Swim	.	-
chr3L	3221114	3222958	RpL28	.	-
chr2R	10057967	10060503	ReepB	.	+
chr3R	10921679	10957648	CG42788	.	-
chr2L	5542542	5546642	Lam	.	+
chr2R	6707483	6708683	Prosbeta5	.	+
chr2R	8767789	8770673	AspRS	.	+
chr2L	419952	420697	RpLP1	.	+
chr2L	18129884	18138083	kel	.	-
chr2R	8086896	8088320	RpS11	.	-
chr2L	13813816	13819824	Sos	.	+
chr2R	19273201	19273954	roh	.	-
chr2R	5469266	5472050	Smyd4-1	.	-
chr2R	5466955	5469352	CG1814	.	+
chr3R	27406673	27413966	rod	.	+
chr2R	19265389	19270947	CG13551	.	-
chr3L	1883892	1884892	Aprt	.	-
chr3R	4846070	4859453	neur	.	-
chr3R	19538536	19544079	nau	.	-
chr2L	8437405	8437996	Chrac-14	.	+
chr2R	14528367	14540281	Ntan1	.	-
chr2L	2746880	2748487	Pgk	.	-
chr3R	20702767	20704549	CG31381	.	+
chr2R	10640026	10640774	ave	.	+
chr2R	8821739	8824040	SCCRO3	.	-
chr3R	15844304	15847060	PIG-L	.	-
chr2R	18686604	18689685	blw	.	+
chr2R	9740452	9741836	Echs1	.	-
chr2R	14709693	14717204	CG15097	.	-
chr3R	18445690	18452356	loco	.	-
chr3R	26418693	26426045	CG2246	.	-
chr2R	20409397	20413612	CG4612	.	-
chr3L	3326265	3328626	PHGPx	.	+
chr2L	9762424	9763262	Taf11	.	-
chr3R	27625356	27631000	CG42233	.	-
chr2L	73485	76211	galectin	.	+
chr2R	9832914	9841530	AGO1	.	-
chr3R	27569212	27569970	CG1890	.	+
chr2R	10060491	10061101	mRpS16	.	-
chr3R	27401557	27406421	pygo	.	-
chr2R	2937296	2939469	lbm	.	+
chr3R	27632589	27635908	Rift	.	-
chr3R	7067930	7069721	CG17734	.	-
chr2R	9051559	9055537	GLaz	.	-
chrX	5564860	5565845	Rab18	.	-
chr3R	7063537	7065836	CG31388	.	+
chr2R	10140103	10143697	Hsc70-5	.	-
chrX	4025244	4026866	GlcAT-I	.	+
chr2R	11969172	11986069	Dg	.	-
chrX	19532800	19534779	Rcd-1	.	+
chr2R	12114006	12117374	Tsf3	.	+
chr3R	25821079	25822756	Sas-6	.	+
chr3R	25860962	25862592	ZIPIC	.	-
chr3L	8528077	8530681	ergic53	.	+
chr2R	4788909	4790635	Ggamma1	.	+
chrX	19522000	19532402	e(y)3	.	-
chr3R	27039180	27040506	CG1542	.	+
chr3R	27022638	27029444	CG1544	.	+
chr3L	15228719	15235932	Tollo	.	+
chr3R	26878338	26879637	Chchd3	.	-
chr3L	8418054	8421755	Cbl	.	+
chrX	19515484	19517107	Naa20A	.	-
chrX	19517160	19519232	MKP-4	.	+
chrX	2500713	2502909	Smyd3	.	-
chr2L	10201100	10202145	RpL7	.	+
chr2L	9449830	9463123	numb	.	+
chr3L	7328542	7332088	eco	.	-
chr2L	10491814	10506779	Myo31DF	.	-
chr2L	9915253	9917220	yip2	.	+
chr3L	17418577	17419382	CG7630	.	+
chr2L	6070990	6073961	Kr-h2	.	+
chr3R	21676132	21677013	CG14545	.	-
chr2L	9491936	9494796	Gdi	.	-
chr2L	4838347	4841465	CG12194	.	+
chr2L	8221127	8239878	Pvr	.	-
chr3R	5970390	5984856	Invadolysin	.	+
chr2L	18449517	18454587	bsf	.	-
chr2L	19549693	19556451	Tep4	.	+
chrX	5902216	5907214	mab-21	.	-
chr2L	20096329	20097253	mRpS18B	.	-
chrX	16215464	16217264	CG9917	.	-
chrX	16217319	16219801	CG32579	.	+
chr2L	16296051	16299858	heix	.	-
chr3L	14064992	14069223	Pex1	.	+
chr2R	18300422	18303023	qkr58E-1	.	-
chr2R	18303314	18306207	qkr58E-2	.	+
chr2L	448254	453024	crq	.	-
chr2R	18306442	18307881	mRpS29	.	-
chr3R	22689098	22690281	IntS12	.	+
chr2R	8481109	8499573	Amph	.	+
chr2R	8524176	8528133	Iswi	.	+
chr2R	17573697	17575147	Tbp	.	-
chr3R	22942467	22944254	CG5880	.	+
chr3R	22940874	22942429	CG6066	.	-
chr2R	19986733	19994555	enok	.	+
chr2L	1173009	1177589	CG4887	.	+
chr2L	1103254	1108373	mtRNApol	.	-
chr2L	2763416	2765665	CG3077	.	-
chr3R	21299212	21301478	Vps33B	.	+
chr2R	20518586	20520446	Cyp9c1	.	+
chr2R	19827933	19829637	Taldo	.	+
chr3R	21677354	21679711	CG5886	.	+
chr3R	21878543	21879850	Vps2	.	+
chr2L	5051193	5053094	eIF3h	.	-
chr2L	2581281	2585430	Drp1	.	-
chr3R	21879959	21881160	Dak1	.	-
chr3R	21719217	21720748	CG5913	.	+
chrX	18529675	18541681	Rip11	.	-
chr2R	7339694	7351535	E(Pc)	.	+
chr3L	8109279	8114679	msk	.	+
chr3R	25049207	25051998	Brd8	.	+
chr2R	13433911	13434967	RpL18A	.	-
chr3R	25047939	25049150	Cisd2	.	-
chrX	5567863	5574010	Tre1	.	-
chr3R	24963692	24964295	CG14512	.	-
chrX	20988186	20991360	CG15445	.	+
chr2R	7915490	7921230	pds5	.	+
chr3R	25628918	25630111	CG7789	.	+
chr3R	25571059	25573235	IntS11	.	+
chr2L	1651258	1698617	chinmo	.	+
chr3L	14267443	14361739	fz	.	+
chr2R	15116568	15131256	cora	.	+
chr2L	141077	143091	CG31974	.	-
chr3R	24367996	24370539	mIF2	.	-
chr2R	15017094	15021211	botv	.	+
chr3R	24162741	24165487	Gfat2	.	-
chr2R	15332590	15333791	EloC	.	-
chr3R	23747005	23748078	BCAS2	.	-
chr2R	17242520	17266969	cv-2	.	-
chr3R	23522188	23525832	ALiX	.	-
chr3R	24934775	24938544	alpha-Man-Ib	.	-
chrX	9137850	9139958	Larp7	.	+
chr3R	24706514	24708667	Nepl20	.	+
chr3R	24703746	24705844	Nepl19	.	-
chr2L	102380	104142	CG11377	.	+
chr2L	5528123	5530682	CG31915	.	+
chr2L	6082603	6096498	Kr-h1	.	+
chr2L	4835335	4837999	tank	.	-
chr2R	10637671	10639776	Rpn6	.	-
chr2L	12095176	12096511	CG6712	.	-
chr2L	10242512	10247078	chico	.	-
chr3L	1715595	1731107	drpr	.	-
chrX	6178504	6182023	Top3beta	.	-
chrX	6265098	6266948	PpV	.	-
chr2L	2868627	2874489	CG31694	.	-
chrX	6425049	6427289	RpL7A	.	-
chr2L	3466157	3467334	ND-PDSW	.	+
chr2L	8401476	8403280	fy	.	-
chr2L	13013388	13019147	CG9934	.	-
chrX	18551788	18555237	fu	.	+
chr3L	6965850	6973144	Galphai	.	-
chr2R	12403655	12420933	Sema2a	.	+
chr2L	12692993	12693939	CG6153	.	+
chrX	9213392	9218491	c12.2	.	+
chrX	5976742	5985504	Mipp2	.	-
chr3R	15468980	15470108	Vha13	.	-
chr2R	3409942	3413221	Orc1	.	-
chr3L	6175276	6178020	D19B	.	-
chr2L	8364855	8365663	CSN8	.	+
chr2L	3478434	3479612	Thor	.	+
chr3L	9426786	9428499	CG42526	.	-
chr2R	9855813	9857407	PheRS-m	.	+
chr3L	3371287	3374170	Ythdc1	.	-
chr3L	3374282	3376649	CG12010	.	+
chr2L	11827204	11829405	esc	.	-
chr2L	415067	418536	ebi	.	+
chr2L	11850307	11852881	Mal-B2	.	+
chr2R	3819934	3824345	drosha	.	+
chrX	1587648	1589922	a6	.	-
chr2R	13675917	13676915	Ubc10	.	-
chr3R	19956029	19960376	Tsc1	.	+
chr2R	3818559	3819885	rnh1	.	-
chr2L	1724974	1727717	Eno	.	-
chr2L	7194908	7204264	CG4502	.	-
chrX	6568420	6571209	Mcm6	.	+
chrX	7000305	7004354	fz4	.	-
chrX	17551405	17563404	beta-Spec	.	+
chrX	17736194	17737381	e(y)1	.	+
chr2L	8449691	8463994	Agpat2	.	-
chrX	17037621	17042297	RpS5a	.	-
chr3L	12778231	12798216	Atg1	.	-
chrX	16172390	16179651	eas	.	+
chr2L	9616836	9622588	GlcAT-S	.	+
chrX	16677966	16679125	mRpL22	.	+
chr2L	2856070	2856705	RpS21	.	+
chr2L	1077948	1080803	ast	.	+
chrX	13673880	13676203	CtsB1	.	-
chr2L	5525905	5535869	Cap-D3	.	+
chr2L	3462218	3466112	msl-2	.	-
chr2L	1049674	1077815	S	.	-
chr3L	8163740	8169078	RecQ4	.	-
chrX	20263361	20264778	Syx16	.	-
chrX	9211948	9213256	c12.1	.	-
chr2L	542786	544653	Spp	.	-
chrX	10222910	10223905	Gip	.	-
chrX	7578920	7590737	CHES-1-like	.	-
chrX	7795913	7797676	bys	.	+
chrX	10354769	10355911	Neb-cGP	.	+
chrX	14476169	14477015	mRpS25	.	-
chrX	11695729	11701150	Hsc70-3	.	-
chrX	13108442	13151216	mew	.	-
chr3R	21478813	21487008	Tnks	.	-
chrX	13676492	13677414	CG11103	.	+
chr3R	25864344	25865255	janA	.	-
chrX	19781386	19802141	Hers	.	+
chrX	22227998	22257030	fog	.	-
chr3R	15688239	15690115	CG4572	.	-
chr2R	2645106	2646408	CG9436	.	-
chr3R	18574736	18576319	rumi	.	-
chr2R	2555655	2556243	CG15908	.	+
chr2R	2529923	2532603	Fmo-2	.	-
chr3R	10493575	10523014	Meltrin	.	-
chr2L	8363699	8364596	RpS13	.	-
chr3R	22668184	22688535	Lerp	.	-
chr3L	4281504	4282817	CG11583	.	-
chr3R	20049167	20052656	Spps	.	-
chr2L	19584235	19586440	CG10366	.	+
chr3R	20480882	20485101	CG6695	.	+
chr2L	19732080	19735980	CG10462	.	-
chr2L	14184478	14234108	Dyrk2	.	-
chr2L	19400781	19423552	Pax	.	-
chr2L	20919094	20922876	Mtp	.	-
chr3R	19599947	19607131	Nup98-96	.	-
chr2R	12459587	12461659	CG4927	.	+
chr3R	14228748	14230448	koko	.	+
chr2R	4049184	4051005	RagC-D	.	-
chr3R	14493574	14494805	CG31229	.	+
chr3R	18510728	18512232	Gclm	.	-
chr2R	5031461	5032656	Prp38	.	+
chr2R	5029651	5031419	shrb	.	-
chr2R	4994656	4997223	Pgm2a	.	-
chr3R	15690480	15692591	CG4686	.	+
chr2R	4831803	4834849	CG8230	.	-
chr2R	4814519	4815610	AIMP1	.	-
chr2R	4796937	4797854	CG8252	.	-
chr2R	4788071	4788880	MrgBP	.	-
chr2R	3352523	3354264	p47	.	-
chr2R	3281051	3283437	Glo1	.	-
chr3R	20873428	20875177	CG11790	.	+
chr3R	17851697	17853036	Cchl	.	-
chr2R	3562867	3563867	U2A	.	-
chr3R	20696924	20702376	CG3744	.	-
chr2L	21626309	21629932	Df31	.	-
chr2R	3475278	3477614	CG1360	.	-
chr3R	20159155	20162477	Dis3	.	+
chr2L	17499268	17501106	mEFTs	.	-
chrX	16683438	16685299	Rrp45	.	-
chr3R	27600771	27602374	CG2126	.	-
chr2L	14352594	14355085	l(2)34Fd	.	-
chrX	17134501	17139034	CG8915	.	-
chrX	18518075	18528941	wgn	.	-
chr2R	5286585	5287404	l(2)k10201	.	+
chr2L	12690336	12692934	CCT4	.	-
chr3R	1045379	1047270	CG1116	.	+
chr3L	14753620	14754944	CG33260	.	-
chrX	18778546	18782893	CG7332	.	+
chr2R	11986453	11986842	mRpL34	.	+
chrX	19635257	19638368	CG18809	.	-
chr2L	13177150	13178978	CG5439	.	+
chrX	15466292	15468568	CG9213	.	-
chr2L	19043535	19045148	Ttc19	.	-
chr3R	19549053	19557221	CG10365	.	+
chrX	15479322	15487184	CG9220	.	-
chrX	15591538	15594067	CG8128	.	+
chr3R	23532822	23536579	CG12877	.	+
chr3R	24974084	24975623	Pglym78	.	+
chr2L	18987707	18988331	CG15168	.	+
chr2L	18969028	18972004	Tango6	.	+
chr3R	23423285	23433118	dsd	.	-
chr2L	19432574	19435841	Rab9	.	+
chr3L	19811274	19822623	Deaf1	.	+
chr3R	8193539	8194990	GstD1	.	-
chr2L	19063295	19064726	CG10495	.	+
chr2L	7056301	7063586	Mnn1	.	+
chr2L	7205253	7220033	CG13784	.	-
chr3R	25685777	25687216	CG15514	.	-
chr2L	7885503	7886109	CG34132	.	+
chr2L	8163073	8190137	Piezo	.	+
chr2L	12096525	12097687	Mt2	.	+
chr3R	25819197	25820953	CG7903	.	-
chr3R	25836198	25840887	CG7920	.	-
chr3R	26271357	26276128	aralar1	.	-
chr2L	21741254	21753723	step	.	-
chr3R	16636526	16641912	Fancd2	.	-
chrX	17054039	17089346	baz	.	+
chr3R	24889550	24934670	CG11873	.	+
chr3R	24972738	24973825	CG11882	.	-
chrX	15770716	15781344	tay	.	-
chr3R	25054883	25061024	Usp1	.	+
chr2L	4981614	4992435	CG34126	.	+
chr3R	14752718	14754381	Mpc1	.	-
chr2R	12030652	12033411	CysRS	.	+
chr2R	11986811	11990113	CG8414	.	-
chr3R	10184078	10187508	HEATR2	.	-
chr2R	11894398	11895172	Ufc1	.	-
chr2R	11877188	11878791	CG8314	.	-
chr3R	10396194	10401609	CG7987	.	-
chr3R	1478362	1480583	elm	.	-
chr3R	1450196	1451669	RpL13A	.	+
chr3R	4538628	4541601	Cks85A	.	-
chr3R	4640407	4646404	aqz	.	-
chr2R	10146535	10148655	beta4GalNAcTA	.	+
chr2R	10143998	10146292	CG8531	.	+
chr3R	2908947	2911805	Tailor	.	-
chr2R	10868768	10878841	pcs	.	+
chr3R	3712767	3715872	ArgRS-m	.	+
chr3R	10715953	10718109	UQCR-C1	.	+
chr2R	14069940	14071595	CG5721	.	-
chr2R	14034802	14035502	EMRE	.	-
chr3L	21531959	21532547	COX8	.	-
chr3L	21532962	21534315	VhaM9.7-b	.	+
chr3R	27036688	27039098	Zwilch	.	-
chr2R	13734204	13735949	olf186-M	.	+
chr2R	13677184	13679953	CG5033	.	+
chr3R	26251382	26253900	CG2218	.	-
chr3L	20515540	20519274	CG4825	.	-
chr2R	14509046	14510491	CG5335	.	+
chr3L	22903591	22916632	CG12768	.	+
chr2R	12979489	12980575	CG6984	.	+
chr3R	9794347	9857779	rdx	.	-
chr2R	12737942	12741609	IntS8	.	+
chr2R	13313175	13315016	CG6550	.	-
chr3L	21634095	21635699	Atox1	.	+
chr2R	13612535	13614352	Snx16	.	-
chr3L	21825874	21829785	Nopp140	.	+
chr3L	22059007	22060316	CG14561	.	+
chr2R	13405728	13406532	CG4866	.	+
chr2R	13404766	13405691	APC10	.	-
chr2R	7035107	7037573	CG12391	.	-
chr3R	11491905	11516235	pxb	.	+
chr2R	6781964	6784727	CG12942	.	+
chrX	9053547	9054085	CG9034	.	-
chr3R	14004997	14009201	cdm	.	-
chr2R	5472148	5473631	Updo	.	+
chr3R	12828597	12832930	Irc	.	+
chr3R	12970197	12975134	m-cup	.	-
chr3R	12977583	12979493	CG5292	.	+
chr3R	13211613	13215987	lute	.	+
chr3R	13496993	13499550	Mps1	.	+
chr3R	13220921	13228237	Sur-8	.	-
chr2R	6029843	6033711	CG18011	.	+
chr2R	5958486	5963150	CG1371	.	-
chrX	2513832	2516173	Seipin	.	+
chr2R	8406671	8409129	CG8569	.	+
chr2R	8404769	8406417	CG8818	.	-
chr3R	7045990	7047239	CG6693	.	-
chr3R	7416108	7445628	Jupiter	.	-
chr2R	8356156	8359227	CG8545	.	+
chr3R	5385482	5387255	MBD-like	.	+
chr3R	5387305	5389395	CG9393	.	-
chrX	14938156	14945875	CG5541	.	+
chr2R	7712850	7714602	CG13192	.	+
chr2R	9102211	9103265	CG4627	.	+
chr3R	11670188	11679303	cv-d	.	-
chr3R	11182951	11184985	CG5044	.	+
chr3R	7606853	7612496	prd1	.	-
chr3R	7793430	7797408	GC1	.	+
chr2R	8232488	8238830	ana3	.	+
chr3R	9086078	9087949	CG11686	.	+
chr2R	14740939	14742592	Jheh1	.	-
chr3L	16963113	16987488	Exn	.	+
chr3L	18674137	18674936	Sgf11	.	-
chr3L	19135333	19163748	fz2	.	-
chr3L	20490423	20504158	CG32425	.	+
chr3L	16608966	16640982	Abl	.	-
chr3R	25958703	25960031	Tpi	.	-
chr2R	11810545	11819440	bdg	.	-
chr2R	11623001	11649549	CG30089	.	+
chr3L	14699851	14740968	ome	.	+
chr3L	2252744	2257423	CG1275	.	-
chr3L	21189931	21190838	CG34261	.	+
chr3R	2923405	2934146	Alh	.	-
chr3R	3684489	3712455	CG17816	.	-
chrX	19160689	19162929	CG8010	.	-
chr3R	1447841	1449847	CG2911	.	-
chr3L	22287084	22400963	Ten-m	.	-
chr3L	22707508	22710376	ArfGAP3	.	-
chr2L	11989936	11990979	dgt2	.	+
chr3R	736274	765940	Cdep	.	+
chr2L	1611410	1612576	CG14352	.	+
chr2L	1594822	1611157	CG31935	.	-
chr2R	13652079	13654575	OstDelta	.	-
chr2R	13633342	13635583	sub	.	-
chr2L	9428669	9431052	FucTB	.	-
chr2R	18384009	18434063	px	.	-
chr2L	1170753	1172805	Charon	.	-
chr2L	9952072	9954181	CG13126	.	-
chr2L	1707132	1710421	CG17660	.	-
chr2L	1729887	1731070	CG31937	.	+
chr2L	2217290	2220625	mio	.	+
chr2R	14039259	14041565	adp	.	+
chr2L	2147518	2151664	TBCD	.	+
chr2L	1981176	1982099	CG15362	.	+
chr2L	1975463	1980755	CG15356	.	-
chr2L	1750687	1752122	CG17712	.	-
chr2R	13315300	13316820	Mtap	.	+
chr2L	9954325	9956176	CG4709	.	+
chr2R	20847364	20850771	CG2765	.	-
chr2L	143323	144227	CG11454	.	+
chr3R	20023313	20047687	twin	.	-
chr3L	9428636	9431804	MTF-1	.	+
chr3L	9827467	9829605	I-2	.	-
chr3L	10509103	10584025	Rbfox1	.	+
chr2L	271912	273715	mbm	.	-
chr2L	824329	825861	CG3862	.	-
chr2R	19432346	19435674	wmd	.	-
chr2R	19601423	19622369	Sesn	.	+
chr3L	8089622	8101936	Ect4	.	+
chr2L	811584	813380	Dbp21E2	.	+
chr2L	10304069	10306565	CG5390	.	-
chr2L	453108	454654	shv	.	+
chr2L	421771	422489	CG13692	.	+
chr2L	418434	419652	CG13690	.	-
chrX	19096136	19102220	Ulp1	.	-
chr3R	5603764	5605250	RpS29	.	+
chr2R	4815674	4820608	PAN2	.	+
chr2R	4781118	4786303	Sec31	.	+
chrX	15349577	15356474	shtd	.	-
chrX	15347504	15349584	CG11655	.	+
chr2R	4611763	4616504	gcl	.	+
chr3R	22890712	22895792	spz	.	-
chr2R	5283770	5286239	Non1	.	-
chr3R	23777773	23779834	CG4951	.	-
chrX	15891049	15893731	CG8939	.	+
chr3R	26131530	26132362	CG34300	.	-
chr3R	26358329	26404627	tmod	.	+
chrX	15640681	15643004	CCT6	.	+
chrX	15635376	15640264	CG8944	.	-
chr2R	4051069	4055274	Rs1	.	+
chr3L	22766636	22778335	SPoCk	.	+
chr2L	19761587	19764136	fbp	.	-
chr2L	19736044	19736956	Nf-YB	.	+
chr2L	18971993	18974188	L2HGDH	.	-
chr3R	19431473	19495381	CG31145	.	-
chr2L	18977519	18987280	Swip-1	.	-
chr3R	11760822	11787846	Sap47	.	+
chr3R	22741483	22771031	CG46339	.	+
chr3R	10217405	10307435	cv-c	.	-
chr2R	8201622	8205078	CG30046	.	+
chr2R	7913119	7915212	Mppe	.	-
chr2R	15343675	15347028	mei-W68	.	+
chr2R	7257805	7258840	Tapdelta	.	-
chr3R	9540929	9590389	CG34383	.	+
chr3R	6678446	6679366	CG4565	.	+
chr3R	7026131	7034355	cu	.	+
chr3R	7042257	7043620	CG4820	.	+
chr3R	7790396	7793179	CG12213	.	-
chr2L	13393687	13395092	RpL24	.	-
chr3R	20859867	20864490	Ythdf	.	-
chr2R	5923041	5936124	oys	.	-
chr3R	16149996	16153725	CG4360	.	-
chr2L	16887109	16887966	CG6115	.	-
chr3R	18580337	18619752	CG7029	.	+
chr2L	13774340	13780165	CG9008	.	-
chr2R	14517420	14519407	zda	.	-
chrX	11263698	11303809	dlg1	.	+
chr2L	8686231	8687052	Trs23	.	+
chr2L	8684823	8685955	PrBP	.	-
chr2L	8434058	8437365	D12	.	-
chrX	13639610	13649439	Pdcd4	.	-
chr2L	273836	274694	CG11555	.	+
chr2R	20827229	20827903	CG2811	.	-
chrX	14097994	14105490	l(1)G0469	.	-
chrX	15656989	15663547	RpIIIC160	.	+
chr2L	8342695	8344378	CG14273	.	+
chr3L	1865430	1869491	CG12025	.	+
chr3L	1738407	1745421	Gk2	.	+
chr3L	1600942	1602034	CG12104	.	-
chrX	9003583	9011772	AP-1gamma	.	+
chr3L	1305288	1307112	CG2277	.	-
chrX	10384102	10387769	spri	.	-
chr2R	20499405	20501429	Adck	.	+
chr2R	20145536	20152736	CG3376	.	+
chr2L	3030539	3032300	GABPI	.	+
chr2L	1884622	1943461	Wdr62	.	+
chr2L	7430530	7433516	CG5958	.	-
chr2L	7384486	7388253	CG5149	.	-
chr2L	8216851	8218017	CG8292	.	-
chr2L	8200465	8205132	SLC5A11	.	-
chrX	18260594	18271897	CrebB	.	+
chr2L	7884930	7885450	SmE	.	-
chr3L	1862881	1865240	HBS1	.	-
chr3R	255520	259617	eIF3a	.	-
chr2L	10737345	10740762	CG12299	.	+
chr2L	11523021	11528205	CG31705	.	-
chr3L	19838393	19854025	Papss	.	+
chr2L	11988735	11989882	zuc	.	-
chr3L	21872677	21925802	mub	.	+
chr3R	25567694	25570814	Wdr24	.	-
chr2L	10306922	10308045	CG4968	.	+
chr2L	10204757	10206961	CG5734	.	-
chr2L	10199401	10200974	Ripalpha	.	-
chr2R	16897269	16899426	grau	.	-
chrX	20982441	20987941	unc	.	-
chr3R	16644851	16647570	CG17271	.	-
chr2R	8500245	8507325	Galphaq	.	+
chr3R	25141507	25145320	Cnx99A	.	-
chr3R	10705179	10708353	CG3631	.	+
chr2R	7755381	7773090	CG13185	.	-
chr2R	8052414	8053244	CG34232	.	-
chr2R	10061198	10070343	cg	.	+
chr2R	17501350	17504412	CG18870	.	-
chr2L	6468538	6473904	mmy	.	-
chr2L	6498647	6526919	CG31637	.	+
chr2L	6557800	6559149	COX5B	.	+
chr2R	7599768	7613850	pyr	.	+
chr2L	6562325	6564709	Ent2	.	+
chr2L	2874890	2877168	CG8814	.	+
chr2R	16508419	16510934	CG11180	.	-
chr2L	3023226	3026439	CG3542	.	+
chr2L	7998869	7999676	Sirup	.	+
chr2L	3021309	3023141	alpha4GT1	.	-
chr2R	15390573	15392099	CG11007	.	+
chr2R	13435274	13443794	MESR4	.	+
chr2R	19435762	19436402	levy	.	+
chr2L	6125132	6125911	Arpc4	.	+
chr3L	20468062	20470103	isoQC	.	+
chr2L	7892325	7984196	Snoo	.	-
chr2L	6949310	6950207	Gas41	.	-
chr2L	6854142	6860849	l(2)k09022	.	+
chr2L	6634549	6648145	CG31635	.	-
chr2R	19640277	19641038	CG5532	.	+
chr2L	11988270	11988801	CG34163	.	+
chr2L	5278865	5283002	Bub1	.	+
chr2R	18262595	18265989	Rtf1	.	+
chr2R	3510747	3537404	CG43340	.	+
chr2R	3843655	3845759	CG2906	.	+
chr2L	4403251	4403955	Dim1	.	+
chr2R	3861620	3871568	ACC	.	-
chr2R	4024491	4033486	Lpin	.	-
chr2L	6069790	6070686	CG9154	.	-
chr2R	18558092	18560717	RYBP	.	+
chr2L	18532728	18572286	Pde11	.	-
chr3L	20219481	20223350	Su(var)3-3	.	+
chr3L	2981022	2983551	CPT2	.	+
chr3L	2774338	2780677	Atg2	.	+
chr3L	2782255	2786010	Pgant6	.	+
chr3L	710820	711850	CG13896	.	-
chr3L	15494038	15496869	CG7272	.	+
chr3L	3148646	3154225	BtbVII	.	+
chr3R	485301	537667	smash	.	+
chr2L	7987113	7994184	pes	.	-
chr3R	14129001	14136503	PKD	.	-
chr3L	12264756	12270351	Sms	.	-
chr2L	13169649	13176785	Sfmbt	.	-
chr2L	16545016	16662012	mtgo	.	+
chr3L	3223341	3224650	eIF1	.	+
chr3L	15613001	15617230	CG7372	.	+
chr3L	13012815	13015788	AdenoK	.	-
chr3L	2257456	2258922	CG2034	.	+
chr3L	3896900	3897498	CG14977	.	+
chr3L	2376484	2377556	CG15877	.	-
chr3L	11677080	11683255	Sugb	.	+
chr3R	6689609	6694364	SelR	.	-
chr3L	19287867	19291930	fal	.	+
chr3L	17523181	17539476	Nedd4	.	+
chr3L	2772560	2774007	CG12093	.	-
chr3L	3322025	3325946	Strip	.	-
chr3L	8349504	8352186	Idh	.	-
chr3L	9719995	9721799	Naa60	.	+
chr3L	1333239	1334576	CG2211	.	-
chr3L	16345091	16346386	Tcs3	.	+
chr3L	16341847	16345051	Golgin104	.	-
chr3L	1313696	1318330	Herc4	.	+
chr3L	4186018	4186865	VhaM9.7-c	.	-
chr3L	4170404	4173789	Ero1L	.	+
chr3L	680436	682061	CG3386	.	-
chr3L	690517	691951	RabX6	.	+
chr3L	8400368	8405925	Oseg1	.	-
chr3R	21117092	21118699	CG31098	.	-
chr3L	3468023	3471309	CG14971	.	-
chr3L	3903492	3905035	Sc2	.	+
chr3R	15620311	15662539	bnl	.	-
chr3L	15961304	15963002	CG10516	.	+
chr3L	15953936	15960972	l(3)72Ab	.	-
chr3L	3905344	3907813	ida	.	+
chr2L	2488197	2492671	Slh	.	-
chr3L	3941008	3942465	CG10863	.	-
chr3R	3952327	3954897	Arl8	.	+
chr2R	10746350	10748263	U3-55K	.	-
chr3L	8103468	8106506	Nulp1	.	+
chr2R	15343675	15370080	par-1	.	+
chrX	11912673	11914752	Lsm12	.	+
chrX	11908457	11911091	regucalcin	.	+
chr3R	4806582	4808515	CAHbeta	.	+
chr2R	5988541	5995200	14-3-3zeta	.	+
chr2L	6789770	6794599	nrv2	.	-
chrX	12353829	12357145	Rab40	.	-
chr3R	3073873	3075219	CG1227	.	-
chr3R	22938288	22940848	CG5815	.	+
chr2R	3477624	3480174	scra	.	+
chr2R	4553676	4570296	Acsl	.	+
chrX	12638497	12643818	CG4004	.	+
chrX	12659299	12665011	Agpat1	.	+
chr3L	9703522	9706927	SH3PX1	.	-
chr3R	5593556	5595749	Naa80	.	+
chr3L	8979810	8982235	CG5068	.	+
chr3L	8991284	8995666	CG5087	.	+
chr3L	10869415	10872137	CG6418	.	-
chr3L	8668859	8672353	h	.	+
chr3L	9127867	9128842	Dhpr	.	+
chr3L	10684124	10685698	CG11811	.	+
chr3R	5226091	5226742	RpL34b	.	-
chr3L	8539775	8567509	rhea	.	+
chr3L	19875151	19903315	Mi-2	.	-
chr3R	145405	152101	CG9795	.	+
chr3R	3827284	3831441	CG2698	.	+
chr3L	21021306	21023241	Pdss2	.	+
chr3R	1374079	1376354	mia	.	-
chr3L	5804073	5805328	kri	.	+
chr3L	7972146	8043433	nmo	.	+
chr3L	22710828	22713043	CG32452	.	+
chr3L	1645931	1647464	CG17249	.	-
chrX	11767352	11769379	CG15739	.	+
chr3L	20142714	20191417	CG42674	.	-
chr3L	13918982	13922100	CG8833	.	-
chr3R	1474787	1478351	Sec23	.	+
chr3L	12520315	12523271	nst	.	-
chr3L	12514229	12517114	Gcn5	.	-
chr3R	467685	469014	MED31	.	+
chr3L	7319625	7321942	CG8602	.	-
chrX	12365697	12371530	CG42258	.	+
chr3R	1342839	1365133	Itp-r83A	.	+
chrX	11786040	11787778	sicily	.	+
chr3L	13029921	13034076	SRm160	.	+
chr3R	1082759	1094768	Hph	.	+
chr3R	22690327	22692347	ball	.	-
chrX	6182133	6183595	wuho	.	+
chrX	6183503	6185278	Rpt4	.	-
chrX	6185336	6187186	mldr	.	+
chr3R	7035969	7037620	Tctp	.	+
chr3R	1568232	1572860	Madm	.	+
chr3L	21026654	21027303	CG10581	.	-
chr3L	21023380	21024460	CG10584	.	-
chr3R	19559046	19576714	Hmgcr	.	+
chrX	5211442	5213104	Sas10	.	+
chrX	6484809	6490987	Pat1	.	+
chr3R	1605037	1607030	jagn	.	+
chr3R	10155862	10195730	NK7.1	.	-
chr3R	22934375	22937992	gb	.	-
chr3R	19557097	19559184	Rpn9	.	-
chrX	4803135	4808994	CG32772	.	+
chrX	4809313	4812480	CG4041	.	-
chrX	4812763	4815681	CG6903	.	+
chrX	6113990	6116752	Efr	.	+
chr3L	11089596	11091656	CG33947	.	+
chr3L	7970905	7971750	CG8038	.	-
chrX	6418497	6420375	CG3918	.	+
chr3L	13349634	13350323	Nplp2	.	+
chrX	6992611	6996333	CG4615	.	-
chr3R	19877403	19879314	Pisd	.	+
chr3L	7644966	7647852	CG7492	.	-
chr2R	7167989	7171476	CG9062	.	-
chrX	6562572	6568006	CG3198	.	-
chr2R	7171788	7172603	CG13220	.	+
chrX	6593541	6613422	CG14441	.	+
chrX	6614508	6624566	CG3168	.	-
chr3L	19918043	19920275	Grasp65	.	+
chr3L	7712450	7714572	Mcad	.	+
chr3L	19908151	19911260	Rpn1	.	+
chrX	6712211	6714952	Nf-YC	.	-
chrX	6715049	6716873	xit	.	+
chr3R	1442366	1449847	Spec2	.	-
chrX	5802168	5805822	CG12236	.	+
chrX	4525406	4530037	CG12179	.	-
chr3L	20779440	20781237	CG11396	.	-
chr3L	8624609	8627169	Cdc6	.	-
chr2R	4775909	4778906	CG8272	.	-
chr3L	20519676	20521010	CG4858	.	+
chrX	2518837	2527386	PI4KIIIalpha	.	+
chr2R	3334978	3337500	CG11125	.	+
chrX	2595157	2597778	Ugalt	.	-
chrX	2624250	2626223	ttm50	.	-
chrX	2626502	2628435	CG2712	.	+
chr2R	3454314	3468180	Vps13	.	+
chr3R	19077285	19080793	EloA	.	+
chr3L	22068156	22068856	CG7130	.	-
chr3R	463732	467301	CG9775	.	-
chrX	19593853	19595788	CG14231	.	-
chrX	5708897	5709853	AgmNAT	.	-
chrX	5764874	5767390	GAA1	.	-
chr3R	1511577	1538559	plx	.	+
chrX	5649781	5653784	CG15771	.	+
chr3L	8516842	8517966	GstO1	.	-
chr3R	12183862	12185188	CG17931	.	-
chrX	4011053	4020775	tyf	.	+
chrX	19634570	19638081	COX6B	.	-
chrX	5648062	5648991	lin-52	.	-
chrX	10751690	10757613	CG2186	.	+
chrX	10662570	10665732	BTBD9	.	+
chr2R	18770270	18773770	YME1L	.	-
chrX	10742790	10746360	CG2202	.	+
chrX	10746479	10748902	feo	.	-
chrX	10749175	10751446	sofe	.	-
chr2R	18774084	18775101	asrij	.	+
chr3R	639361	641747	CG1129	.	+
chr3L	17414887	17418317	Sec3	.	-
chr3L	5558331	5559865	bc10	.	+
chrX	14918469	14928447	be	.	+
chr3L	17647717	17648745	CG7484	.	+
chrX	10277904	10279182	Psf3	.	-
chr3L	332801	342915	mthl10	.	-
chr3L	21818065	21820956	CG7414	.	+
chr3L	22856964	22857359	CG33169	.	+
chrX	11377551	11379093	Uba5	.	+
chrX	11019264	11020818	Rpt3	.	+
chr3L	5755063	5758802	CG10576	.	-
chr3R	3586754	3589669	Sp7	.	+
chr3L	6737526	6740355	velo	.	-
chrX	11244641	11249333	CG1737	.	+
chr3L	5142949	5145476	Gen	.	-
chrX	9672775	9675951	CG1354	.	+
chr2R	12075394	12081782	clu	.	+
chr3L	19087990	19089317	CNPYb	.	-
chr2R	3993890	4001454	udd	.	+
chrX	8046981	8048566	CG18262	.	+
chrX	8135534	8137393	sni	.	-
chr3R	20144722	20154341	BRWD3	.	+
chr2R	8516202	8519786	muskelin	.	-
chrX	7835511	7840941	l(1)G0193	.	-
chr2R	8034086	8038111	CG8878	.	-
chr3L	7367150	7374574	SMSr	.	-
chrX	7806122	7811473	snz	.	+
chrX	7814442	7815999	Ykt6	.	+
chrX	8335280	8336381	CG12123	.	-
chrX	15594205	15595292	CG9240	.	-
chr2R	14035969	14038915	CG5742	.	-
chr3L	6185224	6186279	Sf3b6	.	-
chrX	9130834	9137500	mxc	.	-
chr2R	15381501	15384361	hpo	.	-
chrX	9448656	9449242	RpS28b	.	+
chrX	9498187	9500002	Lst8	.	-
chrX	9500396	9502917	LysRS	.	-
chrX	12465244	12477226	Pits	.	-
chrX	8449272	8452814	IntS4	.	-
chrX	8496170	8500337	Caf1-180	.	-
chrX	8571096	8574735	CG12772	.	+
chrX	8575584	8582793	CAH3	.	+
chr2L	8403573	8408280	emb	.	+
chr3L	18741787	18743583	Atg3	.	+
chr3L	18739711	18741467	Nufip	.	-
chr3L	9470138	9479630	Jarid2	.	+
chr3L	651542	652881	CG3402	.	-
chr3L	13435694	13442345	cmb	.	+
chrX	13578586	13612318	Nadsyn	.	-
chr3L	17842827	17845289	TrpRS-m	.	+
chr2R	16957873	16960294	CG10527	.	-
chr2R	16899475	16903133	CG9346	.	+
chr3R	24938793	24940668	Pdhb	.	+
chr3R	14848180	14849752	CG6005	.	-
chr3R	11116031	11116521	CG45218	.	-
chr3L	582824	589274	Kah	.	-
chr3R	21308820	21311203	CG5116	.	+
chr3R	20460992	20475765	puf	.	-
chr3R	20610274	20612770	CG5805	.	-
chr3L	19809265	19810890	Fibp	.	-
chr2R	19284293	19289832	CG3520	.	-
chr2R	20085347	20089710	CG3356	.	+
chr3L	10872185	10872897	Blos4	.	+
chr2R	20083021	20084550	cN-IIIB	.	+
chr3L	19606527	19611621	l(3)76BDm	.	-
chr3L	12743331	12746502	CG10984	.	+
chr3R	7411076	7415868	CG6791	.	-
chr3L	16080917	16083492	CG5235	.	-
chr3R	25317246	25319240	CG2310	.	-
chr3L	12501098	12507915	sti	.	-
chr2R	16511052	16515820	FAM21	.	+
chr3R	12029093	12030683	CG31287	.	+
chrX	13290932	13295257	CG1673	.	+
chr2R	19778035	19780700	DNAlig1	.	+
chr3L	19059255	19079526	Mkp3	.	-
chr3L	19092223	19093463	Gem2	.	-
chr2R	20487470	20489890	CG3548	.	+
chr2R	16864561	16865105	CG9344	.	+
chr2R	16130257	16132893	Hacl	.	-
chr3R	21303590	21308556	XNP	.	-
chrX	13265028	13274193	CG1640	.	+
chr3L	16078321	16080625	Tasp1	.	-
chr2R	20413695	20417104	Brca2	.	+
chr3L	12508159	12512795	tral	.	+
chr3L	12517527	12518250	ver	.	+
chr3R	4062836	4066237	Ada2b	.	-
chr3L	9707424	9710816	vsg	.	+
chr2L	157836	158664	CG33635	.	-
chr3L	14755128	14760803	CG9384	.	+
chr3R	25687619	25689305	RpS8	.	+
chr3L	9431582	9435367	Bet3	.	-
chr3R	20080252	20096955	jar	.	-
chr3L	9433156	9435367	Nf-YA	.	-
chr3L	19999684	20017610	kug	.	+
chr3L	9407938	9413277	Tat	.	-
chr3R	7709660	7712890	mthl5	.	-
chr3L	9342709	9344589	PGRP-LF	.	+
chrX	13633777	13635134	CG11151	.	+
chr3L	15578531	15580967	CG7656	.	-
chr2R	17546275	17547512	Rae1	.	-
chr2R	17557657	17559098	NC2alpha	.	+
chr3R	25627321	25628566	CG7834	.	-
chr2R	19994611	20001815	CG4049	.	-
chr3R	7389780	7392776	fabp	.	-
chr3L	2466861	2499226	Svil	.	+
chr3L	19864239	19874883	Usp32	.	+
chr2L	12027438	12034122	dmGlut	.	+
chr3L	1334889	1339415	l(3)02640	.	+
chr2R	17572788	17573706	eIF3k	.	+

## Sheet: NDR-Promoter
chr2R	20790939	20791458	RpL41	.	-
chr2R	19949376	19949954	RpL39	.	-
chr2R	12473634	12474237	RpLP2	.	+
chr2R	7779627	7783025	eEF1alpha1	.	+
chr2R	18741906	18743217	RpL23	.	+
chr2L	22247146	22247875	RpL21	.	-
chr2L	10408352	10410456	RpS27A	.	+
chr3L	8594106	8595492	RpL14	.	+
chr2R	10102864	10104083	RpS23	.	-
chr2L	8041873	8042909	RpL36A	.	-
chr2R	17181273	17181909	RpL29	.	+
chrX	13229670	13231671	RpS15Aa	.	-
chr3R	27420514	27421926	RpL6	.	-
chr3L	23086290	23088571	RpL10	.	-
chr2L	22427533	22429382	RpL5	.	-
chr2R	18493250	18495500	RpS16	.	+
chr3R	16676238	16677149	RpS30	.	+
chrX	5566513	5567576	RpL35	.	+
chrX	1375830	1377325	sta	.	-
chr3R	26032252	26034742	RpS7	.	-
chr3LHet	2397792	2398981	RpL15	.	+
chr2R	1901415	1903194	Act42A	.	-
chr2R	15329847	15331023	RpL11	.	+
chr4	86823	87833	RpS3A	.	-
chr2R	5474740	5475494	RpL31	.	+
chr2L	21678150	21682116	eEF2	.	-
chr3R	21071677	21073194	RpS27	.	-
chr3R	25870951	25871790	RpL32	.	-
chr3L	3193216	3197059	Hsp83	.	+
chr2L	4227699	4228547	RpL40	.	+
chr3R	19184534	19185650	RpS3	.	+
chr3L	7233303	7234357	RpL18	.	-
chr2L	5071000	5071904	RpL37A	.	+
chr3L	13016452	13017862	RpS12	.	+
chrX	7793657	7795364	RpS6	.	-
chr3R	11068409	11072336	Hsc70-4	.	+
chr2R	12457701	12458735	RpS15	.	-
chr3R	1291352	1292823	RpL35A	.	-
chr3L	9502990	9504631	RpS9	.	-
chr2R	20855400	20857070	RpL19	.	-
chr2R	403505	403963	RpL38	.	-
chr2L	9967330	9968491	RpL13	.	+
chr3R	22694960	22696289	SPARC	.	-
chr3L	18892204	18893508	RpL26	.	+
chr3L	11815951	11817311	RpL10Ab	.	+
chr2R	18528031	18528924	RpS24	.	-
chr2R	19947901	19948936	RpL12	.	+
chr2L	9896265	9897521	RpS2	.	-
chrX	522382	523516	RpL36	.	-
chrX	7827775	7828710	RpS14a	.	+
chr2L	5981764	5985559	eIF4A	.	+
chrX	6635570	6638271	RpL17	.	-
chr2R	15334824	15339105	betaTub56D	.	-
chr3R	21509345	21510773	RpL27	.	-
chr2R	14028282	14033123	pAbp	.	+
chrX	15032634	15033400	RpL37a	.	-
chr2L	18442507	18443277	RpS26	.	-
chr2R	12755727	12756634	eEF1beta	.	+
chr2L	6966780	6967644	smt3	.	-
chr3R	25045894	25047831	eEF1gamma	.	+
chr2L	7825629	7827246	Rack1	.	-
chr3L	7908537	7908946	CG32368	.	+
chr2R	8757754	8759299	bic	.	+
chr2R	15177614	15178467	Fkbp12	.	+
chr2R	1645167	1645572	CG34200	.	+
chrX	16211706	16214403	Cyp1	.	-
chr2R	12579206	12581256	Idgf6	.	+
chr3L	15130838	15135692	Pdi	.	-
chr2R	8647198	8648504	Nacalpha	.	-
chr2R	1593707	1596797	ap	.	-
chrX	2503280	2504369	eIF3g1	.	-
chr4	1052490	1055543	ATPsynbeta	.	+
chr3R	5503649	5505069	p23	.	+
chr3L	19921843	19926030	RhoGDI	.	+
chr2R	2899759	2905867	Tsp42Ee	.	+
chr3R	92492	94038	CG1092	.	+
chr2L	21573389	21577103	Lamp1	.	+
chr3L	22861608	22865331	Arf79F	.	-
chr3R	26709186	26714784	Sap-r	.	-
chrX	19492458	19493108	RpS10b	.	+
chr2R	18532151	18533849	CG2852	.	-
chr2L	10232507	10234450	eEF1delta	.	+
chrX	10675026	10680940	sesB	.	-
chr3R	10451510	10452326	His4r	.	+
chrX	11038885	11042613	Ran	.	-
chr2R	11990192	11993994	Rho1	.	+
chr2L	16719932	16722644	Cyt-c-p	.	+
chr2R	17031054	17033255	Xbp1	.	+
chr3R	228798	232904	lost	.	+
chr3R	27042492	27044773	ATPsynC	.	-
chr2L	7811438	7820771	LanB1	.	+
chr3L	5490623	5492058	blanks	.	-
chr3L	23332426	23339036	ND-MLRQ	.	+
chr2R	9848686	9855486	Cp1	.	+
chr3L	6196931	6211122	LanA	.	-
chr3R	14068409	14074301	14-3-3epsilon	.	+
chrX	9047271	9050702	His3.3B	.	-
chr2L	14047582	14048863	NimC4	.	+
chrX	15762178	15763694	Gapdh2	.	+
chr3L	11613635	11616815	CG6084	.	-
chr2L	16354886	16356735	CaBP1	.	-
chr2L	10408352	10409610	Ip259	.	+
chr2L	4966367	4967775	eIF3i	.	-
chr3R	27877782	27880696	mod	.	+
chr2L	7069536	7084635	Pvf2	.	-
chr3R	1421595	1426858	kra	.	-
chr3L	3197863	3199047	CG32276	.	-
chr2R	13553183	13556780	eIF3c	.	+
chr2L	2127309	2129237	CG4259	.	-
chr3L	9723099	9724324	ATPsynB	.	+
chr3R	8267823	8273338	Desat1	.	+
chr2L	13203762	13210828	Pect	.	+
chr3R	7499943	7500645	CG14715	.	+
chr2L	10975522	10976399	ATPsynG	.	-
chr2R	15254753	15261207	CG9416	.	-
chr3R	25830507	25836074	Nlp	.	+
chr2L	10847425	10850848	porin	.	-
chr2L	7791175	7795959	LKRSDH	.	-
chr2L	9387559	9391567	Aldh	.	+
chr2L	12403270	12404479	vir-1	.	-
chr3R	20949167	20951341	vig2	.	+
chr2R	3679406	3680735	Gapdh1	.	-
chr2L	295122	297449	Stip1	.	+
chr3R	2900581	2903703	CG1943	.	+
chr2L	18704570	18705703	Jwa	.	-
chr2R	3702844	3711074	cathD	.	-
chr3R	12175126	12176523	Manf	.	+
chr2R	10050571	10052126	eIF3m	.	-
chrX	15741892	15743291	sun	.	-
chr2L	20348393	20350012	La	.	-
chr3L	14030119	14036659	Hsc70Cb	.	+
chrX	13224432	13226027	Jafrac1	.	+
chrX	7828931	7829825	RpS14b	.	+
chrX	11002515	11006341	Hsp60A	.	+
chrX	15722019	15729523	Chc	.	-
chr3R	7256462	7257304	RpL24-like	.	-
chr3R	18314827	18317161	CCT1	.	-
chr3L	11105381	11106840	Sod1	.	-
chr3L	8965156	8967517	pix	.	-
chr3L	1298886	1300389	scf	.	+
chrX	18670531	18675378	CG6891	.	+
chr3R	11091313	11092412	ATPsynO	.	+
chr3L	4542120	4553457	CG11357	.	+
chr2R	17600861	17603872	HmgD	.	+
chrX	8767045	8785840	Moe	.	-
chr2R	10506276	10507186	Sec61beta	.	+
chr2L	21758010	21760915	CG1416	.	+
chrX	16170303	16171620	Prosalpha4	.	+
chr2L	10426887	10428159	KdelR	.	+
chr2L	8211347	8211938	Ssb-c31a	.	+
chr2R	6698061	6698441	CG7637	.	-
chr3R	23774433	23777873	Gp93	.	+
chr3R	5617205	5618820	CG8507	.	+
chr2R	5877708	5881064	TER94	.	+
chr2L	9917221	9918330	CG5885	.	-
chrX	19537360	19538551	Sec61gamma	.	+
chr3R	16890963	16896261	AnxB9	.	+
chrX	11682877	11686286	Karl	.	+
chr3R	25829403	25830421	Nph	.	-
chr3L	13987331	13989671	26-29-p	.	+
chr2R	2639149	2643805	Eb1	.	+
chr3R	26291772	26311521	PH4alphaEFB	.	+
chr2R	5938367	5939672	sel	.	-
chr2R	8644638	8645034	ox	.	-
chr2R	10245432	10247802	Arc1	.	-
chrX	8983546	8986859	CCT2	.	+
chr2R	1642022	1643832	l(2)09851	.	+
chr3R	16937130	16941868	Rab11	.	+
chr3L	1329949	1331631	ND-ACP	.	+
chr2L	9613414	9616047	Trx-2	.	+
chr2R	20446490	20448576	Nurf-38	.	-
chr3L	16778342	16780041	eIF3e	.	-
chr2L	5520135	5521382	cl	.	+
chr2L	5973203	5981018	chic	.	-
chr2L	8029462	8030565	baf	.	+
chr3L	19787035	19792079	SREBP	.	+
chr3R	7645081	7646021	COX5A	.	+
chr2L	8209626	8211122	Su(var)205	.	-
chr2R	13460334	13460835	CG42239	.	+
chr2L	7063986	7064467	Sem1	.	+
chr3R	19505761	19508039	eIF3d1	.	+
chr3R	19545065	19547347	CG10232	.	-
chr3L	4114289	4115752	Chd64	.	-
chr2L	9888098	9890119	Fkbp59	.	+
chr2R	13300344	13301274	Prosalpha5	.	+
chr2L	15499127	15505018	lace	.	+
chr2L	6069099	6069838	Pfdn1	.	+
chr2R	5287258	5287834	CG33774	.	-
chr2L	2770135	2770808	CG2862	.	+
chr2L	19958832	19960004	COX4	.	+
chr3L	16602500	16603518	Prosbeta6	.	-
chr2R	13343977	13344634	robl	.	+
chr2L	10221351	10222503	Prosalpha6	.	+
chr2L	6778555	6786861	nrv1	.	-
chr2R	1645570	1647912	CG7791	.	-
chr3L	24021615	24028959	CG40045	.	+
chrX	518790	519236	CG13364	.	-
chrX	5513169	5516572	Mlc-c	.	-
chr3R	18195004	18198468	PyK	.	+
chr2R	5935858	5937571	COX7C	.	+
chr2R	3422514	3423441	Cyt-b5	.	+
chr2L	1612547	1614160	RFeSP	.	-
chr3RHet	1813575	1824026	Tim17b	.	-
chr3R	8257043	8258278	Prosalpha2	.	+
chr3R	4627286	4631956	CCT7	.	+
chr3R	25549881	25550672	Naa40	.	-
chr2L	20417057	20423027	Arpc2	.	+
chr3R	20892434	20895359	Stt3B	.	-
chr2L	9839	18570	l(2)gl	.	-
chr3R	4165666	4166621	COX7A	.	-
chr2R	3342427	3346379	Inos	.	-
chrX	13106371	13108008	REG	.	+
chrX	2165318	2169101	CG2918	.	-
chr2L	10056900	10060095	Pen	.	+
chr3L	9436364	9439488	CG33926	.	+
chr2R	8066988	8067407	CG8860	.	-
chr4	1144793	1145951	Arf102F	.	+
chrX	15600479	15604572	CG9281	.	-
chr2R	4787746	4788122	CG13751	.	+
chr3R	9207828	9211005	Droj2	.	+
chr2LHet	167980	169093	Tim23	.	-
chr3L	19993744	19995546	Tom20	.	+
chr2R	5734141	5735341	Prosalpha7	.	-
chr3R	14100387	14108192	eIF1A	.	+
chr3L	19599308	19601468	CG9372	.	+
chr2L	16731180	16732133	Prosbeta4	.	-
chr3R	12473327	12475700	CCT3	.	+
chr2R	5856569	5858402	eIF3j	.	+
chr2L	8943455	8946613	C1GalTA	.	-
chr2L	8366038	8370082	Pp2A-29B	.	+
chrX	18275582	18279275	betaCOP	.	-
chr2R	14301911	14308247	Dp1	.	+
chr2L	10964905	10970203	CG33129	.	-
chr3R	60939	66779	Gel	.	+
chr2L	5055058	5055995	His3.3A	.	+
chr3L	20235606	20236835	Clc	.	+
chr4	935923	951341	eIF4G1	.	-
chr3L	3814211	3818383	Scsalpha1	.	+
chr3R	11083566	11089180	eIF2gamma	.	-
chr3L	14993051	14994419	Prosbeta2	.	+
chr2RHet	2901758	2903663	eIF4B	.	+
chr2L	10239341	10242172	me31B	.	+
chr2L	2752445	2757920	Bacc	.	+
chr2L	8306696	8308192	Ostgamma	.	-
chr3R	1417485	1420421	Vha26	.	+
chr2R	4998304	4999083	tsu	.	+
chrX	6117094	6119173	sqh	.	-
chr2L	8218071	8220741	Snx6	.	-
chr2R	74995	75632	RNASEK	.	-
chr3L	3428665	3460977	eIF5B	.	-
chr3R	10152669	10153457	ATPsynE	.	+
chr2R	11901310	11902292	Prosbeta1	.	-
chrX	20920912	20924964	Stt3A	.	-
chrX	15781600	15784142	MSBP	.	-
chr3L	4291208	4292246	CG15012	.	-
chr2R	1585963	1587717	CG17337	.	+
chr3R	18244817	18246790	Nop56	.	-
chrX	1785434	1794206	arm	.	-
chr2L	3035493	3037263	SerRS	.	-
chr3L	271200	275018	miple2	.	+
chr3L	5356250	5359282	Uev1A	.	-
chrX	16187886	16190303	CG9911	.	-
chrX	9050962	9052548	Ost48	.	-
chr2L	20461768	20463444	CG2493	.	-
chr2R	7870650	7872898	RnrS	.	-
chr2R	20673037	20674934	key	.	-
chr2L	17482198	17484307	GCS2beta	.	-
chr2RHet	3136444	3181418	uex	.	-
chr3R	11051298	11053286	Caf1-55	.	+
chrX	7802964	7805918	spidey	.	+
chr2R	14293516	14294266	GstE6	.	+
chr2R	8071349	8071815	SmF	.	-
chrX	16533894	16534452	SNRPG	.	-
chr3R	27424525	27436700	CycG	.	-
chrX	4434941	4436471	CHOp24	.	+
chr2R	3539945	3541459	Rpt1	.	-
chrX	16339209	16341026	eIF2alpha	.	-
chr2L	20730416	20734309	TM9SF2	.	-
chr3R	14920722	14921777	ATPsynD	.	+
chr3R	14124951	14125766	Dlc90F	.	+
chrX	10736238	10737028	CG15209	.	+
chr2L	8383612	8384137	Dad1	.	-
chr2L	22354355	22368776	Marf1	.	+
chr3L	4405127	4406059	CG15019	.	-
chr3R	21884142	21884989	RpL34a	.	-
chrX	550389	551932	SkpA	.	+
chr3R	20098751	20101450	Orct2	.	+
chrX	19591124	19593285	Cdc42	.	+
chr2L	10425483	10426627	SmB	.	-
chr2R	8062307	8065021	CCT5	.	+
chr2R	10048935	10050559	O-fut1	.	+
chr3L	14046315	14064683	Frl	.	+
chr3L	16577373	16579211	UQCR-C2	.	+
chr3R	4831035	4831948	Prosbeta3	.	-
chr3L	23092740	23096560	CkIIalpha	.	+
chr2R	12025857	12029433	Got1	.	+
chr2RHet	470785	471752	Yeti	.	-
chr2L	9708921	9711271	CG4364	.	-
chr3L	16463486	16476750	aos	.	-
chrX	20065478	20067547	AnxB10	.	-
chr2L	13827941	13829741	Arpc1	.	-
chr2R	5322174	5329071	ced-6	.	-
chr2L	12707661	12708680	CG6180	.	+
chr3R	20543233	20543720	Rpb10	.	+
chr3L	14794428	14795268	NHP2	.	-
chr2R	6367668	6369391	CG17765	.	+
chr2R	1589617	1592944	vlc	.	+
chr2R	16159158	16162004	CG10444	.	-
chr3L	8118427	8120918	Uba2	.	-
chr2R	1194793	1217000	sxc	.	+
chr2R	5965871	5971715	egr	.	+
chr3L	4539302	4541244	CG32243	.	-
chr3L	20488447	20490184	ND-39	.	+
chr2L	5327227	5327905	cype	.	+
chr2R	11210006	11212397	Arf51F	.	+
chr3R	2483604	2485164	twr	.	+
chr3R	5086360	5088312	ATP6AP2	.	+
chr2L	21310866	21319527	crc	.	+
chr2L	10423291	10425482	Wdfy2	.	+
chr3L	16665039	16666637	zetaCOP	.	-
chr3R	25550749	25551412	CG18731	.	+
chr3R	10728052	10729783	VhaPPA1-1	.	-
chr2L	22471804	22478575	Slmap	.	+
chr2R	4792349	4794495	CCT8	.	-
chr2R	8803499	8811239	NAT1	.	+
chr2R	13459601	13460289	UQCR-6.4	.	-
chr3R	3728752	3733085	EMC1	.	-
chr3R	4087842	4090173	RpA-70	.	-
chrX	9090841	9095853	su(r)	.	-
chr3R	11089274	11090975	Set	.	+
chrX	1753174	1755823	deltaCOP	.	-
chr2R	18529291	18531422	Ugt317A1	.	-
chr3R	5400686	5403195	Kap-alpha3	.	-
chr3L	13009150	13010003	CG11267	.	+
chr3R	6612203	6613948	Art1	.	-
chr2L	12103751	12106894	ThrRS	.	+
chr2R	6709181	6709904	RpS15Ab	.	+
chr3L	15549923	15554142	AGO2	.	+
chr3L	5353311	5355522	Cyt-c1	.	+
chr3R	6133528	6137335	CG6293	.	-
chr2R	13558814	13560145	P32	.	-
chr2R	5986023	5987095	RpLP0-like	.	-
chr2L	19041862	19043614	Catsup	.	+
chr3L	16576128	16577122	Rpn12	.	+
chr3L	2766999	2768392	Non2	.	+
chr2R	6136940	6139922	Syb	.	-
chr2R	20062400	20073866	Nop60B	.	+
chr2L	17471603	17474773	Sgt	.	+
chr3L	19916771	19917788	Pfdn6	.	+
chr2R	1247836	1250609	CG10417	.	-
chr2L	18951006	18951837	Nedd8	.	-
chr3L	17631203	17638136	Pep	.	-
chr3L	22281765	22285910	IleRS	.	+
chr3RHet	1935206	2026815	Parp	.	+
chr2L	541393	542580	lwr	.	-
chr2L	19129469	19131954	AsnRS	.	-
chr2L	10325026	10327943	RnrL	.	-
chr3R	1197517	1198119	RpII18	.	+
chr3R	1179439	1180469	CG11999	.	-
chr2L	8378262	8381764	AlaRS	.	-
chr2L	10312265	10314396	Usp14	.	-
chr2R	11032473	11033024	Rpb12	.	-
chr2R	16912583	16913591	ND-B14.7	.	+
chr3R	19755595	19757156	Rpt2	.	-
chr3R	4764480	4768749	ScsbetaA	.	+
chr2L	559612	560523	Tspo	.	+
chr2R	12743725	12749243	Dek	.	+
chr3L	826720	833385	Sf3b3	.	-
chr3R	19759634	19761686	CG5854	.	+
chr2R	5731302	5733017	Sting	.	+
chr3L	13406106	13409553	flr	.	+
chr3L	12130659	12131573	ND-SGDH	.	-
chrX	5807100	5810830	Shmt	.	-
chr3L	17840136	17842472	CG7430	.	+
chr3R	5322917	5328303	RhoL	.	-
chr2R	3845712	3847520	CG2915	.	-
chr3R	27397865	27401429	gammaCOP	.	+
chr2L	10341616	10342523	CG31715	.	+
chr3L	7357684	7362360	Sh3beta	.	-
chr3R	4043679	4045456	CG7800	.	+
chr2R	14722768	14724347	CG15083	.	+
chr2R	5095066	5097160	VhaAC45	.	+
chr2R	7576074	7578368	wal	.	-
chr3R	1615215	1617291	Rpn5	.	+
chr3R	21084620	21086481	CG11857	.	+
chr3R	3800131	3803491	CD98hc	.	-
chr2L	20787656	20789098	Pomp	.	+
chr3L	17790838	17795379	NUCB1	.	-
chr2R	20290528	20292050	Rpn8	.	+
chr2L	22249876	22258260	Tif-IA	.	+
chrX	16250729	16253072	U2af50	.	-
chr2L	10254610	10255891	CG5676	.	-
chr3R	25548885	25549948	Pcd	.	+
chr3L	12114780	12118250	yps	.	-
chr3R	18286384	18287776	Rpn7	.	-
chr3L	21126350	21129453	CG10565	.	-
chr2L	6060842	6062720	ND-51	.	-
chr2R	13521302	13521672	Oxp	.	-
chr3R	3948447	3950995	CG7878	.	+
chr2L	10393774	10396332	Mdh1	.	-
chr3R	8258255	8259544	Aos1	.	-
chr3R	18182407	18186433	Sar1	.	+
chrX	11379283	11380302	Spase25	.	+
chr2L	19051790	19053681	Rpn3	.	+
chr3R	5063805	5065989	D1	.	-
chr2L	16301656	16302954	GMF	.	-
chr2L	16258005	16259511	EndoGI	.	+
chr3R	5331575	5336046	rump	.	-
chr2R	6763253	6764801	nclb	.	+
chr2R	20762499	20763388	CG30423	.	-
chrX	15735802	15738178	ArgRS	.	-
chr2R	3553333	3554848	CG2064	.	+
chr2R	2542968	2543906	geminin	.	-
chr3R	15882140	15885472	CG4390	.	-
chr2R	482793	496997	p120ctn	.	+
chr2R	11903547	11904659	CG8397	.	-
chr3R	2903626	2906109	Ref1	.	-
chr2R	13453284	13455961	Ns2	.	-
chr2R	15192677	15194950	CG7461	.	+
chr3R	3356475	3358454	alphaTub84D	.	+
chr2L	1151678	1156311	capt	.	-
chr3R	19578598	19580345	Rpt5	.	+
chr2L	8301345	8302985	wol	.	-
chr3R	1068874	1077467	CG12163	.	-
chr2L	861849	868354	aru	.	-
chr3L	20341455	20346973	eRF1	.	+
chr3L	5743129	5745289	DnaJ-1	.	-
chr2L	3144953	3145848	ND-B14.5B	.	-
chrX	15754148	15756879	Gbeta13F	.	+
chr2R	17070827	17080418	tud	.	+
chr2L	5058404	5059790	Rpn11	.	-
chrX	6572457	6575878	Fum1	.	+
chr3L	21530100	21531682	Rpn10	.	+
chr2L	17409698	17410406	Rpb11	.	-
chr3R	18312761	18313832	Pfdn5	.	+
chr2R	12154465	12159476	Khc	.	-
chr2L	6489090	6490194	epsilonCOP	.	+
chr2R	14706972	14709344	Phb2	.	+
chr3L	23311746	23331200	alpha-Cat	.	-
chrX	21217530	21220870	peng	.	-
chr3R	7894097	7916334	ATP8B	.	-
chr2L	20925033	20926147	RPA2	.	-
chrX	21471627	21475707	GCS2alpha	.	-
chr4	588922	592180	ND-49	.	-
chr3L	19995836	19997934	CG7668	.	+
chr3R	11028791	11032169	Spn88Ea	.	-
chr2R	12941507	12946804	fat-spondin	.	+
chr3L	7968538	7969254	HP4	.	-
chr3R	4129912	4130996	Sgt1	.	-
chr3L	16773735	16775519	CG9705	.	+
chrX	20122412	20125717	Rab10	.	+
chr3L	12726464	12727711	SmD1	.	-
chrX	17985292	17986886	scu	.	+
chr3R	24426129	24431499	Hrb98DE	.	+
chr3L	3115335	3127216	prominin-like	.	-
chr3R	2170722	2171633	SmD2	.	-
chr2R	4839100	4839747	Tom7	.	+
chr3L	16567745	16569508	mbf1	.	+
chr2L	13366447	13367410	CG6523	.	+
chr3L	8511985	8513395	GstO3	.	+
chr2RHet	2775853	2821208	CG17514	.	+
chr3R	8191885	8193286	GstD9	.	-
chrX	19082068	19084226	Mec2	.	+
chr2L	10410537	10413463	CG5355	.	-
chr3R	20054064	20055757	Spase22-23	.	-
chr3L	9853317	9857449	iPLA2-VIA	.	-
chrX	8136561	8142066	Trxr-1	.	+
chr2L	2968293	2969638	Ts	.	-
chr2L	1704902	1706777	cpb	.	+
chr2R	17545629	17546282	ND-B12	.	+
chr4	135700	150475	Ank	.	-
chr2L	16491540	16507234	Tpr2	.	+
chrX	19070142	19073863	CG7556	.	-
chr3R	8538825	8548164	Men	.	-
chr2L	7693812	7701601	Tep2	.	-
chr2R	12660421	12661420	Sod2	.	-
chr3L	9857739	9863774	CG8108	.	+
chr3L	7350375	7353216	pst	.	-
chr3L	15827176	15828488	CG18081	.	-
chr2R	19732524	19734547	CG5554	.	+
chr2L	3016441	3018308	CG17224	.	-
chrX	21187079	21188690	Rpt6	.	+
chr3L	11066392	11067488	Pfdn2	.	-
chr3L	19579353	19582211	CG9330	.	+
chr3R	12917255	12944804	cher	.	-
chr2R	1543911	1550727	Not3	.	-
chrX	13890378	13893838	ben	.	+
chr2L	16821156	16825207	Cse1	.	-
chrX	4447150	4448230	CG11444	.	-
chrX	13016909	13022827	CG32638	.	-
chr2L	9573563	9576769	Mtpalpha	.	-
chr2L	10384739	10386262	Cdk1	.	-
chrX	15886501	15890029	exd	.	+
chrX	18409461	18414478	HisRS	.	+
chr2L	1984512	1986955	Got2	.	-
chr3R	4113598	4114335	Nazo	.	+
chr3L	20303147	20306303	polo	.	+
chrX	4596358	4599156	Pdha	.	+
chr2R	14308918	14313172	CG5174	.	+
chr3R	12907668	12910503	kuk	.	+
chrX	1974643	1987126	Unc-76	.	+
chr3R	8517465	8519954	Arp1	.	+
chr2R	579177	616522	Nipped-B	.	-
chr2R	1491300	1492339	Fis1	.	-
chr3R	25689423	25694617	Zip99C	.	-
chr2R	5728585	5730007	Vamp7	.	-
chr2R	12125608	12128227	krimp	.	-
chr2R	20825895	20827206	CG3760	.	+
chr2L	20093088	20093849	Taf13	.	-
chrX	15879506	15880841	ND-20	.	-
chr2R	16945292	16947388	cpa	.	+
chr2R	1227211	1228500	CG10465	.	-
chr3L	4626734	4629467	HDAC1	.	+
chr3L	1641066	1645199	alphaCOP	.	-
chr3LHet	606205	606827	UQCR-11	.	+
chrX	20916288	20920123	Cbs	.	+
chr3R	1180814	1182470	CG1161	.	+
chrX	15748890	15751856	Myb	.	-
chr2R	7245407	7246681	CG12384	.	-
chrX	13506164	13507261	BthD	.	+
chr2R	12887749	12889446	ste24a	.	-
chr2R	18960432	18962248	Fib	.	-
chrX	8452912	8454225	CG12112	.	-
chr3L	1778485	1795328	alpha-Spec	.	-
chr2R	9374687	9382367	bbc	.	-
chr4	349442	379283	PMCA	.	-
chr2L	5055982	5058248	Nepl3	.	-
chr2R	20878471	20898986	zip	.	-
chr3R	5336283	5338789	Ras85D	.	-
chr3R	19181002	19181786	ATPsynCF6	.	-
chr2L	2212738	2214211	Uch	.	-
chr3R	11661770	11662839	ND-23	.	-
chr3L	9487655	9498428	path	.	-
chr2L	4978484	4979379	CG8891	.	-
chr3R	7234514	7235597	mgr	.	-
chr3L	16798094	16812632	nudC	.	+
chr3R	7034609	7035571	SdhC	.	-
chr2L	16400175	16405957	CG5888	.	-
chr3L	7929473	7930358	Srp9	.	+
chr3R	4840694	4841063	Sf3b5	.	-
chr3R	27562757	27563721	CG11563	.	+
chr3R	8877967	8882447	pic	.	+
chr2L	6914301	6920210	x16	.	-
chr3R	13217316	13218742	sds22	.	+
chr3R	9860740	9862120	CG9922	.	-
chr4	1213045	1217474	PIP4K	.	-
chr3R	9228281	9228773	CG33977	.	-
chr2L	2844601	2845734	CG18557	.	-
chr3L	11984953	11986279	viaf	.	-
chr3R	5573597	5576816	PpD3	.	+
chr3R	13370944	13372253	Prx3	.	-
chr2L	2969773	2972508	Rrp1	.	-
chr2R	979390	982595	CG3107	.	+
chr3R	16403944	16405572	EloB	.	-
chr2R	13316858	13318468	Bap55	.	-
chr2L	6961516	6963619	sip2	.	-
chr2L	4977312	4978567	CG3792	.	+
chr2R	8521094	8521677	spt4	.	+
chr3L	21264309	21269445	AcCoAS	.	-
chr3L	10686284	10687208	ND-13B	.	-
chr2L	12434452	12440602	eRF3	.	+
chrX	16442323	16447984	Arp2	.	-
chr2L	17474912	17477888	cass	.	-
chr2L	16447330	16450508	Idgf2	.	+
chr2R	14743272	14745750	Jheh2	.	-
chr3L	10633516	10654113	CG32066	.	-
chr2L	8509069	8511866	CG13096	.	-
chr3R	4496373	4499424	CG8036	.	+
chrX	21256545	21258973	Hlc	.	-
chrX	19499232	19505446	CG14207	.	+
chr3R	14807146	14808401	dnk	.	+
chr3L	17613223	17614725	Vps60	.	-
chr4	328719	331448	Rad23	.	+
chr2R	20551946	20552962	ND-19	.	+
chr4	152846	163749	anne	.	+
chr3R	13499454	13505598	alt	.	-
chr2L	19525434	19526368	CG10166	.	-
chrX	4215797	4216264	mRpL33	.	-
chr3R	12469443	12470893	Arl6IP1	.	+
chr3RHet	1894569	1899116	Alg-2	.	-
chr3R	26632839	26633700	dj-1beta	.	+
chr2L	18617256	18661776	MESR3	.	+
chr2R	11581597	11582737	CG33460	.	+
chr2R	9395062	9396837	mEFTu1	.	+
chr2R	6785536	6786565	Rpb5	.	-
chr3R	16887402	16890162	Cortactin	.	-
chr2R	19736769	19737824	eIF6	.	-
chr3R	8852005	8856029	CG46280	.	-
chr2R	13478469	13479386	icln	.	+
chr3R	8775764	8793434	grsm	.	-
chr3R	27882738	27894163	Map205	.	-
chr2L	12045343	12046118	CG6770	.	-
chr3R	13870938	13878706	htl	.	-
chrX	16165437	16167848	Mfe2	.	+
chr3R	1613059	1615106	Hat1	.	-
chr2R	5493493	5494689	GstT1	.	+
chr2L	6050839	6053877	CG9135	.	+
chr2L	156029	157666	CG3436	.	+
chr3L	21567657	21568974	CG32441	.	+
chr3L	8300245	8302041	BI-1	.	-
chr2L	8320328	8321285	strat	.	+
chr2L	19122040	19123869	l(2)37Cc	.	-
chr2L	12107287	12109116	Rab6	.	-
chr3L	2599297	2600242	CG16985	.	+
chr2L	10250793	10251714	CG31717	.	+
chr3R	11660370	11661743	Arpc3A	.	+
chr2R	14163112	14164682	Ote	.	-
chr3L	3471555	3472113	CG32267	.	-
chrX	5203275	5204534	snf	.	+
chr2R	7924803	7926356	128up	.	+
chr2R	10644021	10644577	ND-B15	.	+
chr3L	18814271	18815453	HipHop	.	+
chr2R	14734363	14738104	MetRS	.	-
chr3L	5360441	5361108	Pfdn4	.	-
chr2R	8764599	8767303	Nmda1	.	-
chr2L	4577719	4578218	HP6	.	-
chrX	15680080	15682072	mRpS30	.	+
chr2L	16305801	16307298	CG5861	.	-
chr2R	19698844	19699497	Nxt1	.	-
chr3L	5805235	5806193	mad2	.	-
chr2R	11823398	11827572	Mlf	.	-
chrX	17527724	17530077	CG8289	.	-
chr2L	2579201	2580047	ND-B17.2	.	-
chr3L	21618906	21621671	Alg11	.	+
chrX	6170909	6173680	Ubi-p5E	.	-
chr3L	11191266	11199116	Plod	.	-
chr3R	16667862	16670703	CG15695	.	+
chrX	18543429	18544477	CG6617	.	-
chr2L	3510328	3514656	LeuRS	.	-
chr2L	19441959	19447317	RanGAP	.	+
chr3R	8817171	8818923	yellow-f	.	-
chr2R	19693884	19696527	Ssrp	.	-
chr3L	18886220	18891393	CG3902	.	-
chr2L	5010922	5012127	SelT	.	+
chr2R	1004718	1009752	gus	.	-
chr2R	18496026	18496924	Vps20	.	+
chr2R	14555032	14561041	edl	.	-
chr2L	16445278	16446793	Idgf1	.	+
chr2L	16742315	16743100	LSm7	.	-
chr3L	4134860	4136038	RfC4	.	-
chr2L	15749319	15751078	ND-B17	.	-
chr2L	3514872	3517264	CG17593	.	+
chr2L	13550139	13638238	kuz	.	+
chr3L	19248440	19250211	rept	.	+
chr2R	559358	561144	CG17883	.	+
chrX	2493191	2498085	Klp3A	.	-
chrX	11455676	11456812	PGRP-SA	.	+
chr3L	9444976	9445890	ghi	.	+
chr2L	5524298	5525809	CG6907	.	+
chr3L	18871350	18877945	CG3961	.	-
chr3R	16405837	16406486	Srp14	.	+
chrX	4542625	4543866	Torsin	.	-
chr2L	3712154	3712866	CG31955	.	-
chr2L	22959606	22961118	Spf45	.	-
chr3R	14049444	14050664	Non3	.	+
chrX	7955678	7964270	mys	.	+
chr2L	10856797	10858094	aurB	.	-
chrX	829459	831855	TRAM	.	+
chr2L	16309596	16310726	cni	.	-
chrX	8798761	8800281	e(r)	.	-
chrX	6554585	6555495	CG3224	.	-
chr2L	155335	156030	ND-15	.	+
chr2R	1496140	1497499	CG17508	.	+
chr3L	15576738	15578447	AIMP2	.	+
chrX	5653941	5658236	MAPk-Ak2	.	-
chr3R	6159119	6163987	sle	.	+
chr3L	16405822	16408486	TMS1	.	+
chr2R	11879913	11881212	CG8320	.	+
chr2L	3449683	3452106	Snx1	.	+
chr3R	25499855	25501143	Bub3	.	-
chr2R	1528420	1540320	hrm	.	-
chr3R	12820405	12821793	CG17556	.	-
chr3L	2372199	2372876	CG8993	.	+
chr3R	12476939	12478041	CG14907	.	-
chr2L	13370287	13371110	ND-B22	.	-
chr2RHet	391026	392982	CG40191	.	+
chr3L	16780673	16793289	CG9674	.	-
chrX	3843008	3848119	Vap33	.	+
chr4	1050337	1052383	CG11076	.	-
chr2R	2697516	2698035	ubl	.	-
chrX	3774781	3777000	VhaAC39-1	.	+
chr2L	18855126	18857679	CG10602	.	-
chr3R	19822136	19822739	LSm3	.	+
chrX	2238030	2238682	mRpL14	.	-
chrX	16342698	16349005	eIF4H1	.	+
chr3L	6962758	6964766	CG9953	.	+
chr2L	22165720	22169143	Clamp	.	-
chrX	11506049	11509161	CG1703	.	+
chr2L	8386139	8388804	CG13384	.	+
chr3L	20306732	20309677	alphaSnap	.	+
chr2L	10247502	10249600	bsk	.	-
chrX	17526354	17527542	ND-24	.	+
chr2L	3163645	3168988	Hydr2	.	+
chr3L	184626	186296	Mtch	.	+
chr4	874183	887651	Gyf	.	-
chr2L	4688965	4690702	CG3251	.	-
chr2L	293353	294681	U2af38	.	-
chr3R	7640928	7645061	glo	.	-
chr3L	17467861	17468903	UQCR-Q	.	+
chr2L	5986348	5988854	ifc	.	+
chr3L	3309793	3313476	ZnT63C	.	+
chr2R	3957334	3964547	lig	.	+
chr3R	12164665	12167710	SF2	.	-
chr2L	21658735	21663698	Cul2	.	+
chr2R	18691026	18694453	CycB	.	-
chr2L	4993641	5004928	Rtnl1	.	-
chr3R	12267565	12268729	CG14894	.	-
chr2LHet	19633	32903	CG12567	.	-
chr3L	18675995	18677161	Chmp1	.	-
chr3L	2372844	2373678	mRpL23	.	-
chr2R	8513313	8516124	CG17760	.	+
chr3L	11055231	11055714	CG32069	.	-
chr3L	3350108	3368133	kst	.	+
chrX	17179737	17195962	Fim	.	-
chr2L	19049076	19049884	CG10470	.	+
chr2R	9846050	9847713	Rpn13	.	-
chr3L	20507698	20510404	CG5059	.	-
chr2L	8515096	8516755	PIG-U	.	+
chr2L	12051755	12055792	JhI-21	.	-
chr3L	15154917	15155570	CG6878	.	+
chr2R	19830061	19834459	Galphas	.	+
chr2L	9964147	9967229	Dref	.	-
chrX	18962308	18962925	CG34330	.	-
chr3R	18288177	18290325	AP-2mu	.	+
chrX	1972376	1974438	CG16903	.	-
chr3R	4648571	4649899	IscU	.	-
chrX	945558	946664	CG14629	.	+
chr2R	19907421	19909662	CG3907	.	-
chr2R	1968333	1973130	Ars2	.	-
chrX	19074206	19076057	CG7453	.	+
chr3R	12295821	12297128	CSN5	.	+
chr2L	12431075	12434038	SC35	.	-
chr3L	23708123	23709789	CG17454	.	+
chr2L	10202520	10204317	CG34159	.	-
chrX	2498230	2500857	Zw10	.	+
chr3R	4138930	4140586	CG7483	.	+
chr3L	18865847	18871345	Uggt	.	+
chr3L	5892628	5894036	CG32409	.	+
chr3R	2481752	2483164	CG1307	.	-
chr2L	1716244	1724388	Rim2	.	-
chr2L	21168651	21172895	mAcon1	.	+
chr2R	4517712	4519342	CG8635	.	-
chrX	15828934	15834484	Stim	.	-
chr2L	4224650	4226980	CG3702	.	-
chrX	8608969	8611098	CG1785	.	+
chr3R	4170122	4173187	DppIII	.	+
chr3L	1966725	1968103	CG1927	.	-
chr3L	17231713	17235228	CG6512	.	-
chr2R	5032765	5036017	CG30344	.	+
chr3R	8275018	8282077	CG18549	.	+
chr3L	4242734	4246233	pav	.	+
chr2R	16475056	16494359	HnRNP-K	.	+
chr3L	1795392	1797307	Cdc37	.	+
chr3R	21088989	21091443	GlnRS	.	-
chr2R	6366516	6367616	trsn	.	-
chrX	8966853	8972532	CG44325	.	-
chr2R	3673515	3675640	CanB2	.	+
chr2R	18804366	18806313	CG30187	.	-
chr2R	3384207	3387382	dpa	.	-
chrX	17801725	17805130	Vps4	.	+
chr3L	16410449	16412402	TyrRS	.	-
chr3R	25560991	25562467	CG7601	.	-
chr2R	12083889	12084433	CG44242	.	+
chr2L	9918618	9920120	CG4598	.	+
chr2L	10302592	10303947	nmd	.	-
chr2L	9736645	9737949	CG13117	.	+
chr3R	11151047	11153991	CG6236	.	-
chr2L	12038631	12040689	CG6766	.	-
chr2L	2580292	2581423	Arpc5	.	+
chr3L	15553826	15556165	CG7739	.	-
chr3R	25562687	25563792	CIA30	.	+
chrX	11611001	11613927	prtp	.	+
chr2R	19915240	19916312	HSPC300	.	-
chr4	204851	210213	ABCD	.	-
chr2R	1930037	1932469	Tbce	.	+
chr3R	13635123	13636856	Alg1	.	-
chr2R	9086445	9090214	ValRS	.	+
chr3R	8530816	8531540	CG12279	.	+
chr3R	19576659	19578556	RanBP3	.	-
chr2R	18768845	18770213	EMC8-9	.	-
chr3L	12843265	12846269	Wbp2	.	+
chrX	13279243	13279926	Tim9a	.	+
chr3L	8968146	8970501	Srp68	.	+
chr3R	9206998	9207531	mRpS21	.	-
chr3LHet	2243577	2265363	vtd	.	+
chr2R	11584299	11585515	CG33462	.	+
chr3L	2601455	2630064	Pxn	.	-
chr3R	6614246	6616872	Mcm5	.	+
chr3L	14022925	14024806	endos	.	-
chr2L	5767002	5800173	CG9171	.	-
chr3L	22860275	22861343	CG11137	.	-
chrX	15894261	15899845	vap	.	-
chr2R	3166111	3169300	Incenp	.	+
chr2R	11819675	11822222	Diap2	.	-
chrX	8468339	8482561	CG12065	.	+
chrX	20897152	20899388	CG1532	.	-
chr2L	4829214	4830693	Fnta	.	-
chr2L	10264125	10265114	REPTOR-BP	.	+
chr2R	3274829	3278528	Dhx15	.	+
chrX	15472238	15473890	CG7872	.	+
chr2L	20094095	20096253	nesd	.	+
chr3R	6087845	6089621	pont	.	+
chr3L	12905127	12906746	CG32115	.	-
chr3L	14980512	14984767	mnd	.	+
chr2R	1065470	1138527	Nipped-A	.	-
chr3L	8949891	8950684	mRpL12	.	+
chr2L	16733617	16738388	glu	.	-
chr2R	8026200	8026829	CG18343	.	+
chr2L	2877091	2878232	Prx6005	.	-
chrX	8037937	8039635	alpha-PheRS	.	-
chr2R	7854848	7856355	PI31	.	-
chr2L	2880705	2883126	NTPase	.	-
chrX	8142684	8145720	ND-75	.	-
chr2L	8054322	8071624	poe	.	-
chr2L	8415743	8430544	Akap200	.	+
chr3L	6682427	6696621	SP1173	.	-
chr2R	16473727	16474743	Nnf1a	.	-
chrX	11916870	11923065	Usp7	.	-
chr3R	20013446	20014421	CG5515	.	-
chr2R	506535	508338	CG17486	.	+
chr3R	560134	574778	tacc	.	-
chrX	11262478	11263216	Tim8	.	+
chr3L	3042359	3044174	Jafrac2	.	+
chr3R	24956915	24963697	Vha100-1	.	+
chr2R	4018936	4021879	Pabp2	.	+
chr3L	20425739	20428256	Psn	.	+
chr3L	5560019	5570448	Msr-110	.	-
chrX	19625037	19628614	AP-1-2beta	.	+
chr3R	24979246	24982977	Rpn2	.	+
chr3R	7394972	7401659	Mrp4	.	+
chr3R	20676349	20677107	CG7006	.	+
chr2R	14724326	14734124	CG15099	.	-
chr3R	5330378	5331587	CG8149	.	+
chr2L	13839262	13841520	CG33307	.	-
chr2L	10485538	10488622	CG7456	.	-
chr3L	3158485	3159578	ND-30	.	-
chrX	5307860	5314900	spoon	.	-
chr2L	566366	568121	Nle	.	-
chr3L	21209095	21209939	CG12975	.	-
chr3L	7340410	7341134	Srp19	.	-
chr3L	23731060	23742158	CG17698	.	+
chr2R	2768500	2770912	Spn42Dc	.	+
chr3L	21722032	21722794	Rpb8	.	+
chr3L	9691436	9692979	Ubc4	.	+
chr2R	5478372	5480249	Map60	.	+
chr3L	12408126	12410680	ArfGAP1	.	-
chr3L	9887907	9889846	CG6707	.	-
chrX	6241136	6243269	CG3847	.	+
chr2L	10224457	10226808	CG5708	.	-
chr3L	9832786	9848385	RasGAP1	.	-
chr2R	10250553	10252978	Tfb1	.	+
chr3L	8303593	8308602	Cpsf6	.	-
chr3L	10656476	10657535	Adi1	.	+
chr2L	13746952	13773905	TM9SF4	.	+
chr2R	8459573	8462804	ClC-b	.	+
chr2R	3804683	3808403	Cul1	.	+
chr3R	9951513	9955548	RpII140	.	+
chr2L	10386662	10387524	mRpS7	.	+
chr2R	10483116	10488721	RpI1	.	-
chr3L	14025174	14028009	CG6650	.	+
chr2R	12839342	12840086	Ufm1	.	+
chr3R	14189966	14191884	WRNexo	.	-
chr2L	2768590	2770069	colt	.	-
chr2R	6197618	6198648	CG12909	.	+
chr2L	15113480	15118069	stc	.	+
chr2R	13460967	13462240	Rab4	.	+
chr3L	6088087	6089617	loj	.	+
chr3L	1871574	1876312	dre4	.	-
chr3L	13381399	13383106	Poc1	.	-
chr3L	19250382	19253779	nes	.	-
chr3R	6522369	6524698	CG14683	.	+
chrX	11781317	11782273	SelG	.	+
chr3L	9961579	9964102	Dronc	.	+
chr2R	11566931	11567589	Vha14-1	.	-
chr2L	10768234	10769952	CG6724	.	-
chr3R	1458053	1459043	CG31549	.	+
chr2L	20797715	20814030	CG9328	.	+
chr2L	10731400	10732423	EMC3	.	-
chr3R	17845227	17849057	Mitofilin	.	-
chr3R	16658521	16665840	Synd	.	+
chr2L	11261026	11269002	cmet	.	-
chr2L	10311050	10312099	l(2)SH0834	.	-
chr3R	5510191	5511198	eca	.	-
chr3L	8117684	8118232	mRpL36	.	-
chrX	20906496	20910570	Ntf-2	.	+
chr2R	19739085	19740770	gbb	.	+
chr2L	8161796	8162452	Acbp1	.	-
chrX	19374017	19378676	Naa15-16	.	+
chr3L	8337521	8339482	CG7182	.	-
chr3L	20514109	20515534	CG5104	.	+
chr2R	2521152	2523767	Trap1	.	-
chr2L	21094966	21102429	l(2)05287	.	-
chr3R	19884009	19888537	SMC1	.	+
chrX	9122829	9126411	CG12121	.	-
chr2R	9107788	9108520	CG17059	.	+
chr2R	15312618	15318069	CalpA	.	+
chrX	15738670	15741538	CG8578	.	+
chr2L	2767286	2767845	Taf10b	.	-
chrX	18389100	18394019	Pgant7	.	-
chr2L	2137350	2145187	tho2	.	-
chr2L	16310956	16313097	fzy	.	+
chr3R	22811346	22813373	CG31075	.	-
chr3L	17459045	17459868	QIL1	.	+
chrX	8606505	8608696	CG2004	.	-
chr2R	8227115	8229435	CG8839	.	-
chr3R	24709415	24711737	Nepl21	.	+
chr3L	1546092	1553504	Pcyt1	.	+
chr2L	16680054	16681653	squ	.	+
chr2L	21163641	21166090	CG9246	.	+
chr3R	19818730	19821174	Rab7	.	+
chr4	230850	233791	Crk	.	+
chr2L	2226521	2230413	sau	.	+
chrX	13051478	13053541	Bap60	.	-
chrX	15629807	15631153	Arp6	.	-
chr2R	14515423	14516900	Eip55E	.	+
chr3L	16341174	16341882	mRpS34	.	+
chr3L	4807550	4825687	Dhc64C	.	-
chr3R	1394643	1396213	Rheb	.	+
chr2R	4795023	4798390	CG30349	.	+
chr4	331556	334713	Zip102B	.	-
chr3L	12527690	12528613	Pmm2	.	+
chr2R	19431547	19432424	AIMP3	.	+
chr2R	14502565	14503504	CG5323	.	+
chr2L	10765563	10767939	Ubc2	.	-
chr3R	1619030	1620039	CG2046	.	-
chr3R	18290707	18291660	CG7054	.	+
chr3R	18369839	18373287	AdipoR	.	-
chr3R	56501	58064	CG14641	.	-
chr2RHet	1545425	1621627	CG41378	.	-
chr3R	12439120	12440113	CG10340	.	-
chr3L	17009636	17013370	CG7728	.	+
chr3L	18815704	18821288	Cat	.	+
chr3R	8045603	8047186	CG4860	.	-
chr3L	9355736	9360051	Klp67A	.	-
chr2L	19542468	19545548	ref(2)P	.	+
chrX	8866941	8868288	CG10962	.	-
chr3R	21128186	21129708	CG31370	.	+
chr2L	6490155	6490843	Phf5a	.	-
chr2R	14334866	14338546	Prp19	.	-
chr2R	7740122	7748358	Mtor	.	+
chrX	9445807	9447783	l(1)G0320	.	-
chrX	6494095	6546131	pigs	.	+
chr3L	7332564	7334993	lark	.	+
chr3R	8787467	8788971	Spc25	.	+
chr2L	19033657	19034576	CG31800	.	-
chr2R	6784649	6785390	ND-B14	.	-
chr3R	5340544	5341630	mRpL47	.	-
chr2L	21174182	21179683	bur	.	-
chr2L	4945579	4948324	betaggt-I	.	+
chr3L	19984987	19990668	Nca	.	+
chr2L	15274181	15275091	UK114	.	-
chr2R	6700910	6703286	CG7222	.	+
chr3L	14975935	14977586	CG5114	.	+
chr2L	10314792	10317569	CG4972	.	+
chr3L	3899259	3902920	Ubi-p63E	.	-
chr3R	8204222	8204977	GstD7	.	+
chr3R	2194687	2196837	CG10286	.	+
chr3R	9608487	9611398	Dip-B	.	+
chr2L	1167172	1170079	Plap	.	-
chr2R	7182041	7182747	CG42336	.	-
chr3R	1481958	1485634	CG2182	.	-
chr2R	9040390	9045802	TppII	.	-
chr3R	8523553	8530597	Past1	.	+
chrX	9465570	9474020	LPCAT	.	-
chr3L	3378268	3380083	Ids	.	+
chr2R	3966374	3967546	Vps28	.	-
chr3L	21168881	21176378	chb	.	+
chr3R	4387639	4388315	mRpS18A	.	-
chrX	17988623	17991446	RhoGAP16F	.	+
chr2L	5099177	5100202	ND-13A	.	-
chr3R	11055424	11056238	mRpS10	.	+
chr3R	3831646	3833832	CG2767	.	-
chr3R	19592241	19593210	CG10214	.	-
chr2R	19242706	19243964	Rpi	.	+
chr2R	2749506	2755029	coro	.	-
chr3L	9452469	9453899	CG3434	.	-
chrX	1968828	1969933	CG4045	.	-
chr2R	20553681	20555866	CG4806	.	-
chr3L	1241568	1245910	Klp61F	.	-
chr3L	1339460	1342165	CG2199	.	-
chr2R	13981228	13982405	CG5757	.	-
chr2R	10118116	10122954	Opa1	.	-
chr3R	9211370	9214431	CG9799	.	-
chr3R	24423781	24425010	Noa36	.	-
chr3L	18666574	18668513	GNBP2	.	-
chr3R	9460584	9472026	sqd	.	-
chr3R	12261767	12262319	mRpS33	.	-
chr2L	5518893	5519896	CG7382	.	-
chr3R	19784373	19785954	AP-1sigma	.	+
chr2R	15372999	15374342	TBCB	.	-
chr3R	26042206	26042660	CecC	.	+
chr3R	21319203	21320883	CG33494	.	-
chr2R	5455019	5465515	Not1	.	-
chr2L	6649388	6654574	Tango1	.	+
chr2R	8538806	8539992	CG8778	.	-
chr3L	7353661	7357466	Sec63	.	+
chr3L	22277454	22281295	Hem	.	-
chr2L	6920704	6926806	Hrb27C	.	+
chr2R	716751	717440	CG14464	.	+
chr2L	10976772	10982395	SCAR	.	+
chr3R	16944974	16953207	slmb	.	-
chr3R	16963992	16966087	meigo	.	+
chr3R	22928	30294	beta-Man	.	+
chr3R	20748195	20750882	Mink	.	+
chr2R	5920809	5922203	CG12129	.	+
chr3R	21047311	21049840	Alg9	.	+
chr3R	4477113	4478521	Dhod	.	-
chr3L	9710886	9712163	CG18178	.	-
chr2R	11822330	11823443	bug	.	+
chr3R	7238312	7241864	Ranbp9	.	+
chr2L	18138675	18152417	Socs36E	.	-
chr3R	3714999	3728389	mRpS9	.	-
chr2R	15283720	15284277	cer	.	-
chr3R	25625380	25627306	Drice	.	+
chr3L	1247817	1250451	Sac1	.	+
chr3L	11686979	11689598	Dph1	.	-
chr2L	12091822	12095250	Pex19	.	+
chr3L	21337868	21342388	ebd2	.	-
chr3L	6747913	6749597	CG10103	.	-
chr2R	6724075	6726232	LTV1	.	-
chrX	20914097	20915134	Mgstl	.	+
chr3L	258406	259097	wac	.	+
chr3L	5554883	5556791	ScsbetaG	.	-
chrX	14612306	14612975	hog	.	-
chr2L	473013	476170	MED15	.	+
chr3L	16224181	16225138	PDCD-5	.	-
chr2R	9046171	9047695	ND-MWFE	.	+
chr3R	5090749	5092626	TrpRS	.	-
chrX	19510229	19510850	CG14210	.	+
chr3L	11675138	11676905	TfIIEalpha	.	+
chr3L	17902583	17905665	CG5290	.	-
chrX	1970999	1972488	CG4025	.	+
chr4	1193095	1202254	pho	.	-
chr3R	19585205	19586322	SdhD	.	-
chr3R	12308416	12309945	Der-2	.	-
chr2R	14017808	14022139	Hsf	.	-
chr2R	209942	358565	Gprk1	.	-
chr2R	20654267	20655230	GstE12	.	-
chr2L	16908229	16910418	ApepP	.	-
chr3L	654363	657971	Rev1	.	+
chr3R	11802287	11809173	Hel89B	.	+
chr3R	12087077	12089817	bor	.	-
chr3L	13010249	13010967	mRpL20	.	-
chr3R	11039696	11040567	CG4210	.	+
chr2L	8127001	8133989	CG8668	.	+
chr2R	3561955	3562867	CG12107	.	+
chr2R	18073477	18077391	Vps35	.	+
chr3R	17861439	17864114	pit	.	+
chr2R	10736126	10740158	SMC2	.	-
chr2L	8953481	8959051	CG31886	.	-
chr3L	21490649	21500638	Glg1	.	-
chr2R	12223595	12228747	Hmgs	.	+
chr3R	13494866	13496617	CG7523	.	-
chr3R	5587027	5588872	Snap24	.	-
chrX	14596391	14597687	CG43088	.	+
chr3L	1503226	1517271	cue	.	-
chr3LHet	2409852	2473895	Dbp80	.	+
chr3L	16374872	16378909	Agpat3	.	-
chr2L	10281943	10292365	Ufd4	.	-
chr3L	19259573	19262013	Aldh7A1	.	-
chr2R	16528481	16529173	maf-S	.	+
chr3L	11621137	11623849	CG18815	.	+
chrX	2076851	2078701	Nmd3	.	-
chrX	5217888	5220771	Mcm3	.	+
chr3L	9404138	9406935	Cpsf5	.	+
chrX	6998918	7000378	CG8300	.	+
chr3L	1300966	1302683	Rac1	.	-
chr3L	21166218	21168073	AsnS	.	+
chr3L	15581960	15602225	RhoGAP71E	.	+
chrX	8610746	8614310	l(1)G0020	.	-
chr3R	24977796	24978988	Slbp	.	-
chr3R	14743982	14752571	Xrp1	.	+
chr3L	21328315	21331332	Tsr1	.	+
chr2R	1541181	1544283	CG1344	.	+
chr3L	12464828	12467528	CG10616	.	+
chr2L	18651058	18653010	Cyp310a1	.	-
chr2R	15324988	15329403	Spt5	.	+
chr3L	14991081	14992766	mRpL39	.	-
chr3R	248610	255057	srl	.	-
chr2R	12892956	12895006	CG6805	.	+
chr2L	16685390	16699926	grp	.	+
chr3R	11047973	11048902	Rpb7	.	-
chr2L	2862537	2868548	CG2991	.	+
chr2R	17057474	17058177	LSm1	.	-
chr2L	2972891	2974858	gammaTub23C	.	+
chr2R	14052199	14054645	Nup75	.	-
chr3L	1307224	1311805	Ctr9	.	+
chr2R	4798405	4801574	Pgi	.	-
chr3L	3197045	3197631	CG14966	.	-
chr4	380564	393410	Hcf	.	+
chr2R	11751814	11756652	Rif1	.	-
chr2RHet	3199376	3234607	Haspin	.	+
chr2L	20829609	20831161	CG31673	.	+
chr2R	5984433	5986061	Jra	.	+
chr2L	16307346	16309274	Syx5	.	+
chr3R	11520963	11522864	CG5399	.	+
chr3L	19089499	19090809	Naxd	.	-
chrX	15236890	15238658	CG12608	.	-
chr3L	21561159	21561998	CRIF	.	-
chr2L	11810092	11813780	CycY	.	-
chr3R	18410495	18411931	CG6937	.	+
chr3L	21523059	21526813	Mkrn1	.	-
chr2R	17210935	17229352	dom	.	+
chr3R	4829818	4831053	CG11980	.	+
chr3L	7963688	7965549	RNaseX25	.	+
chr3R	26036596	26036995	CecA1	.	+
chr2L	10396716	10402882	Cnot4	.	+
chr3L	19796838	19798180	TORIP	.	-
chr2L	404285	407969	RpI135	.	+
chr3L	21259780	21261435	CG9391	.	-
chr3R	19580345	19584279	Hrd3	.	-
chr2R	5851340	5852572	CG1418	.	-
chrX	14134299	14136855	mRNA-cap	.	-
chr4	198064	200015	Arl4	.	-
chr2R	18012072	18015007	GM130	.	-
chr4	1034030	1047727	PlexA	.	-
chr3R	18444214	18445548	mRpL45	.	+
chr3L	12491206	12494411	CG10638	.	-
chr2L	1150766	1151764	Vps29	.	+
chr2R	5311592	5313612	prel	.	+
chr2R	19797894	19812589	kcc	.	+
chr2L	2977122	2978398	CG3165	.	+
chr3R	8806768	8811210	Paip2	.	+
chrX	8332741	8334969	CG1440	.	+
chrX	11218327	11219341	l(1)10Bb	.	-
chr3L	21210001	21212340	Ilk	.	+
chr2L	8994669	8997379	alien	.	-
chr3R	13511411	13512793	CG31249	.	-
chr2R	12012486	12025743	spin	.	+
chrX	16694963	16696033	CG4789	.	+
chrX	19577841	19581691	Ubqn	.	+
chr3R	732344	735803	Gnf1	.	+
chr3L	15998293	15999699	mRpS31	.	+
chr2R	123284	130439	IntS3	.	-
chr2R	12231989	12233333	Nup62	.	+
chr3L	12746339	12747874	CG10973	.	-
chr3L	19052500	19055916	Ugt316A1	.	-
chrX	15645707	15654682	Graf	.	-
chr3L	652987	654089	MED30	.	-
chr3L	8080735	8084886	CG7565	.	-
chr2L	810577	811531	Nnf1b	.	+
chr2L	4682677	4687232	CG11929	.	+
chr3R	19974742	19975925	p38c	.	-
chr2L	21344607	21358271	Tsp39D	.	+
chr3R	13990383	13991161	Cbp20	.	+
chr3L	8514529	8516601	GstO2	.	-
chr3R	16934168	16936556	rtet	.	+
chr3R	8259820	8261365	CG5844	.	+
chrX	10658911	10661339	Atg8a	.	-
chr2L	18706400	18708688	Faf2	.	-
chr3R	12029916	12030972	mtSSB	.	-
chr2L	3026252	3029168	Sf3b2	.	-
chr2L	9165421	9166514	CG9586	.	-
chr3R	291143	297001	CG31523	.	-
chr2R	5055268	5064766	Rme-8	.	-
chr3L	5594196	5597079	TM9SF3	.	-
chr2R	15029137	15049602	ena	.	+
chr3L	9086153	9087956	CG32032	.	+
chr2R	4512956	4513685	Vps25	.	+
chr2L	5526957	5527854	CG31648	.	+
chr2L	7427002	7430329	muc	.	+
chr2R	4999010	5001456	Mys45A	.	-
chr2L	10339457	10341503	SamDC	.	+
chr2R	18525275	18526373	bonsai	.	+
chr3L	19600957	19605299	Lon	.	-
chr3R	23742630	23743970	mRpS22	.	+
chr3R	4836004	4840610	Kcmf1	.	-
chr3L	1331744	1332326	msd1	.	+
chr3R	2282810	2284544	Zif	.	+
chr2R	16521381	16528186	rig	.	-
chr3L	3169286	3171767	CG32278	.	+
chr2L	12993757	13000635	Yip1d1	.	-
chr2L	821422	824337	CG3662	.	+
chr3L	21413488	21426234	barc	.	-
chr2L	6611687	6617117	CG11050	.	+
chr3R	27619703	27625521	Acf	.	+
chr3L	22857700	22860635	CG33170	.	+
chr2L	13363308	13366189	Nnp-1	.	-
chrX	12801138	12801875	mRpL49	.	+
chr2L	870465	874149	PNUTS	.	+
chr3L	22260668	22266845	Csp	.	+
chr2R	7248211	7249376	san	.	+
chr3R	6708155	6710723	CG14696	.	-
chr3L	21438934	21441228	Syx7	.	+
chr2R	8558580	8564099	GLS	.	-
chr2R	13021634	13022850	CG11400	.	+
chr2L	8516753	8517380	mRpL51	.	-
chr4	711312	716681	myo	.	-
chr3R	4166822	4167594	Arl2	.	+
chr3L	20462774	20466472	CG32428	.	-
chr2R	632161	645553	conu	.	+
chr3L	8426332	8434807	Unr	.	-
chr2R	15178610	15179701	mip40	.	-
chrX	8134717	8135516	CG2147	.	+
chr3L	16225184	16225877	MED10	.	+
chrX	15655281	15656696	mRpL3	.	+
chr2R	20280346	20290203	Slik	.	-
chr2R	704766	711824	CG17528	.	-
chr3L	2780899	2782105	mRpS35	.	+
chrX	1773052	1773613	CG14818	.	-
chr3L	21330781	21336816	CG7324	.	-
chr2L	13780689	13782611	p38b	.	+
chr3L	4123553	4134550	ens	.	-
chr2R	11881036	11888795	ATPCL	.	-
chr2R	19442629	19443740	Rrp4	.	-
chr2L	3706551	3707063	CG31777	.	-
chr3R	20890140	20891313	veli	.	-
chr2R	11199015	11205339	Xpc	.	+
chr3R	19993397	19995284	CG5510	.	-
chr2L	13183849	13191979	CG16974	.	-
chr3R	3746153	3750213	lds	.	+
chr3L	15828793	15830582	CG15715	.	-
chr2L	2359142	2363504	Rab5	.	-
chr2R	1961976	1963872	l(2)k09848	.	-
chr3L	12396605	12398517	SCaMC	.	-
chrX	18284589	18304177	CG32549	.	-
chr2R	11878872	11879880	Pex11	.	-
chr3R	25417553	25424664	alph	.	+
chr3R	23503244	23504735	CG5590	.	+
chr3L	15147333	15151662	Msh6	.	-
chr2R	13742749	13747789	olf186-F	.	+
chr3L	3461317	3466303	armi	.	+
chr3L	3333119	3334978	CG14969	.	-
chr4	1135881	1143983	Cals	.	-
chrX	21876687	21883863	CG12576	.	-
chr2L	568340	572907	Sf3b1	.	+
chr2L	2767890	2768612	Taf10	.	+
chr2R	19950574	19952928	Rap2l	.	+
chr3R	18186504	18188093	PSR	.	-
chr3L	21562352	21566623	SMC5	.	+
chr2L	22175415	22183991	CG3635	.	+
chr2L	5072170	5093592	Pgant5	.	-
chr2L	12719045	12766546	MRP	.	+
chr3L	11047135	11052759	CG7888	.	+
chr2R	20193404	20200622	betaTub60D	.	+
chr3L	20375505	20377209	CG5498	.	-
chrX	6155202	6156152	CG3781	.	+
chr3L	17845724	17848788	CG5535	.	-
chr3L	15152200	15154238	Prp31	.	+
chr4	670597	681234	gw	.	-
chr3R	22543593	22545528	Yif1	.	+
chrX	6571295	6572293	ND-ASHI	.	-
chr2R	6471191	6503753	psq	.	+
chr3L	1411057	1413089	CG9168	.	+
chrX	15687754	15690061	CG8974	.	-
chrX	20292114	20294823	Pp4-19C	.	-
chrX	8298568	8301296	PIG-T	.	-
chr3R	20101982	20104514	Orct	.	+
chr3L	1035185	1036298	CG9205	.	+
chrX	7781302	7782818	CG10932	.	-
chrX	15786233	15799101	shi	.	+
chr3R	16135066	16149918	CG42668	.	+
chr2L	7024829	7027389	CG31908	.	-
chr3L	8169235	8171529	Nmt	.	-
chr3L	1777439	1778347	mRpL46	.	+
chr3R	6610105	6612187	Rbp1	.	+
chr2L	9634179	9656026	Apoltp	.	+
chr3R	5341729	5352959	CG8176	.	+
chr3R	21075070	21084394	Nup358	.	+
chr3L	8275628	8282578	cert	.	-
chr3R	27636182	27638018	FeCH	.	-
chr3R	22278256	22280307	CG5447	.	+
chr2L	2992973	2998726	CG3558	.	+
chrX	15800855	15803709	CycD	.	-
chr3R	1459349	1460362	CG12171	.	+
chr3R	11197679	11199959	Ccm3	.	+
chr2L	4944256	4945361	mRpL24	.	-
chr3R	5083449	5084223	Ibf2	.	-
chr2L	4446670	4448635	MFS18	.	-
chrX	6161830	6168921	Spt6	.	+
chr3R	17040801	17041948	CG5862	.	+
chrX	11253269	11254962	Pa1	.	+
chr3R	2950270	2952225	CG10098	.	+
chr2R	19934668	19936426	gammaSnap1	.	-
chr2L	4883298	4885669	CG3008	.	+
chr3L	11102790	11105217	CG7638	.	+
chr3R	16943579	16944578	Bdbt	.	-
chr2L	6717625	6719389	Aatf	.	+
chr2R	10249429	10250330	Arc2	.	+
chrX	14958869	14960465	opm	.	-
chrX	11966041	11966851	moon	.	-
chr3R	22081688	22084001	Ald1	.	-
chr2R	15552765	15557337	hrg	.	-
chr3L	1777010	1777411	CG2021	.	-
chr3L	6596784	6601839	Rexo5	.	+
chr2R	5735566	5738147	CG1671	.	+
chrX	16779579	16780593	DENR	.	-
chr3R	1051880	1053248	Vps37B	.	+
chr3L	14769596	14779512	bmm	.	-
chr3RHet	1684395	1706067	CG41099	.	-
chr3R	3298180	3299503	CG1142	.	-
chr3R	1284285	1288842	PEK	.	-
chr3L	9881862	9886419	CalpB	.	+
chr3R	12306889	12307600	Dhfr	.	+
chr3R	1562470	1563735	CG1236	.	+
chrX	19464680	19467907	Tao	.	-
chr3R	11970123	11972577	CG5903	.	-
chr3R	17486908	17488694	Archease	.	-
chr3R	20076182	20078401	beta-PheRS	.	-
chr3L	24530462	24536634	mRpS5	.	+
chrX	8975096	8976391	HP1b	.	+
chr3L	15948196	15949352	GXIVsPLA2	.	+
chr2R	1181568	1183470	d4	.	+
chr2R	14296553	14297340	GstE9	.	+
chr3R	2907904	2908973	Dpck	.	+
chr3R	18547042	18550309	Irp-1A	.	-
chr3R	12866404	12867617	CG5220	.	+
chr2R	14286991	14287880	GstE2	.	+
chr3R	4768676	4770742	CG11964	.	-
chr2L	21684106	21729051	nolo	.	+
chr3R	19754965	19755710	CG31142	.	+
chr2R	3802532	3803983	CG12159	.	-
chrX	17518297	17521928	stas	.	-
chrX	1752004	1753004	CG14812	.	-
chr3L	15514811	15517237	CG7945	.	-
chr2L	22817527	22833259	lt	.	+
chrX	19373415	19374271	mRpS14	.	-
chr3R	10967565	10972829	GlyS	.	-
chr3L	19578193	19579103	CG9231	.	-
chr2L	13639519	13641272	ics	.	-
chr2L	10419190	10420612	RfC3	.	+
chr3L	21486183	21487007	CG7519	.	+
chr2L	10733293	10736071	Nup107	.	-
chr2L	19577701	19579131	msb1l	.	+
chr3R	15703459	15705031	Arc42	.	+
chr3L	12329776	12330336	CG10418	.	+
chr3L	16603762	16605299	Su(P)	.	-
chr3R	13510819	13511529	CG31360	.	+
chr3R	21506567	21508595	CG5028	.	+
chr3L	20428210	20429309	mRpL15	.	-
chr3LHet	1181140	1396420	CG40178	.	-
chr3R	11926482	11930237	Akt1	.	+
chr2L	16313685	16325625	cact	.	-
chr2R	17860627	17863891	CG9304	.	+
chr3R	3009823	3012395	CG10055	.	-
chr2R	12152157	12154464	csul	.	+
chr3L	1637942	1639235	metl	.	-
chrX	14731504	14732231	CG14407	.	-
chr3R	23408562	23412098	pins	.	+
chr2R	3824371	3826619	CG8728	.	-
chr3L	11203886	11207197	CG7600	.	+
chr2R	13432727	13433905	cyp33	.	+
chr3L	17037501	17038074	CG14057	.	-
chr2L	11004820	11010179	Nup154	.	+
chrX	7788064	7790819	p115	.	+
chr2R	8462745	8480422	Sin3A	.	-
chr3R	11679590	11683192	Hmt-1	.	-
chr2R	12741530	12742969	Fen1	.	-
chr2R	20061188	20061964	mRpS17	.	-
chr3L	5133540	5134746	CG10672	.	-
chr3R	18190295	18191705	CG5382	.	-
chrX	16204134	16207171	CG9915	.	-
chrX	1272918	1274513	CG3719	.	-
chr2L	11517391	11519783	CG4970	.	+
chrX	17043064	17044680	Chchd2	.	+
chr2R	12319749	12320688	jtb	.	+
chr2L	1129316	1132411	CG4552	.	+
chr2R	3387652	3396130	didum	.	+
chr2L	18700606	18703105	CG10376	.	-
chr2L	9251472	9253118	borr	.	-
chr2R	12066331	12072608	Lis-1	.	+
chrX	2066559	2067170	ND-B14.5A	.	+
chr3R	20953352	20956877	Clbn	.	+
chrX	16275987	16278941	CG9992	.	-
chr2R	18806460	18812265	Nup214	.	-
chr2R	13401722	13404950	CG4853	.	+
chr3L	5747278	5754519	Usp47	.	+
chr3R	2206189	2208326	TfIIFalpha	.	+
chr3L	6597466	6599132	zpg	.	-
chr3R	19182000	19184253	Sec13	.	+
chr2R	3561226	3561905	mRpL52	.	-
chrX	4541904	4542679	mRpL30	.	+
chr2L	4969004	4970216	CG3756	.	+
chr3L	15137455	15139479	Pex3	.	+
chr2L	9700810	9708883	pelo	.	+
chr2R	7504374	7506528	Egm	.	-
chr2L	22874548	22885075	cta	.	+
chr3L	1651432	1652900	Vta1	.	-
chr3L	11067869	11071836	CG7839	.	+
chr3R	21875453	21877979	Exo84	.	-
chr3L	1555363	1558484	CG12099	.	-
chr3L	15091014	15106103	CTPsyn	.	+
chrX	17465887	17473262	Ankle2	.	-
chr3R	21088463	21089014	CG11858	.	+
chr3R	18516329	18520494	Nup133	.	+
chr3L	5132719	5133573	CHMP2B	.	+
chr2R	3354384	3362164	Aldh-III	.	-
chr2L	16900535	16902218	CG12288	.	-
chr2L	11282090	11284335	mre11	.	+
chrX	13651212	13652631	Rtc1	.	+
chr2R	1032238	1041699	Atf6	.	+
chr3L	9624934	9672203	fry	.	-
chr3R	8856635	8857320	l(3)87Df	.	+
chr3L	20466883	20467891	CG5969	.	+
chr3R	17849981	17851228	CG6028	.	-
chr3R	12816056	12817600	CG3678	.	-
chr3R	20012081	20013507	CHORD	.	+
chr3R	5225292	5225775	CG34117	.	-
chr2L	8197193	8198813	CG8460	.	+
chrX	19640074	19642491	parvin	.	+
chr2R	18825299	18826548	CG9849	.	+
chr2R	8643939	8644678	mRpL18	.	+
chr2R	12477023	12482151	CG8306	.	-
chr2R	9124761	9126973	CG4679	.	-
chr2L	4392770	4393876	CG3652	.	-
chr4	799142	809604	MED26	.	-
chr2R	434196	452786	Stlk	.	+
chr3R	25501373	25505979	Cap-D2	.	+
chr2L	8311399	8317011	CG7806	.	+
chr3L	8121154	8124775	Cds	.	+
chr3R	3069954	3072691	CG1234	.	-
chr3R	1184595	1194028	Cerk	.	-
chrX	8998351	9000637	Bx42	.	-
chrX	4213471	4215778	NO66	.	+
chr2L	7723045	7726298	CG13795	.	-
chr3R	21436775	21450384	Npl4	.	-
chr2L	8305586	8306741	CG7840	.	+
chr2R	5491226	5493129	CG1902	.	+
chr2R	9860489	9867670	CG6701	.	-
chr2R	9743655	9746194	tum	.	-
chrX	10250862	10260306	l(1)G0289	.	-
chr2L	18831229	18833630	ScpX	.	+
chrX	8614553	8615536	CG1789	.	+
chr3R	9606686	9607804	CG9286	.	+
chr3R	5092741	5095946	Vps16A	.	+
chr2L	5329857	5330464	TotM	.	+
chr3R	9659917	9663713	Nsf2	.	-
chr3L	1311719	1313205	CG9186	.	-
chr2L	11122574	11123567	Csl4	.	-
chr3L	3811263	3813958	PIG-B	.	+
chrX	18542215	18543522	Nup35	.	+
chr2L	2037714	2044372	Su(dx)	.	+
chr3R	163674	165636	CG1103	.	+
chr3R	4385880	4387486	pch2	.	-
chr2L	4189526	4197380	Naprt	.	-
chr2R	3351009	3352492	CG11127	.	+
chr3R	20900599	20902104	CG11920	.	+
chr2L	13834250	13835072	mRpS23	.	-
chrX	21853281	21857258	wap	.	-
chr3R	4501005	4502335	CG9773	.	-
chr3R	153779	156768	CG9776	.	-
chr3L	5893935	5895556	QC	.	-
chrX	3069051	3070256	CG3939	.	+
chrX	6577874	6581047	Pink1	.	+
chr3L	7969506	7970949	CG8209	.	+
chr2R	14288218	14288972	GstE3	.	+
chr2L	5521281	5523898	Vps52	.	-
chr3R	26407920	26409419	Rpt6R	.	-
chr3R	12825106	12828077	Sf3a1	.	-
chrX	13513377	13518441	CG2691	.	-
chr2R	3451939	3453087	Rpe	.	-
chrX	11048454	11057229	Dlic	.	+
chr3R	4182700	4185686	stck	.	+
chr3L	12806128	12807119	Sf3a2	.	-
chr2R	11227977	11255805	unc-5	.	+
chr3R	310730	313399	Fip1	.	+
chr2R	2862790	2873217	vimar	.	-
chr3R	17042990	17044513	Smyd5	.	-
chr3R	10394825	10395366	Cys	.	-
chr3L	14994338	15007162	Reck	.	-
chr3R	1580654	1584719	Sec8	.	-
chrX	822172	822893	MED22	.	+
chr3R	11333662	11334608	CG44014	.	-
chrX	2598604	2600250	eIF2Bbeta	.	+
chr2R	13462484	13469030	Dcr-2	.	-
chr3R	20625689	20630981	polybromo	.	-
chr3L	1302944	1304717	CG9149	.	+
chr2L	4458980	4459638	mRpL27	.	-
chrX	8582660	8584260	Ppt1	.	-
chr3L	19640380	19642951	Oat	.	-
chr3R	2897346	2900174	Ufl1	.	-
chr3R	18939736	18943653	Rassf	.	-
chrX	16487710	16489449	Ubc7	.	+
chr2R	12996349	13001865	CG15611	.	+
chr3R	7923808	7937142	dpr17	.	+
chr3L	21279199	21283141	pzg	.	+
chr2L	7018087	7023898	Gart	.	-
chr2R	20650089	20650617	CG12848	.	-
chr2R	3425737	3427201	CG1598	.	-
chr2L	21143229	21145146	CG9253	.	+
chrX	5931925	5933609	MCTS1	.	+
chr3L	1517851	1523380	Psa	.	+
chrX	11244031	11244507	CG11752	.	+
chr3L	15814100	15817304	DCP2	.	-
chr3R	14125917	14127450	CG18600	.	-
chr2L	21261168	21262411	l(2)k14505	.	+
chr3R	14109382	14112346	CG8064	.	+
chr3L	1332307	1333146	msd5	.	-
chr3L	2169553	2170971	CG5704	.	-
chr3R	14192360	14193635	Nup43	.	+
chr2R	4308538	4316082	CSN7	.	+
chr3L	17005986	17009151	CG6664	.	-
chr3R	20485919	20487573	Ppox	.	-
chr3L	19537445	19545390	Ltn1	.	-
chrX	16695962	16697377	CG9125	.	-
chr3L	851346	852673	Dci	.	+
chr3R	10550482	10554800	CG7530	.	-
chr3L	20288902	20290071	FRG1	.	-
chr2L	18690904	18695602	CG10383	.	-
chr3R	20850195	20850739	CG11781	.	-
chr2L	210735	250823	kis	.	-
chr3R	5585344	5586930	Mpi	.	+
chr2R	17170343	17173184	MFS16	.	+
chr3L	888018	893520	Usp10	.	+
chr2R	8222821	8223710	CG8490	.	+
chr2L	20656426	20659218	CG2614	.	+
chr2R	20833188	20834159	CG3770	.	+
chrX	11024271	11031063	Klp10A	.	-
chr2L	5339132	5342234	CG12512	.	-
chr3R	575757	603212	atms	.	+
chr3R	6137761	6157075	Bruce	.	-
chrX	16283183	16285471	TH1	.	-
chrX	1956346	1959175	CG4281	.	-
chr2R	13560792	13566760	Sema1b	.	-
chr2R	19979602	19986159	gek	.	-
chr3R	18406495	18407755	CSN6	.	+
chrX	6745942	6746671	CG14434	.	-
chr2R	3551291	3552774	CG2065	.	+
chr2R	18299294	18300087	Mes4	.	+
chr2L	10437548	10439240	STUB1	.	+
chr2L	18606832	18609550	CG10333	.	+
chr2L	10457658	10462472	LManII	.	+
chrX	6907920	6909042	CG4593	.	+
chr2L	13793521	13799674	Sec71	.	+
chrX	11573003	11588773	bif	.	+
chr2L	12001234	12002266	Hacd1	.	-
chr3R	18265874	18272309	CG12499	.	-
chr2L	8374461	8375549	Wdr82	.	+
chr2L	203779	204782	mRpL10	.	+
chr3L	15999652	16003409	mib1	.	-
chr2R	8041763	8050503	Prp8	.	-
chr2R	19731006	19732286	Snap29	.	-
chrX	1766433	1767598	Pgam5	.	-
chr2L	9790882	9791958	CG4036	.	+
chr2L	8512174	8514868	CG13097	.	-
chr2L	1982217	1984514	CG7289	.	+
chrX	10726785	10741125	sbr	.	-
chr3L	12761703	12766319	Hip1	.	-
chr3R	7788846	7790548	aurA	.	+
chrX	14094211	14094940	CG11590	.	+
chr3L	12738444	12739870	CG32109	.	+
chr2L	6969825	6971737	snRNP-U1-70K	.	-
chr3R	4185680	4188276	CG9684	.	-
chrX	1562439	1563330	CG3740	.	-
chr3R	4499831	4500918	mRpL19	.	+
chr2L	2974859	2976862	CG9641	.	-
chr2R	10741368	10742553	Ciao1	.	-
chr2L	16328059	16329132	mRpL4	.	-
chr3L	4246343	4254306	ago	.	-
chr2L	18703473	18704454	CG10343	.	+
chr3L	20802769	20806432	HIPP1	.	+
chr3R	1617601	1619105	CG1218	.	+
chr3R	11618410	11619209	Acyp2	.	+
chrX	18726715	18736934	Pvf1	.	+
chrX	1767886	1770507	Vps26	.	+
chrX	19388453	19389025	ksh	.	-
chr3L	223852	225605	CG33229	.	+
chr3L	17836825	17839601	MED19	.	-
chr2L	8672698	8676804	Glt	.	+
chr3R	10718114	10719676	CG7265	.	-
chr3R	5872974	5874519	CG12811	.	-
chr3L	6068636	6069358	CG6610	.	+
chrX	16267119	16275578	Fur2	.	+
chrX	6259982	6264957	Marf	.	+
chr2L	2151754	2155389	AIF	.	+
chr2R	18308518	18312987	rad50	.	+
chr3L	3055079	3055842	CG16753	.	+
chr3R	6680467	6682134	CG4511	.	+
chr2R	2102073	2127314	bin3	.	+
chr4	1077991	1085627	Zyx	.	-
chr3R	18409074	18410440	CG33107	.	-
chr3L	20384785	20386653	CG33969	.	-
chr3L	6746168	6747129	CG8549	.	+
chr3L	8948121	8949651	GNBP3	.	+
chr3R	14489460	14491029	Gos28	.	+
chrX	15239202	15244054	CG6227	.	+
chrX	7630926	7634011	Tom40	.	+
chr3R	953809	955661	CG12007	.	+
chr3R	19777858	19784113	GluProRS	.	-
chr3R	14013527	14014429	CG12321	.	-
chr3R	5808538	5811782	Art4	.	-
chr2L	8942110	8943257	CG9515	.	-
chr2R	4990743	4994301	Vang	.	+
chr2L	4967832	4968935	Scox	.	-
chr2R	1869349	1900005	Src42A	.	+
chrX	17742143	17743881	CG15814	.	-
chr2R	17604285	17605350	Tango11	.	-
chr2L	17478442	17481029	fws	.	-
chr3L	5153786	5177897	shep	.	-
chr2R	20549026	20549932	CG3663	.	+
chr3L	4254776	4256053	CG1265	.	+
chr2L	21262956	21282037	CG8671	.	+
chr3LHet	2188916	2190731	CG40228	.	-
chr2L	4453169	4454453	CG15440	.	-
chr2R	2897365	2899244	Tsp42Ed	.	-
chr3R	25070683	25074626	SP1029	.	-
chrX	21216385	21217885	dod	.	+
chr3L	16119118	16121631	Pgm1	.	-
chr3R	12844502	12846842	AdSL	.	-
chr3R	9472726	9478135	rin	.	+
chr2R	13754543	13759019	Mapmodulin	.	-
chrX	4000868	4005014	cib	.	+
chr3R	13366143	13370870	SF1	.	+
chr3R	7058151	7060735	Arfip	.	-
chr2R	13452360	13453357	CG14480	.	+
chr2L	10429920	10430918	Bug22	.	-
chr3L	3199090	3211348	gry	.	+
chr2R	4010541	4012563	Nup50	.	+
chr3R	1378545	1380038	Pcmt	.	-
chr3L	19254494	19255537	Bet1	.	+
chr2L	11128932	11130645	RfC38	.	-
chr3L	3128666	3134180	CG11537	.	-
chr3L	7965549	7968091	CG8042	.	-
chr2L	12428028	12430021	CG6388	.	+
chr2L	10362989	10364046	pim	.	+
chr2R	19768340	19769923	CG4882	.	-
chr3R	8502209	8504774	mbo	.	-
chr3R	18944122	18949939	CenB1A	.	+
chr2RHet	1265405	1336048	MFS17	.	-
chr2L	17481231	17482037	CG5110	.	+
chr3R	18571342	18572327	HP1c	.	+
chr3R	11187414	11188540	Trax	.	+
chr2L	1158661	1160220	Tango14	.	+
chr2L	16723232	16727826	VhaSFD	.	-
chr3R	23109502	23113170	CG3368	.	+
chrX	17142405	17143535	CG8675	.	-
chr2L	5530620	5532223	Coq6	.	-
chr2L	7064431	7065837	Nuf2	.	-
chr3R	161160	163396	Skp2	.	-
chr2R	18955150	18959398	l(2)k09913	.	+
chr3L	1496853	1502590	hfp	.	-
chr2L	18698714	18700645	CG10341	.	+
chr2L	4975300	4977023	Gmd	.	-
chrX	10107003	10108275	ATPsyndelta	.	+
chr3R	10486898	10488919	Rad17	.	-
chr3L	18738956	18739723	MED11	.	+
chr3L	15492059	15493661	CG7275	.	+
chr2L	13833337	13834306	RpII33	.	+
chr2R	13308882	13313184	l(2)k01209	.	+
chr3R	20449524	20451284	Syx18	.	-
chr2L	2223200	2225544	papi	.	+
chr2L	6022951	6024539	CG9107	.	-
chr3R	9187574	9192632	poly	.	-
chr2R	2643801	2644544	CG3420	.	-
chr2L	19430643	19432444	RtcB	.	+
chr2R	17512535	17518927	mahj	.	+
chr3R	12822168	12825171	CG3534	.	+
chrX	16335586	16339400	rngo	.	+
chrX	1901944	1903397	PIG-K	.	-
chr3R	7567612	7569749	CG14722	.	+
chr2L	10227760	10231692	CG5694	.	-
chr3L	16083554	16089251	ClC-c	.	+
chrX	10373403	10375976	PPP4R2r	.	+
chr3R	8515595	8517190	Su(fu)	.	-
chr4	631310	641552	Eph	.	+
chr3R	7038030	7040261	ZnT86D	.	-
chr3R	4473306	4476518	Mkk4	.	-
chr4	1055914	1074329	CaMKII	.	-
chr3R	5377756	5379469	RnpS1	.	+
chr3R	14920116	14920627	mRpL55	.	-
chr2R	8271397	8272025	CG8501	.	+
chr3R	1461623	1462574	CG31548	.	-
chr3L	18896157	18898030	CSN1b	.	-
chr2R	14013852	14015715	Spn55B	.	+
chr2L	19030844	19033498	hook	.	-
chrX	10741471	10742567	CG17333	.	+
chr4	522436	560418	zfh2	.	+
chr2R	13336038	13340103	mthl3	.	-
chr3L	19255332	19257284	Max	.	-
chrX	15628303	15629813	MagR	.	+
chr2L	16827359	16831705	AspRS-m	.	+
chr3L	9352099	9353096	CG32039	.	+
chr3L	15569670	15571774	CG16979	.	+
chrX	12985178	12988019	lic	.	+
chr3R	10130177	10134311	su(Hw)	.	-
chr3L	3143808	3145284	Alg2	.	+
chr3R	25653003	25660823	Atg16	.	-
chr2L	564163	566472	CG2794	.	+
chr2L	4444732	4446765	Elp3	.	+
chr2R	10296800	10299077	CG17385	.	-
chr3L	12728045	12734668	Ptp69D	.	+
chr3L	2368014	2371939	CG1317	.	-
chr3R	14486843	14489274	Cpsf73	.	-
chr2R	7193016	7195033	Fpps	.	-
chr2L	10356795	10358078	CG5045	.	+
chr2R	2536159	2540347	Debcl	.	+
chr2L	4849439	4850419	mRpS2	.	-
chr2L	21154293	21156232	E2f2	.	-
chr3R	3737952	3739012	CG2846	.	-
chr2R	19836877	19839982	Stoml2	.	+
chrX	15964398	15967315	Nipsnap	.	-
chr2L	22121840	22126614	CG3651	.	+
chr3L	21197887	21201192	CG10512	.	+
chr3L	10687460	10689977	NijA	.	-
chr3L	18990975	18993708	CG3808	.	-
chr3L	15803181	15809510	fwe	.	-
chr3R	7646103	7647963	Kyat	.	-
chr3R	4808454	4810037	RagA-B	.	-
chr3L	3035196	3040469	CG2162	.	+
chr2L	8308427	8309961	Mettl14	.	+
chr3L	5888791	5890535	DNApol-epsilon58	.	-
chrX	5324598	5326559	CG15784	.	+
chr3L	12111357	12112889	ssp	.	+
chr2L	13295630	13301668	CG31729	.	+
chr3L	14621260	14625177	RecQ5	.	-
chr2R	4975339	4977307	Dbp45A	.	+
chr2L	10358134	10362707	Cand1	.	-
chr2L	22442972	22444394	CG17493	.	+
chr2R	2764400	2766432	Spn42Da	.	-
chr3R	1415323	1417181	noi	.	-
chr3L	11090546	11091286	Irbp18	.	-
chr2R	3986189	3989811	CG11210	.	+
chr3L	1859115	1862239	Rap1	.	-
chr3R	6675683	6677510	CG42394	.	+
chr3L	13002499	13004785	Cul6	.	-
chr3L	5769424	5770433	vito	.	-
chr2L	13369204	13370329	CG31855	.	+
chr3L	15297355	15304295	CG7255	.	+
chr2R	12903851	12907027	CG8963	.	-
chr3R	20595073	20596655	CG13631	.	+
chr2R	14858814	14860042	CG15107	.	-
chr3R	2889908	2892858	CG1105	.	-
chr3R	5589476	5591857	CG8478	.	+
chr2L	10262641	10263554	Rsf1	.	-
chr3L	22258906	22259779	CG11523	.	-
chrX	16225314	16226081	CG9921	.	-
chr3R	11759581	11760662	blp	.	+
chr2L	10265336	10266570	Mob3	.	+
chr2L	4971702	4973687	CG14043	.	+
chr2L	7032721	7037613	Caper	.	+
chr2R	12474550	12476689	CG8311	.	-
chrX	16549392	16562745	r	.	+
[truncated: 3,636 more rows]
