# Supplementary material for: nucMACC: An MNase-seq pipeline to identify structurally altered nucleosomes in the genome
Source: Sci Adv. 2024 Jul 3;10(27):eadm9740. doi: 10.1126/sciadv.adm9740 (PMC11221511; doi:10.1126/sciadv.adm9740)
Supplement: Supplementary file 2 — Data S1 to S4 [file sciadv.adm9740_data_s1_to_s4.zip › adm9740_data_s3.xlsx]

## Sheet: Legend
Supplemental data 3
nucMACC analysis in S.cerevisiae
based on Reference genome: sacCer3
Tabs hyper/hypo-accessible and unstable/non-canonical:
bed annotation of corresponding nucleosome feature
5th column represents (sub-)nucMACC score
Tabs hyper/hypo-accessible +1; unstable/NDR-Promoter:
bed annotation of TSS subdivided by nucleosome features
TSS annotation is centerd at the start of the +1 nucleosome
corresponding gene is listed in 4th column
Ribosomal genes were removed

## Sheet: hyper-accessible
chrV	3436	3584	nuc14	0.105814212884776	.
chrV	6670	6818	nuc20	0.161055363010598	.
chrV	19284	19432	nuc90	0.173973168442232	.
chrV	21533	21681	nuc101	0.131913463723735	.
chrV	22309	22457	nuc106	0.11400294286932	.
chrV	27916	28064	nuc137	0.168910303794793	.
chrV	28106	28254	nuc138	0.0993667477994761	.
chrV	33578	33726	nuc169	0.135424551658741	.
chrV	39023	39171	nuc199	0.096704845088002	.
chrV	47413	47561	nuc244	0.105768785050572	.
chrV	53826	53974	nuc279	0.149653594356902	.
chrV	55203	55351	nuc287	0.0957327599007716	.
chrV	62740	62888	nuc329	0.121560216479206	.
chrV	65356	65504	nuc344	0.150178438329767	.
chrV	71910	72058	nuc377	0.0998180185951488	.
chrV	73586	73734	nuc386	0.0992617309848258	.
chrV	79869	80017	nuc421	0.116070718761068	.
chrV	103213	103361	nuc541	0.104870446090882	.
chrV	103767	103915	nuc544	0.0968739700696451	.
chrV	105683	105831	nuc555	0.109630548548813	.
chrV	107993	108141	nuc568	0.108508074332984	.
chrV	111823	111971	nuc587	0.103978227415408	.
chrV	120075	120223	nuc630	0.102404274688967	.
chrV	128550	128698	nuc673	0.14673500486549	.
chrV	142757	142905	nuc746	0.147459563937994	.
chrV	142999	143147	nuc747	0.123525872085528	.
chrV	147857	148005	nuc776	0.0940990843114598	.
chrV	150227	150375	nuc788	0.213777896803984	.
chrV	155548	155696	nuc816	0.118912027720454	.
chrV	156401	156549	nuc821	0.206012312690317	.
chrV	172554	172702	nuc912	0.142004589833621	.
chrV	220687	220835	nuc1177	0.132870919327458	.
chrV	246838	246986	nuc1320	0.175032088147058	.
chrV	248323	248471	nuc1329	0.115730109740323	.
chrV	248978	249126	nuc1333	0.140995122366131	.
chrV	254960	255108	nuc1365	0.169458382310503	.
chrV	256355	256503	nuc1372	0.130570823827974	.
chrV	272147	272295	nuc1453	0.125014254320858	.
chrV	272614	272762	nuc1455	0.117783844682005	.
chrV	275685	275833	nuc1472	0.122812747476099	.
chrV	290375	290523	nuc1553	0.154895429657315	.
chrV	291913	292061	nuc1561	0.138566072449288	.
chrV	298681	298829	nuc1597	0.119865761287103	.
chrV	303502	303650	nuc1624	0.110699901917242	.
chrV	316255	316403	nuc1689	0.101467535306771	.
chrV	319640	319788	nuc1709	0.105480653445829	.
chrV	337841	337989	nuc1805	0.10476407109556	.
chrV	344534	344682	nuc1842	0.0968165038287876	.
chrV	354045	354193	nuc1893	0.129096552847534	.
chrV	354202	354350	nuc1894	0.143355850584223	.
chrV	364555	364703	nuc1948	0.106032253785012	.
chrV	374427	374575	nuc2003	0.123314820490144	.
chrV	376740	376888	nuc2015	0.1272599970156	.
chrV	378581	378729	nuc2026	0.0947621683039193	.
chrV	392251	392399	nuc2104	0.103627365814577	.
chrV	406928	407076	nuc2183	0.139588980044633	.
chrV	408186	408334	nuc2190	0.152179914498654	.
chrV	454955	455103	nuc2406	0.113598447218062	.
chrV	456244	456392	nuc2413	0.132132727809025	.
chrV	457896	458044	nuc2424	0.111219399023596	.
chrV	484229	484377	nuc2570	0.143375574980044	.
chrV	498379	498527	nuc2612	0.127623203458244	.
chrV	500582	500730	nuc2624	0.104730941117992	.
chrV	526666	526814	nuc2770	0.108967224108743	.
chrV	535957	536105	nuc2822	0.145983269744504	.
chrV	560799	560947	nuc2959	0.0955559014325162	.
chrV	560978	561126	nuc2960	0.0953605667395823	.
chrV	561618	561766	nuc2964	0.120535398114481	.
chrV	563790	563938	nuc2976	0.128410524506141	.
chrV	564693	564841	nuc2981	0.139854365067939	.
chrV	564862	565010	nuc2982	0.195539814077837	.
chrV	566978	567126	nuc2993	0.124743491777599	.
chrII	9731	9879	nuc3039	0.148692341556009	.
chrII	13277	13425	nuc3060	0.116023401809598	.
chrII	19348	19496	nuc3093	0.09478863427065	.
chrII	20839	20987	nuc3102	0.135441011235742	.
chrII	35603	35751	nuc3170	0.16429855641307	.
chrII	36881	37029	nuc3174	0.177366632852674	.
chrII	40429	40577	nuc3194	0.132105172946675	.
chrII	49716	49864	nuc3244	0.0932135925173824	.
chrII	50693	50841	nuc3250	0.107547523545181	.
chrII	52422	52570	nuc3259	0.0976997700195049	.
chrII	52611	52759	nuc3260	0.226667028858024	.
chrII	53498	53646	nuc3265	0.140297776773683	.
chrII	61155	61303	nuc3305	0.186807427190127	.
chrII	66886	67034	nuc3336	0.163266749857251	.
chrII	69715	69863	nuc3353	0.149550933446739	.
chrII	78853	79001	nuc3405	0.104817651092167	.
chrII	97067	97215	nuc3498	0.0991427711421876	.
chrII	107193	107341	nuc3555	0.152502734665321	.
chrII	115509	115657	nuc3600	0.100687221963327	.
chrII	125020	125168	nuc3656	0.114435571727764	.
chrII	136479	136627	nuc3721	0.112439405468452	.
chrII	150174	150322	nuc3795	0.121396762352478	.
chrII	150938	151086	nuc3800	0.109786001158138	.
chrII	158350	158498	nuc3842	0.126683800217714	.
chrII	164013	164161	nuc3873	0.162043861437129	.
chrII	165964	166112	nuc3880	0.13171040275291	.
chrII	174463	174611	nuc3927	0.101539638969085	.
chrII	191473	191621	nuc4023	0.113097958415943	.
chrII	194565	194713	nuc4039	0.116413824461587	.
chrII	204759	204907	nuc4095	0.11448565790488	.
chrII	208854	209002	nuc4118	0.101564716179227	.
chrII	211504	211652	nuc4132	0.0943769811990364	.
chrII	237663	237811	nuc4251	0.18043161580745	.
chrII	238451	238599	nuc4254	0.122457156345787	.
chrII	241317	241465	nuc4270	0.262046094560198	.
chrII	241953	242101	nuc4274	0.117964361621025	.
chrII	271374	271522	nuc4388	0.0982797899206711	.
chrII	277097	277245	nuc4418	0.103594183167579	.
chrII	279411	279559	nuc4431	0.132735640538377	.
chrII	292622	292770	nuc4503	0.214823134722359	.
chrII	294093	294241	nuc4512	0.125218683221357	.
chrII	307202	307350	nuc4581	0.099100565425979	.
chrII	311034	311182	nuc4601	0.130232945102056	.
chrII	316771	316919	nuc4634	0.125589841632587	.
chrII	317347	317495	nuc4637	0.111475225432782	.
chrII	321521	321669	nuc4661	0.0942180006703284	.
chrII	321966	322114	nuc4664	0.162201241321755	.
chrII	327288	327436	nuc4693	0.277063968000837	.
chrII	327477	327625	nuc4694	0.0941011023016531	.
chrII	328848	328996	nuc4702	0.112739546034202	.
chrII	330431	330579	nuc4710	0.0972111943564674	.
chrII	330615	330763	nuc4711	0.140880958806969	.
chrII	333999	334147	nuc4730	0.118113241103129	.
chrII	338961	339109	nuc4758	0.133123848549806	.
chrII	341624	341772	nuc4773	0.10736929184023	.
chrII	349235	349383	nuc4815	0.112152048866963	.
chrII	349407	349555	nuc4816	0.163026511083396	.
chrII	354085	354233	nuc4842	0.135185942002601	.
chrII	362499	362647	nuc4889	0.143522023047441	.
chrII	362986	363134	nuc4892	0.128948001295903	.
chrII	364125	364273	nuc4899	0.0926969846910356	.
chrII	390945	391093	nuc5044	0.111501775779779	.
chrII	410096	410244	nuc5148	0.196011109664654	.
chrII	417298	417446	nuc5186	0.107766685602662	.
chrII	431965	432113	nuc5267	0.123598324684551	.
chrII	435915	436063	nuc5290	0.19631606169895	.
chrII	436103	436251	nuc5291	0.117894240094951	.
chrII	436879	437027	nuc5295	0.1050903166954	.
chrII	437234	437382	nuc5297	0.134058405118195	.
chrII	438941	439089	nuc5307	0.138485782392668	.
chrII	445783	445931	nuc5346	0.10188400274616	.
chrII	447266	447414	nuc5355	0.100055293423062	.
chrII	458791	458939	nuc5419	0.279003279135188	.
chrII	467841	467989	nuc5466	0.114808394292686	.
chrII	468188	468336	nuc5468	0.150795408181377	.
chrII	474290	474438	nuc5501	0.124470320470891	.
chrII	476022	476170	nuc5511	0.103295667097303	.
chrII	480536	480684	nuc5528	0.126659237544333	.
chrII	480884	481032	nuc5530	0.115468018123527	.
chrII	495548	495696	nuc5613	0.216799789905462	.
chrII	502532	502680	nuc5651	0.106833156579024	.
chrII	503077	503225	nuc5654	0.167061600093497	.
chrII	504291	504439	nuc5661	0.136516836483942	.
chrII	516716	516864	nuc5728	0.152979776608889	.
chrII	537866	538014	nuc5849	0.144813026738384	.
chrII	553120	553268	nuc5934	0.116411403142872	.
chrII	555210	555358	nuc5945	0.0930486695553865	.
chrII	558173	558321	nuc5960	0.103685250107575	.
chrII	559491	559639	nuc5967	0.255775907234556	.
chrII	572572	572720	nuc6038	0.275466596871432	.
chrII	584111	584259	nuc6105	0.0951685475023304	.
chrII	590146	590294	nuc6137	0.185836560689648	.
chrII	590313	590461	nuc6138	0.0949250330726966	.
chrII	590966	591114	nuc6142	0.0991766126681362	.
chrII	591241	591389	nuc6144	0.143380322864808	.
chrII	593690	593838	nuc6155	0.110635364499648	.
chrII	609882	610030	nuc6240	0.156314984296445	.
chrII	628940	629088	nuc6343	0.137210554158629	.
chrII	629107	629255	nuc6344	0.0998987676443944	.
chrII	631555	631703	nuc6359	0.0944006037120658	.
chrII	645495	645643	nuc6436	0.184988847338381	.
chrII	653824	653972	nuc6484	0.0975191846407269	.
chrII	657514	657662	nuc6505	0.126496394466881	.
chrII	662147	662295	nuc6531	0.0995036692140362	.
chrII	669213	669361	nuc6567	0.132128512834152	.
chrII	671133	671281	nuc6578	0.0987674059853248	.
chrII	680461	680609	nuc6630	0.107526870283773	.
chrII	687800	687948	nuc6669	0.0975256344630812	.
chrII	689449	689597	nuc6679	0.0948104931000267	.
chrII	691099	691247	nuc6688	0.098369438760628	.
chrII	698157	698305	nuc6726	0.108127816963911	.
chrII	706522	706670	nuc6774	0.135768774887193	.
chrII	706684	706832	nuc6775	0.146606919650666	.
chrII	707665	707813	nuc6780	0.163317740705835	.
chrII	719459	719607	nuc6848	0.113619562439186	.
chrII	720502	720650	nuc6854	0.103291160835465	.
chrII	720703	720851	nuc6855	0.151099994289074	.
chrII	720878	721026	nuc6856	0.101195802556435	.
chrII	723681	723829	nuc6871	0.131487367432326	.
chrII	730666	730814	nuc6911	0.13770284788213	.
chrII	756396	756544	nuc7057	0.103059085429745	.
chrII	763242	763390	nuc7095	0.099831302492679	.
chrII	763703	763851	nuc7097	0.120673514588572	.
chrII	764622	764770	nuc7102	0.132545856976636	.
chrII	768175	768323	nuc7121	0.138859993209083	.
chrII	768530	768678	nuc7123	0.187795840654602	.
chrII	772412	772560	nuc7145	0.162265005761923	.
chrII	784796	784944	nuc7214	0.115804864210161	.
chrII	786114	786262	nuc7221	0.141439794886796	.
chrII	797145	797293	nuc7283	0.115798176676583	.
chrII	802095	802243	nuc7310	0.126383245816296	.
chrVI	13661	13809	nuc7392	0.0939619301701642	.
chrVI	14947	15095	nuc7400	0.132421154177964	.
chrVI	16656	16804	nuc7411	0.0978465833284196	.
chrVI	19076	19224	nuc7425	0.0962897160824435	.
chrVI	23061	23209	nuc7446	0.161430244346211	.
chrVI	23253	23401	nuc7447	0.19077938510711	.
chrVI	28333	28481	nuc7475	0.133580899472483	.
chrVI	42511	42659	nuc7554	0.253271918772979	.
chrVI	51656	51804	nuc7605	0.123489119925311	.
chrVI	68623	68771	nuc7700	0.0970070485028497	.
chrVI	76350	76498	nuc7742	0.138336654088239	.
chrVI	87026	87174	nuc7803	0.16121568792323	.
chrVI	90941	91089	nuc7824	0.139004821817549	.
chrVI	96255	96403	nuc7853	0.116579027843037	.
chrVI	98980	99128	nuc7868	0.202288866429519	.
chrVI	103112	103260	nuc7890	0.11360757616511	.
chrVI	103830	103978	nuc7894	0.132216347263459	.
chrVI	106972	107120	nuc7909	0.0944374925538329	.
chrVI	114368	114516	nuc7949	0.0948658443956444	.
chrVI	126273	126421	nuc8013	0.10293935189272	.
chrVI	137805	137953	nuc8075	0.150188193855437	.
chrVI	152376	152524	nuc8121	0.100660379583796	.
chrVI	153346	153494	nuc8127	0.11630980974657	.
chrVI	157657	157805	nuc8152	0.0928330342979673	.
chrVI	158272	158420	nuc8154	0.11814033340256	.
chrVI	161459	161607	nuc8173	0.207167574866995	.
chrVI	161641	161789	nuc8174	0.234898079280004	.
chrVI	161812	161960	nuc8175	0.22879083508456	.
chrVI	161996	162144	nuc8176	0.149330225155291	.
chrVI	167923	168071	nuc8207	0.198094135486325	.
chrVI	168097	168245	nuc8208	0.119369877278006	.
chrVI	168826	168974	nuc8212	0.0998766219447173	.
chrVI	183957	184105	nuc8294	0.147418932051453	.
chrVI	192571	192719	nuc8340	0.137416217659615	.
chrVI	194420	194568	nuc8349	0.153603199006065	.
chrVI	196095	196243	nuc8358	0.134313360383557	.
chrVI	196241	196389	nuc8359	0.157772193429799	.
chrVI	201626	201774	nuc8390	0.19959133552987	.
chrVI	206936	207084	nuc8420	0.224923557989199	.
chrVI	207382	207530	nuc8423	0.14203711761922	.
chrVI	210842	210990	nuc8441	0.117091397780406	.
chrVI	241763	241911	nuc8599	0.122117865654432	.
chrVI	242298	242446	nuc8602	0.107777438327064	.
chrVI	244031	244179	nuc8611	0.0987859577086831	.
chrVI	245798	245946	nuc8621	0.148228186353308	.
chrVI	252460	252608	nuc8656	0.179607077217822	.
chrVI	253430	253578	nuc8662	0.101153001377495	.
chrVI	259906	260054	nuc8697	0.0934349995345591	.
chrVI	262045	262193	nuc8711	0.184332770739472	.
chrVI	263262	263410	nuc8718	0.15250843835974	.
chrVI	269564	269712	nuc8754	0.149259019448516	.
chrIV	16405	16553	nuc8761	0.130293820291475	.
chrIV	21072	21220	nuc8784	0.170719659793577	.
chrIV	36504	36652	nuc8870	0.144597162619204	.
chrIV	38159	38307	nuc8879	0.099850669177709	.
chrIV	40852	41000	nuc8894	0.140771981763693	.
chrIV	71760	71908	nuc9065	0.10562764740029	.
chrIV	84079	84227	nuc9133	0.174587054620916	.
chrIV	89748	89896	nuc9165	0.208747598213304	.
chrIV	94647	94795	nuc9191	0.132629848204891	.
chrIV	101228	101376	nuc9228	0.0959632835190344	.
chrIV	112786	112934	nuc9295	0.114964356666205	.
chrIV	114537	114685	nuc9304	0.22389723781568	.
chrIV	115071	115219	nuc9307	0.0958753166835224	.
chrIV	119124	119272	nuc9328	0.181411519876023	.
chrIV	123817	123965	nuc9353	0.148720887481649	.
chrIV	131484	131632	nuc9394	0.106927688670314	.
chrIV	131655	131803	nuc9395	0.098301817948773	.
chrIV	136045	136193	nuc9417	0.111883622417274	.
chrIV	139626	139774	nuc9437	0.114919336409109	.
chrIV	141170	141318	nuc9446	0.17240047385099	.
chrIV	163964	164112	nuc9575	0.166049242597742	.
chrIV	164230	164378	nuc9576	0.148442827934765	.
chrIV	164401	164549	nuc9577	0.107417383708714	.
chrIV	176788	176936	nuc9649	0.104183036228431	.
chrIV	180878	181026	nuc9673	0.108851187429639	.
chrIV	185723	185871	nuc9700	0.124316957868652	.
chrIV	213303	213451	nuc9851	0.177161714599598	.
chrIV	233838	233986	nuc9962	0.183844123877856	.
chrIV	258817	258965	nuc10102	0.194777784643924	.
chrIV	268855	269003	nuc10157	0.092923981970331	.
chrIV	278716	278864	nuc10213	0.0995855199994522	.
chrIV	294561	294709	nuc10300	0.167287062515275	.
chrIV	295504	295652	nuc10305	0.147659612542712	.
chrIV	295680	295828	nuc10306	0.123702320131135	.
chrIV	296494	296642	nuc10310	0.0929671540787592	.
chrIV	297030	297178	nuc10313	0.128515100172494	.
chrIV	304226	304374	nuc10353	0.093689524049938	.
chrIV	320387	320535	nuc10440	0.200867895339203	.
chrIV	320563	320711	nuc10441	0.105113176294106	.
chrIV	326586	326734	nuc10474	0.1245595424674	.
chrIV	329473	329621	nuc10490	0.111079513372773	.
chrIV	339602	339750	nuc10543	0.138747024986525	.
chrIV	339777	339925	nuc10544	0.134869946770721	.
chrIV	362988	363136	nuc10666	0.0950952846909205	.
chrIV	380686	380834	nuc10761	0.147599432271925	.
chrIV	391449	391597	nuc10813	0.139444349393709	.
chrIV	399298	399446	nuc10854	0.209401163198422	.
chrIV	400899	401047	nuc10864	0.133362962777193	.
chrIV	410144	410292	nuc10915	0.223015434607144	.
chrIV	414957	415105	nuc10939	0.111600328426473	.
chrIV	422094	422242	nuc10979	0.139164421365581	.
chrIV	424984	425132	nuc10996	0.0983355199416009	.
chrIV	434594	434742	nuc11048	0.124227040090782	.
chrIV	439737	439885	nuc11073	0.146789891099945	.
chrIV	444453	444601	nuc11100	0.147800205322112	.
chrIV	444983	445131	nuc11103	0.15731906822932	.
chrIV	448914	449062	nuc11123	0.115950199318181	.
chrIV	451776	451924	nuc11140	0.11052790562811	.
chrIV	454903	455051	nuc11156	0.153259282489719	.
chrIV	461600	461748	nuc11193	0.117337761957358	.
chrIV	473787	473935	nuc11260	0.111950476155023	.
chrIV	475913	476061	nuc11273	0.153453865945175	.
chrIV	477557	477705	nuc11282	0.0932713422443867	.
chrIV	496642	496790	nuc11385	0.152100566069971	.
chrIV	502675	502823	nuc11419	0.14602920674523	.
chrIV	513456	513604	nuc11477	0.172553069965121	.
chrIV	538586	538734	nuc11534	0.0976929961768718	.
chrIV	540929	541077	nuc11545	0.0982458943771474	.
chrIV	544409	544557	nuc11563	0.0983767944553826	.
chrIV	547802	547950	nuc11581	0.0937583319844848	.
chrIV	560979	561127	nuc11654	0.155527278197286	.
chrIV	565582	565730	nuc11681	0.124044261258075	.
chrIV	589714	589862	nuc11812	0.207009524166974	.
chrIV	596690	596838	nuc11849	0.254518895931827	.
chrIV	597298	597446	nuc11852	0.122410056950557	.
chrIV	603945	604093	nuc11886	0.10732326759352	.
chrIV	605406	605554	nuc11894	0.129309568291727	.
chrIV	618233	618381	nuc11966	0.136428857243573	.
chrIV	619364	619512	nuc11973	0.112446050824636	.
chrIV	651731	651879	nuc12121	0.0928902322861164	.
chrIV	651940	652088	nuc12122	0.136004559416344	.
chrIV	653011	653159	nuc12128	0.108225703965368	.
chrIV	654790	654938	nuc12139	0.0930815682436969	.
chrIV	663952	664100	nuc12189	0.154495888431491	.
chrIV	679212	679360	nuc12273	0.118404587599443	.
chrIV	687240	687388	nuc12319	0.0978599210143541	.
chrIV	702572	702720	nuc12405	0.112805718563125	.
chrIV	711592	711740	nuc12457	0.149046894610689	.
chrIV	732951	733099	nuc12576	0.140942046021388	.
chrIV	739919	740067	nuc12615	0.118239643317152	.
chrIV	743891	744039	nuc12637	0.171386727293563	.
chrIV	744935	745083	nuc12642	0.112772821911874	.
chrIV	756685	756833	nuc12709	0.154412351861735	.
chrIV	764847	764995	nuc12750	0.120126104913553	.
chrIV	765030	765178	nuc12751	0.131156342145356	.
chrIV	771474	771622	nuc12784	0.108853717584584	.
chrIV	776813	776961	nuc12815	0.0950259442724795	.
chrIV	783980	784128	nuc12856	0.132254925369966	.
chrIV	784145	784293	nuc12857	0.0987166805560719	.
chrIV	785640	785788	nuc12866	0.0992700492785957	.
chrIV	803080	803228	nuc12964	0.118720474378951	.
chrIV	818716	818864	nuc13048	0.13319567829879	.
chrIV	819991	820139	nuc13055	0.148918971585142	.
chrIV	820334	820482	nuc13057	0.0969708263317338	.
chrIV	822859	823007	nuc13072	0.0926607812596828	.
chrIV	832469	832617	nuc13124	0.107797495790105	.
chrIV	838036	838184	nuc13154	0.107589547112854	.
chrIV	848340	848488	nuc13212	0.242320993318234	.
chrIV	854499	854647	nuc13247	0.105153604166339	.
chrIV	856030	856178	nuc13256	0.13130620736351	.
chrIV	861398	861546	nuc13286	0.128566187184228	.
chrIV	861882	862030	nuc13288	0.0987020550521823	.
chrIV	871732	871880	nuc13344	0.144911248358935	.
chrIV	875449	875597	nuc13349	0.0988071741610007	.
chrIV	878194	878342	nuc13353	0.146585894636778	.
chrIV	930917	931065	nuc13619	0.186416851120716	.
chrIV	934283	934431	nuc13638	0.112594749770957	.
chrIV	942614	942762	nuc13685	0.115290142950932	.
chrIV	944702	944850	nuc13696	0.112938291090941	.
chrIV	946666	946814	nuc13705	0.118299542366758	.
chrIV	950493	950641	nuc13726	0.0979235507575917	.
chrIV	952856	953004	nuc13738	0.106010234945011	.
chrIV	955605	955753	nuc13754	0.215055665625743	.
chrIV	960443	960591	nuc13782	0.135409922875119	.
chrIV	964521	964669	nuc13805	0.122596305098369	.
chrIV	964706	964854	nuc13806	0.205028392380769	.
chrIV	971997	972145	nuc13847	0.0984308068371174	.
chrIV	977452	977600	nuc13876	0.101632626296424	.
chrIV	984772	984920	nuc13906	0.120268024057127	.
chrIV	999495	999643	nuc13950	0.124199583379744	.
chrIV	1005036	1005184	nuc13982	0.111328699231918	.
chrIV	1014270	1014418	nuc14027	0.0937659790065819	.
chrIV	1015787	1015935	nuc14036	0.124102565249544	.
chrIV	1017522	1017670	nuc14044	0.115159168570805	.
chrIV	1017881	1018029	nuc14046	0.174185888815177	.
chrIV	1018818	1018966	nuc14051	0.117435552934428	.
chrIV	1019426	1019574	nuc14054	0.251469291537576	.
chrIV	1023957	1024105	nuc14078	0.125890964451744	.
chrIV	1025817	1025965	nuc14088	0.0943902696177579	.
chrIV	1036483	1036631	nuc14147	0.111164118167246	.
chrIV	1039427	1039575	nuc14163	0.104227736921555	.
chrIV	1073351	1073499	nuc14353	0.126339316592206	.
chrIV	1075097	1075245	nuc14363	0.160646437769626	.
chrIV	1075807	1075955	nuc14366	0.178063545846709	.
chrIV	1101653	1101801	nuc14476	0.198019908200761	.
chrIV	1104240	1104388	nuc14491	0.123328667224472	.
chrIV	1105600	1105748	nuc14499	0.0947946818811716	.
chrIV	1111576	1111724	nuc14533	0.125313498552112	.
chrIV	1113768	1113916	nuc14545	0.152007379678454	.
chrIV	1124805	1124953	nuc14606	0.10923706790399	.
chrIV	1126244	1126392	nuc14614	0.108956357494501	.
chrIV	1129551	1129699	nuc14632	0.206946800076568	.
chrIV	1143283	1143431	nuc14711	0.1729817211814	.
chrIV	1146416	1146564	nuc14727	0.130567277010576	.
chrIV	1165760	1165908	nuc14812	0.116859406330995	.
chrIV	1166824	1166972	nuc14818	0.147887210373781	.
chrIV	1176002	1176150	nuc14871	0.179834237023809	.
chrIV	1176177	1176325	nuc14872	0.169265375791527	.
chrIV	1189990	1190138	nuc14948	0.134000677538084	.
chrIV	1192027	1192175	nuc14960	0.0970631422786787	.
chrIV	1196501	1196649	nuc14984	0.138916937207775	.
chrIV	1201339	1201487	nuc15011	0.21864840256577	.
chrIV	1206550	1206698	nuc15039	0.108984476312013	.
chrIV	1217127	1217275	nuc15064	0.0952247844014396	.
chrIV	1219485	1219633	nuc15077	0.200981211686794	.
chrIV	1220697	1220845	nuc15084	0.100275112501371	.
chrIV	1222818	1222966	nuc15097	0.099401122440485	.
chrIV	1224893	1225041	nuc15108	0.146835874486592	.
chrIV	1229166	1229314	nuc15133	0.148105468564951	.
chrIV	1233850	1233998	nuc15158	0.207438500898372	.
chrIV	1234708	1234856	nuc15163	0.195177457650806	.
chrIV	1239083	1239231	nuc15189	0.108568796371681	.
chrIV	1254828	1254976	nuc15261	0.125036322508024	.
chrIV	1294131	1294279	nuc15487	0.140573916030936	.
chrIV	1294312	1294460	nuc15488	0.102414112564501	.
chrIV	1296758	1296906	nuc15502	0.139236823798232	.
chrIV	1296996	1297144	nuc15503	0.191094446556806	.
chrIV	1298095	1298243	nuc15510	0.12384629013097	.
chrIV	1298667	1298815	nuc15513	0.126198556875931	.
chrIV	1305226	1305374	nuc15547	0.193964273789755	.
chrIV	1305391	1305539	nuc15548	0.177821716670354	.
chrIV	1314341	1314489	nuc15596	0.0999586506773581	.
chrIV	1323645	1323793	nuc15650	0.113883588818799	.
chrIV	1337248	1337396	nuc15728	0.100989479525977	.
chrIV	1337608	1337756	nuc15730	0.0955200073871075	.
chrIV	1342560	1342708	nuc15757	0.139001213870476	.
chrIV	1343084	1343232	nuc15760	0.101243463159796	.
chrIV	1350184	1350332	nuc15801	0.12054058500144	.
chrIV	1353207	1353355	nuc15817	0.235340542606933	.
chrIV	1374656	1374804	nuc15930	0.109731002042743	.
chrIV	1382560	1382708	nuc15974	0.102503155239379	.
chrIV	1383661	1383809	nuc15980	0.113769586637682	.
chrIV	1386761	1386909	nuc15997	0.165409608898405	.
chrIV	1393470	1393618	nuc16036	0.0943140129493013	.
chrIV	1401180	1401328	nuc16079	0.11257476805294	.
chrIV	1404424	1404572	nuc16095	0.105420777877246	.
chrIV	1411787	1411935	nuc16137	0.0940163183624423	.
chrIV	1422887	1423035	nuc16199	0.0937834887302163	.
chrIV	1434687	1434835	nuc16265	0.148077631913699	.
chrIV	1448295	1448443	nuc16338	0.174666740269335	.
chrIV	1449151	1449299	nuc16343	0.136733273751418	.
chrIV	1452361	1452509	nuc16361	0.121756881720188	.
chrIV	1471523	1471671	nuc16466	0.139334048710642	.
chrIV	1480346	1480494	nuc16517	0.137418739528758	.
chrIV	1521114	1521262	nuc16739	0.152212932404452	.
chrIV	1522804	1522952	nuc16749	0.0935523982106087	.
chrXIV	17106	17254	nuc16800	0.144410256490838	.
chrXIV	22551	22699	nuc16832	0.126924297363732	.
chrXIV	23012	23160	nuc16835	0.107912409433078	.
chrXIV	28265	28413	nuc16864	0.172398777075187	.
chrXIV	35165	35313	nuc16902	0.249503568850496	.
chrXIV	35327	35475	nuc16903	0.141273067448713	.
chrXIV	37334	37482	nuc16914	0.199576829046238	.
chrXIV	40574	40722	nuc16931	0.315591677046641	.
chrXIV	40753	40901	nuc16932	0.124328138052673	.
chrXIV	45093	45241	nuc16956	0.12918063843019	.
chrXIV	47586	47734	nuc16971	0.146556233624009	.
chrXIV	52772	52920	nuc17000	0.202704650239501	.
chrXIV	64461	64609	nuc17066	0.0962520102740695	.
chrXIV	65561	65709	nuc17071	0.126138305230824	.
chrXIV	83259	83407	nuc17173	0.102376319251292	.
chrXIV	85891	86039	nuc17189	0.112311469983204	.
chrXIV	100890	101038	nuc17249	0.0974792198488972	.
chrXIV	110261	110409	nuc17290	0.110132722201957	.
chrXIV	119892	120040	nuc17341	0.110104847017745	.
chrXIV	121616	121764	nuc17351	0.111320784740468	.
chrXIV	129359	129507	nuc17396	0.0966764633294594	.
chrXIV	149001	149149	nuc17509	0.12377726785697	.
chrXIV	149180	149328	nuc17510	0.128735635287582	.
chrXIV	154713	154861	nuc17542	0.0975873397478085	.
chrXIV	156734	156882	nuc17553	0.0953408860048508	.
chrXIV	177176	177324	nuc17668	0.0956406110471617	.
chrXIV	177351	177499	nuc17669	0.129439980865438	.
chrXIV	187994	188142	nuc17728	0.110075193600069	.
chrXIV	196264	196412	nuc17777	0.147917619110833	.
chrXIV	197987	198135	nuc17788	0.100707278231352	.
chrXIV	201851	201999	nuc17807	0.0973910425098971	.
chrXIV	209582	209730	nuc17851	0.158702236095081	.
chrXIV	214836	214984	nuc17880	0.118865477945388	.
chrXIV	220092	220240	nuc17906	0.101236897572155	.
chrXIV	227318	227466	nuc17947	0.137982249851447	.
chrXIV	227500	227648	nuc17948	0.144912523333783	.
chrXIV	231077	231225	nuc17968	0.110047655575132	.
chrXIV	248572	248720	nuc18067	0.0977072659784502	.
chrXIV	249303	249451	nuc18071	0.108464736933196	.
chrXIV	250506	250654	nuc18078	0.12279311047129	.
chrXIV	257877	258025	nuc18116	0.164851663519744	.
chrXIV	284038	284186	nuc18258	0.100257077665847	.
chrXIV	285922	286070	nuc18269	0.162429226328517	.
chrXIV	286547	286695	nuc18272	0.0955037862495183	.
chrXIV	304346	304494	nuc18369	0.180489862452708	.
chrXIV	324957	325105	nuc18482	0.141274241717053	.
chrXIV	326658	326806	nuc18491	0.106579538920275	.
chrXIV	329846	329994	nuc18509	0.145334902795854	.
chrXIV	330023	330171	nuc18510	0.17246394584626	.
chrXIV	332908	333056	nuc18525	0.157995966441756	.
chrXIV	339531	339679	nuc18560	0.11885553272506	.
chrXIV	352799	352947	nuc18632	0.121757353331352	.
chrXIV	357276	357424	nuc18654	0.104158941727542	.
chrXIV	358972	359120	nuc18664	0.122819001045098	.
chrXIV	359146	359294	nuc18665	0.147228273226495	.
chrXIV	359844	359992	nuc18668	0.101152864311435	.
chrXIV	360921	361069	nuc18674	0.101403566861398	.
chrXIV	372261	372409	nuc18739	0.177733887298802	.
chrXIV	380400	380548	nuc18785	0.171447963324786	.
chrXIV	380574	380722	nuc18786	0.133540320495063	.
chrXIV	383878	384026	nuc18804	0.0999044726704637	.
chrXIV	384384	384532	nuc18807	0.138729671252537	.
chrXIV	386505	386653	nuc18820	0.10014207183434	.
chrXIV	386673	386821	nuc18821	0.104645870553951	.
chrXIV	387135	387283	nuc18823	0.163831479194652	.
chrXIV	387808	387956	nuc18827	0.105472224002287	.
chrXIV	398036	398184	nuc18884	0.18750463470837	.
chrXIV	398203	398351	nuc18885	0.153279222084731	.
chrXIV	410761	410909	nuc18953	0.141068357827646	.
chrXIV	411084	411232	nuc18955	0.0949705701154282	.
chrXIV	426905	427053	nuc19044	0.110882061449434	.
chrXIV	433714	433862	nuc19082	0.136835327944833	.
chrXIV	451931	452079	nuc19181	0.149491234865386	.
chrXIV	457303	457451	nuc19214	0.142222262842732	.
chrXIV	469707	469855	nuc19285	0.110223386887802	.
chrXIV	472878	473026	nuc19303	0.130451535319611	.
chrXIV	473055	473203	nuc19304	0.163633812172883	.
chrXIV	474022	474170	nuc19309	0.156492579153119	.
chrXIV	476015	476163	nuc19320	0.146965635763415	.
chrXIV	482817	482965	nuc19357	0.167197180072945	.
chrXIV	485211	485359	nuc19370	0.0986465350860182	.
chrXIV	491147	491295	nuc19403	0.106410214058052	.
chrXIV	514849	514997	nuc19533	0.124724816513335	.
chrXIV	517200	517348	nuc19544	0.109590082872354	.
chrXIV	535701	535849	nuc19627	0.120090054461758	.
chrXIV	556723	556871	nuc19745	0.0983726325946169	.
chrXIV	557339	557487	nuc19748	0.161586275489681	.
chrXIV	559083	559231	nuc19758	0.219620321276964	.
chrXIV	568355	568503	nuc19785	0.28733942107812	.
chrXIV	584892	585040	nuc19873	0.177503976881051	.
chrXIV	593089	593237	nuc19920	0.100769311909252	.
chrXIV	597577	597725	nuc19944	0.109731571215391	.
chrXIV	598141	598289	nuc19947	0.121587276386919	.
chrXIV	607059	607207	nuc19990	0.162933159549193	.
chrXIV	611818	611966	nuc20018	0.154004930416334	.
chrXIV	612177	612325	nuc20020	0.175343749577963	.
chrXIV	616712	616860	nuc20044	0.11388061980738	.
chrXIV	625763	625911	nuc20094	0.110432966496152	.
chrXIV	629338	629486	nuc20111	0.103200010103156	.
chrXIV	631133	631281	nuc20122	0.134573276444743	.
chrXIV	632186	632334	nuc20127	0.133084401088294	.
chrXIV	645844	645992	nuc20201	0.139497116404051	.
chrXIV	648522	648670	nuc20217	0.111362980918862	.
chrXIV	661032	661180	nuc20283	0.119961543177552	.
chrXIV	670094	670242	nuc20332	0.120134086673237	.
chrXIV	672549	672697	nuc20345	0.111323439847921	.
chrXIV	675039	675187	nuc20359	0.120360999250595	.
chrXIV	678396	678544	nuc20378	0.09657483136019	.
chrXIV	689862	690010	nuc20441	0.215387660386093	.
chrXIV	690989	691137	nuc20447	0.159412474756246	.
chrXIV	691357	691505	nuc20449	0.131366933311836	.
chrXIV	692331	692479	nuc20453	0.110305341055578	.
chrXIV	700520	700668	nuc20498	0.129088135801986	.
chrXIV	701560	701708	nuc20504	0.102214392922429	.
chrXIV	713391	713539	nuc20570	0.0970693145548768	.
chrXIV	720646	720794	nuc20611	0.096348599475507	.
chrXIV	723365	723513	nuc20628	0.173606027474348	.
chrXIV	724812	724960	nuc20636	0.183441555065604	.
chrXIV	726609	726757	nuc20645	0.131766076290638	.
chrXIV	735886	736034	nuc20697	0.0961886713740792	.
chrXIV	736381	736529	nuc20700	0.211430937844174	.
chrXIV	743944	744092	nuc20741	0.19251993347611	.
chrXIV	755314	755462	nuc20800	0.111228609044692	.
chrXVI	17672	17820	nuc20898	0.182015190527351	.
chrXVI	25979	26127	nuc20937	0.177789515534193	.
chrXVI	31956	32104	nuc20972	0.122048827600245	.
chrXVI	32695	32843	nuc20976	0.121561578370193	.
chrXVI	33144	33292	nuc20979	0.161750359845871	.
chrXVI	34547	34695	nuc20987	0.0982836275891193	.
chrXVI	36423	36571	nuc20997	0.100591124507806	.
chrXVI	48866	49014	nuc21067	0.094019026603325	.
chrXVI	52580	52728	nuc21088	0.151403122712801	.
chrXVI	62590	62738	nuc21110	0.172714394994346	.
chrXVI	67674	67822	nuc21135	0.127660734162524	.
chrXVI	69431	69579	nuc21144	0.119416823438096	.
chrXVI	84447	84595	nuc21226	0.174277940640762	.
chrXVI	93060	93208	nuc21273	0.151520674641941	.
chrXVI	119496	119644	nuc21421	0.110616568592103	.
chrXVI	126461	126609	nuc21460	0.102581216914052	.
chrXVI	132093	132241	nuc21492	0.178390160889525	.
chrXVI	136638	136786	nuc21512	0.101428337394811	.
chrXVI	138322	138470	nuc21522	0.130190136900241	.
chrXVI	147057	147205	nuc21573	0.0988291303544411	.
chrXVI	149641	149789	nuc21587	0.162551070529365	.
chrXVI	149813	149961	nuc21588	0.148324692972668	.
chrXVI	150172	150320	nuc21590	0.112600229828392	.
chrXVI	162109	162257	nuc21657	0.125785791133037	.
chrXVI	162589	162737	nuc21659	0.151669358426151	.
chrXVI	179556	179704	nuc21754	0.102261983807452	.
chrXVI	181648	181796	nuc21766	0.160371036459036	.
chrXVI	191370	191518	nuc21819	0.0946434047941278	.
chrXVI	204875	205023	nuc21893	0.146789891099945	.
chrXVI	206200	206348	nuc21901	0.0959616182202633	.
chrXVI	210336	210484	nuc21924	0.127131068253649	.
chrXVI	217737	217885	nuc21963	0.102225967247678	.
chrXVI	224295	224443	nuc22000	0.102756784428741	.
chrXVI	231397	231545	nuc22039	0.118600360844622	.
chrXVI	236684	236832	nuc22069	0.142765053655275	.
chrXVI	237026	237174	nuc22071	0.179973928797432	.
chrXVI	246904	247052	nuc22125	0.119382347533086	.
chrXVI	251997	252145	nuc22156	0.262100573944948	.
chrXVI	257480	257628	nuc22188	0.0972588871320654	.
chrXVI	267916	268064	nuc22246	0.102296356463144	.
chrXVI	273526	273674	nuc22277	0.163527544194106	.
chrXVI	297524	297672	nuc22403	0.103168437515321	.
chrXVI	304397	304545	nuc22441	0.172455326421314	.
chrXVI	304919	305067	nuc22444	0.134665387725513	.
chrXVI	316681	316829	nuc22509	0.101830831739915	.
chrXVI	330074	330222	nuc22585	0.105714409347161	.
chrXVI	331933	332081	nuc22595	0.132667980999348	.
chrXVI	339195	339343	nuc22635	0.115390584818987	.
chrXVI	349892	350040	nuc22692	0.159152050379837	.
chrXVI	358125	358273	nuc22739	0.116052631561267	.
chrXVI	361987	362135	nuc22762	0.0939973675400615	.
chrXVI	364160	364308	nuc22774	0.118080615252146	.
chrXVI	365785	365933	nuc22783	0.0980212225028076	.
chrXVI	370055	370203	nuc22808	0.141087450679732	.
chrXVI	383397	383545	nuc22878	0.154158994603236	.
chrXVI	411228	411376	nuc23037	0.162591544954305	.
chrXVI	420456	420604	nuc23093	0.166044430746975	.
chrXVI	423608	423756	nuc23110	0.124019061398313	.
chrXVI	427425	427573	nuc23128	0.107731930154225	.
chrXVI	450990	451138	nuc23225	0.0960493517411648	.
chrXVI	451320	451468	nuc23227	0.156742344318211	.
chrXVI	456805	456953	nuc23259	0.144082883396152	.
chrXVI	458731	458879	nuc23271	0.132730521211354	.
chrXVI	462030	462178	nuc23291	0.110473559055789	.
chrXVI	465845	465993	nuc23312	0.137050641006788	.
chrXVI	467136	467284	nuc23320	0.115521640514555	.
chrXVI	467320	467468	nuc23321	0.0999905858391615	.
chrXVI	467499	467647	nuc23322	0.207798187805501	.
chrXVI	469556	469704	nuc23332	0.0970482353558658	.
chrXVI	486089	486237	nuc23425	0.13541635151313	.
chrXVI	487946	488094	nuc23436	0.182493480014287	.
chrXVI	488143	488291	nuc23437	0.174174356240218	.
chrXVI	503143	503291	nuc23518	0.192060165875665	.
chrXVI	511835	511983	nuc23567	0.159657900624299	.
chrXVI	514170	514318	nuc23581	0.122309497455748	.
chrXVI	519758	519906	nuc23614	0.103210348873306	.
chrXVI	521143	521291	nuc23621	0.100150322456653	.
chrXVI	532543	532691	nuc23686	0.0979883022081748	.
chrXVI	534277	534425	nuc23696	0.117380387738173	.
chrXVI	543598	543746	nuc23747	0.120859051915927	.
chrXVI	548154	548302	nuc23774	0.236365526163528	.
chrXVI	561039	561187	nuc23844	0.185725354768121	.
chrXVI	563033	563181	nuc23855	0.118454047126867	.
chrXVI	569993	570141	nuc23896	0.17925781861499	.
chrXVI	571375	571523	nuc23904	0.101738086069552	.
chrXVI	572805	572953	nuc23910	0.136230992729619	.
chrXVI	575386	575534	nuc23924	0.122837610009225	.
chrXVI	581670	581818	nuc23958	0.126546963617529	.
chrXVI	591082	591230	nuc24008	0.234538289239808	.
chrXVI	591740	591888	nuc24011	0.103444601387898	.
chrXVI	596177	596325	nuc24035	0.267732285021346	.
chrXVI	600614	600762	nuc24060	0.170388978582309	.
chrXVI	602959	603107	nuc24072	0.152282184286531	.
chrXVI	603921	604069	nuc24078	0.136686393518232	.
chrXVI	604478	604626	nuc24081	0.129291557449998	.
chrXVI	607229	607377	nuc24097	0.128839826117379	.
chrXVI	608623	608771	nuc24104	0.128693844300124	.
chrXVI	613291	613439	nuc24131	0.101107353232128	.
chrXVI	615584	615732	nuc24144	0.120725475938498	.
chrXVI	616965	617113	nuc24152	0.105414896339275	.
chrXVI	617151	617299	nuc24153	0.102867094542412	.
chrXVI	617573	617721	nuc24156	0.170016871661265	.
chrXVI	619438	619586	nuc24167	0.145186077430125	.
chrXVI	624126	624274	nuc24193	0.100541984583184	.
chrXVI	626898	627046	nuc24209	0.0988969172412639	.
chrXVI	631149	631297	nuc24233	0.147701580096605	.
chrXVI	648569	648717	nuc24325	0.0987793171758763	.
chrXVI	650917	651065	nuc24340	0.0945404287296293	.
chrXVI	654908	655056	nuc24361	0.157888033581501	.
chrXVI	658349	658497	nuc24380	0.161094970233061	.
chrXVI	660579	660727	nuc24393	0.127060810144862	.
chrXVI	662709	662857	nuc24407	0.10218454872868	.
chrXVI	664103	664251	nuc24415	0.119009357197853	.
chrXVI	666965	667113	nuc24430	0.111452494429876	.
chrXVI	667600	667748	nuc24433	0.112274032408815	.
chrXVI	668267	668415	nuc24437	0.104312046299946	.
chrXVI	689327	689475	nuc24556	0.175562182100853	.
chrXVI	690810	690958	nuc24563	0.1342778876904	.
chrXVI	707530	707678	nuc24648	0.127315056681827	.
chrXVI	720966	721114	nuc24723	0.0994379787644663	.
chrXVI	728514	728662	nuc24766	0.152197582758383	.
chrXVI	730958	731106	nuc24778	0.154291829127796	.
chrXVI	732240	732388	nuc24782	0.186686915425461	.
chrXVI	742045	742193	nuc24834	0.10736366665256	.
chrXVI	748397	748545	nuc24870	0.0955669167427573	.
chrXVI	759687	759835	nuc24932	0.096512058581507	.
chrXVI	767051	767199	nuc24974	0.111797398566289	.
chrXVI	769551	769699	nuc24987	0.0931863811223036	.
chrXVI	770113	770261	nuc24990	0.141876775274791	.
chrXVI	770294	770442	nuc24991	0.121448275895977	.
chrXVI	773425	773573	nuc25008	0.119979015462548	.
chrXVI	798002	798150	nuc25142	0.104014898002343	.
chrXVI	799166	799314	nuc25148	0.164533650594266	.
chrXVI	802606	802754	nuc25167	0.101215925732872	.
chrXVI	804359	804507	nuc25178	0.143201962260132	.
chrXVI	817609	817757	nuc25218	0.106542322138307	.
chrXVI	818274	818422	nuc25221	0.12137914431884	.
chrXVI	835204	835352	nuc25311	0.161646760149271	.
chrXVI	850224	850372	nuc25361	0.0960352574812007	.
chrXVI	860997	861145	nuc25383	0.0989177365548789	.
chrXVI	868193	868341	nuc25425	0.252141365607508	.
chrXVI	880034	880182	nuc25492	0.19064795806439	.
chrXVI	883750	883898	nuc25510	0.21011391835866	.
chrXVI	888906	889054	nuc25539	0.0997952106224239	.
chrXVI	889076	889224	nuc25540	0.209938219009193	.
chrXVI	892608	892756	nuc25559	0.11034021382232	.
chrXVI	894643	894791	nuc25570	0.125386887585444	.
chrXVI	897147	897295	nuc25584	0.147442040051521	.
chrXVI	905915	906063	nuc25631	0.155962522306345	.
chrXVI	906623	906771	nuc25635	0.205329180392983	.
chrXVI	907747	907895	nuc25641	0.197689396879669	.
chrXVI	909717	909865	nuc25652	0.115457977187591	.
chrXVI	924482	924630	nuc25736	0.0935903240334884	.
chrXVI	940960	941108	nuc25826	0.125867367471658	.
chrXVI	941890	942038	nuc25831	0.129265939672264	.
chrXI	3774	3922	nuc25856	0.101845690713058	.
chrXI	5086	5234	nuc25864	0.0950042145839549	.
chrXI	14290	14438	nuc25915	0.105697121768789	.
chrXI	15651	15799	nuc25922	0.093998269124257	.
chrXI	16270	16418	nuc25925	0.1174384187505	.
chrXI	17985	18133	nuc25935	0.0992079776804495	.
chrXI	24455	24603	nuc25970	0.114270626816897	.
chrXI	27677	27825	nuc25988	0.0981373403840157	.
chrXI	41679	41827	nuc26072	0.132034452792993	.
chrXI	55606	55754	nuc26149	0.104781153978143	.
chrXI	55910	56058	nuc26151	0.128797328111944	.
chrXI	63700	63848	nuc26195	0.161425311013289	.
chrXI	78846	78994	nuc26275	0.174830390239155	.
chrXI	83073	83221	nuc26298	0.103116089872327	.
chrXI	84904	85052	nuc26307	0.0981393963505476	.
chrXI	85236	85384	nuc26309	0.132358309938971	.
chrXI	108160	108308	nuc26433	0.126480529925481	.
chrXI	114598	114746	nuc26469	0.134654744634567	.
chrXI	115438	115586	nuc26474	0.269924343202465	.
chrXI	134313	134461	nuc26579	0.117814192878111	.
chrXI	135776	135924	nuc26587	0.11930771586528	.
chrXI	137728	137876	nuc26598	0.168593265660725	.
chrXI	141353	141501	nuc26616	0.130698973717332	.
chrXI	150280	150428	nuc26660	0.128889219638088	.
chrXI	168359	168507	nuc26762	0.110953179882902	.
chrXI	176423	176571	nuc26808	0.169202570526958	.
chrXI	180681	180829	nuc26833	0.133322955364349	.
chrXI	181194	181342	nuc26836	0.0999250937999833	.
chrXI	183261	183409	nuc26847	0.117551636893638	.
chrXI	186442	186590	nuc26865	0.161999775668301	.
chrXI	188922	189070	nuc26878	0.181870116545961	.
chrXI	191663	191811	nuc26894	0.124536624076648	.
chrXI	192471	192619	nuc26899	0.135990074340049	.
chrXI	192977	193125	nuc26902	0.172091299908174	.
chrXI	202159	202307	nuc26953	0.104382632994254	.
chrXI	202599	202747	nuc26955	0.173227304184216	.
chrXI	211146	211294	nuc26996	0.116017155208696	.
chrXI	215523	215671	nuc27021	0.12573982367776	.
chrXI	217193	217341	nuc27029	0.124180121228659	.
chrXI	234556	234704	nuc27125	0.0949046183831776	.
chrXI	265829	265977	nuc27294	0.148818219883213	.
chrXI	269662	269810	nuc27316	0.135493822051659	.
chrXI	270951	271099	nuc27323	0.110992873021102	.
chrXI	285077	285225	nuc27405	0.107990689195054	.
chrXI	296088	296236	nuc27467	0.123438906023734	.
chrXI	299340	299488	nuc27485	0.246681245632135	.
chrXI	299514	299662	nuc27486	0.239121495285493	.
chrXI	303280	303428	nuc27506	0.162605646610837	.
chrXI	311136	311284	nuc27547	0.104134870814327	.
chrXI	312791	312939	nuc27558	0.106680454684307	.
chrXI	315377	315525	nuc27571	0.203391731124579	.
chrXI	315729	315877	nuc27573	0.187696474536095	.
chrXI	318754	318902	nuc27589	0.096870941876063	.
chrXI	321395	321543	nuc27604	0.106077382868883	.
chrXI	325470	325618	nuc27622	0.165760497938466	.
chrXI	329628	329776	nuc27644	0.11029747786768	.
chrXI	342971	343119	nuc27718	0.122443875151985	.
chrXI	346982	347130	nuc27741	0.279846161871518	.
chrXI	347323	347471	nuc27743	0.148911999558275	.
chrXI	348763	348911	nuc27752	0.131034833565368	.
chrXI	352730	352878	nuc27774	0.136124331721119	.
chrXI	359987	360135	nuc27815	0.175111058052272	.
chrXI	360176	360324	nuc27816	0.101968426550172	.
chrXI	367751	367899	nuc27857	0.101298694247966	.
chrXI	372257	372405	nuc27882	0.139612705672411	.
chrXI	384419	384567	nuc27950	0.0984458072253382	.
chrXI	384901	385049	nuc27953	0.0951694115635755	.
chrXI	393688	393836	nuc27998	0.129678091385453	.
chrXI	404562	404710	nuc28061	0.15056424052101	.
chrXI	428603	428751	nuc28197	0.134277293352864	.
chrXI	441955	442103	nuc28263	0.094147007842634	.
chrXI	443139	443287	nuc28269	0.160636575932781	.
chrXI	448773	448921	nuc28299	0.096176063036508	.
chrXI	451862	452010	nuc28317	0.146974300507264	.
chrXI	452155	452303	nuc28318	0.115077546551613	.
chrXI	454015	454163	nuc28329	0.125253917659376	.
chrXI	466092	466240	nuc28394	0.0993218894412126	.
chrXI	468297	468445	nuc28405	0.296908110510925	.
chrXI	485489	485637	nuc28499	0.0962984234101934	.
chrXI	489439	489587	nuc28520	0.0985284888160968	.
chrXI	489612	489760	nuc28521	0.120526203160993	.
chrXI	506871	507019	nuc28614	0.170851840805077	.
chrXI	513841	513989	nuc28653	0.118856700241341	.
chrXI	514286	514434	nuc28656	0.0960640413881999	.
chrXI	524145	524293	nuc28703	0.13828387355119	.
chrXI	530363	530511	nuc28739	0.116626634190455	.
chrXI	565789	565937	nuc28934	0.0937209068042172	.
chrXI	566075	566223	nuc28935	0.120242473154582	.
chrXI	570840	570988	nuc28963	0.160889315339971	.
chrXI	584667	584815	nuc29036	0.155538522676364	.
chrXI	585262	585410	nuc29039	0.140796308724598	.
chrXI	585434	585582	nuc29040	0.155837660611117	.
chrXI	589475	589623	nuc29064	0.207740885295834	.
chrXI	590394	590542	nuc29068	0.148446669417959	.
chrXI	596176	596324	nuc29101	0.106607124810743	.
chrXI	599055	599203	nuc29116	0.203446858084495	.
chrXI	599390	599538	nuc29118	0.110247228529265	.
chrXI	604357	604505	nuc29147	0.0981630830300338	.
chrXI	608760	608908	nuc29171	0.145545096240013	.
chrXI	617066	617214	nuc29216	0.121618399128989	.
chrXI	633004	633152	nuc29304	0.107293724135023	.
chrXI	635008	635156	nuc29315	0.162541095998374	.
chrXI	635557	635705	nuc29317	0.172776959990081	.
chrXI	640027	640175	nuc29342	0.22445246759148	.
chrXI	641028	641176	nuc29347	0.106773016268037	.
chrXI	643630	643778	nuc29361	0.125249499704662	.
chrXI	649844	649992	nuc29393	0.159550835664453	.
chrXI	650034	650182	nuc29394	0.0987050102341828	.
chrXI	651475	651623	nuc29402	0.128713311537183	.
chrXI	657885	658033	nuc29439	0.113149566158102	.
chrXIII	9425	9573	nuc29484	0.0992453984084002	.
chrXIII	20546	20694	nuc29547	0.15237958000471	.
chrXIII	27814	27962	nuc29586	0.105844570088521	.
chrXIII	30032	30180	nuc29599	0.166298823666861	.
chrXIII	31859	32007	nuc29608	0.144725525045244	.
chrXIII	32016	32164	nuc29609	0.183837243076338	.
chrXIII	36697	36845	nuc29635	0.136523132892187	.
chrXIII	39894	40042	nuc29653	0.100550504099056	.
chrXIII	42018	42166	nuc29664	0.139384529444916	.
chrXIII	49644	49792	nuc29708	0.120356377735535	.
chrXIII	61865	62013	nuc29775	0.17226066226238	.
chrXIII	68252	68400	nuc29811	0.136312211398489	.
chrXIII	69169	69317	nuc29816	0.139546486440732	.
chrXIII	79422	79570	nuc29872	0.11058183498122	.
chrXIII	83050	83198	nuc29891	0.126687092240305	.
chrXIII	87693	87841	nuc29917	0.117216992388052	.
chrXIII	91711	91859	nuc29939	0.0986540725451363	.
chrXIII	94751	94899	nuc29955	0.198078671034111	.
chrXIII	96545	96693	nuc29964	0.104738691353346	.
chrXIII	97659	97807	nuc29970	0.162548380327897	.
chrXIII	99315	99463	nuc29980	0.11612660968414	.
chrXIII	99630	99778	nuc29982	0.178504511921831	.
chrXIII	101064	101212	nuc29990	0.234166590413265	.
chrXIII	108414	108562	nuc30030	0.190799663412594	.
chrXIII	109989	110137	nuc30038	0.130709512419021	.
chrXIII	112007	112155	nuc30049	0.123196774169231	.
chrXIII	113057	113205	nuc30055	0.153044016089927	.
chrXIII	124638	124786	nuc30118	0.189328812117832	.
chrXIII	129769	129917	nuc30147	0.121450560123654	.
chrXIII	142277	142425	nuc30217	0.239707770661608	.
chrXIII	151550	151698	nuc30268	0.123205658419045	.
chrXIII	154929	155077	nuc30287	0.0973630665849386	.
chrXIII	157499	157647	nuc30304	0.109171605100455	.
chrXIII	167473	167621	nuc30356	0.103609258680644	.
chrXIII	168559	168707	nuc30362	0.0941633813751379	.
chrXIII	171208	171356	nuc30374	0.118105171240744	.
chrXIII	178701	178849	nuc30416	0.138921215109316	.
chrXIII	180908	181056	nuc30430	0.189923304084912	.
chrXIII	181095	181243	nuc30431	0.159022429329786	.
chrXIII	192118	192266	nuc30461	0.111523550976357	.
chrXIII	203773	203921	nuc30494	0.109835711619808	.
chrXIII	207449	207597	nuc30514	0.102666087960928	.
chrXIII	207737	207885	nuc30516	0.196116007417555	.
chrXIII	221130	221278	nuc30592	0.162042500661999	.
chrXIII	226822	226970	nuc30623	0.121677116870318	.
chrXIII	241977	242125	nuc30707	0.0983624980839544	.
chrXIII	263791	263939	nuc30830	0.109471713878386	.
chrXIII	267828	267976	nuc30851	0.208985100717809	.
chrXIII	277249	277397	nuc30900	0.15208365743142	.
chrXIII	280645	280793	nuc30918	0.0973312613773442	.
chrXIII	288050	288198	nuc30957	0.188355725382874	.
chrXIII	290564	290712	nuc30972	0.0938252984916847	.
chrXIII	295527	295675	nuc30997	0.103701118184729	.
chrXIII	309854	310002	nuc31072	0.105777870815316	.
chrXIII	320938	321086	nuc31138	0.118202193143485	.
chrXIII	324972	325120	nuc31160	0.138413923771374	.
chrXIII	328129	328277	nuc31179	0.0939213687912453	.
chrXIII	334580	334728	nuc31216	0.153060157896487	.
chrXIII	335857	336005	nuc31222	0.116211657636206	.
chrXIII	337081	337229	nuc31229	0.118535832196394	.
chrXIII	337910	338058	nuc31233	0.191054951215013	.
chrXIII	340436	340584	nuc31248	0.198755355699319	.
chrXIII	347995	348143	nuc31291	0.137864511306121	.
chrXIII	378691	378839	nuc31403	0.14101792995408	.
chrXIII	379698	379846	nuc31407	0.14781761839691	.
chrXIII	383078	383226	nuc31427	0.122743075850632	.
chrXIII	384409	384557	nuc31435	0.103999120617444	.
chrXIII	386926	387074	nuc31450	0.129994169445555	.
chrXIII	387596	387744	nuc31453	0.130639660215787	.
chrXIII	401244	401392	nuc31529	0.236237202214597	.
chrXIII	401473	401621	nuc31530	0.214440103034686	.
chrXIII	401665	401813	nuc31531	0.16698945817267	.
chrXIII	401842	401990	nuc31532	0.108493484677499	.
chrXIII	403322	403470	nuc31541	0.102229858631131	.
chrXIII	409436	409584	nuc31571	0.111759231732608	.
chrXIII	409614	409762	nuc31572	0.0967969794359953	.
chrXIII	420928	421076	nuc31630	0.167414797625608	.
chrXIII	422077	422225	nuc31637	0.122721814450073	.
chrXIII	423770	423918	nuc31646	0.104808963555025	.
chrXIII	423927	424075	nuc31647	0.104404398775318	.
chrXIII	433118	433266	nuc31696	0.153453595698629	.
chrXIII	442647	442795	nuc31750	0.099324182265002	.
chrXIII	449472	449620	nuc31790	0.116581980069149	.
chrXIII	451589	451737	nuc31802	0.120705680073095	.
chrXIII	451778	451926	nuc31803	0.106361142442112	.
chrXIII	453967	454115	nuc31815	0.140461327611924	.
chrXIII	459913	460061	nuc31849	0.174523445011064	.
chrXIII	460719	460867	nuc31854	0.248808452215979	.
chrXIII	462950	463098	nuc31867	0.128913747710727	.
chrXIII	463151	463299	nuc31868	0.220392911831939	.
chrXIII	479934	480082	nuc31964	0.128937801273999	.
chrXIII	492169	492317	nuc32030	0.18056651346973	.
chrXIII	494715	494863	nuc32045	0.130604408339052	.
chrXIII	497797	497945	nuc32062	0.287647780055352	.
chrXIII	502099	502247	nuc32085	0.17356630799856	.
chrXIII	504490	504638	nuc32097	0.116063087192144	.
chrXIII	504663	504811	nuc32098	0.17343212696918	.
chrXIII	511793	511941	nuc32136	0.100543311539639	.
chrXIII	517459	517607	nuc32166	0.190227194140413	.
chrXIII	521567	521715	nuc32191	0.134576928473364	.
chrXIII	522157	522305	nuc32194	0.164505026706249	.
chrXIII	523616	523764	nuc32203	0.263336245358242	.
chrXIII	535977	536125	nuc32272	0.108565014280648	.
chrXIII	536503	536651	nuc32275	0.104605156035797	.
chrXIII	541337	541485	nuc32299	0.17399458007811	.
chrXIII	544362	544510	nuc32316	0.103478599635627	.
chrXIII	547155	547303	nuc32331	0.0939238384767957	.
chrXIII	553208	553356	nuc32365	0.160935142284878	.
chrXIII	556759	556907	nuc32384	0.101552327069652	.
chrXIII	564077	564225	nuc32419	0.0981142698128609	.
chrXIII	573046	573194	nuc32471	0.149128103027371	.
chrXIII	575527	575675	nuc32484	0.126018390525198	.
chrXIII	583792	583940	nuc32530	0.172594493505017	.
chrXIII	589204	589352	nuc32562	0.179521095230855	.
chrXIII	589384	589532	nuc32563	0.143579351382732	.
chrXIII	589568	589716	nuc32564	0.157246922800242	.
chrXIII	595364	595512	nuc32595	0.136912491669045	.
chrXIII	603022	603170	nuc32637	0.108357671041901	.
chrXIII	605418	605566	nuc32651	0.143216690480683	.
chrXIII	609375	609523	nuc32673	0.166551896560929	.
chrXIII	612745	612893	nuc32692	0.112061456615269	.
chrXIII	623364	623512	nuc32754	0.110690435413327	.
chrXIII	636780	636928	nuc32827	0.180918232731051	.
chrXIII	639445	639593	nuc32842	0.155454489348435	.
chrXIII	658597	658745	nuc32946	0.110896388920329	.
chrXIII	668117	668265	nuc33002	0.2231775991093	.
chrXIII	668429	668577	nuc33004	0.129796301970603	.
chrXIII	675663	675811	nuc33046	0.13083523153699	.
chrXIII	678334	678482	nuc33061	0.110929452007385	.
chrXIII	680643	680791	nuc33076	0.135815901600083	.
chrXIII	682697	682845	nuc33088	0.140687721440827	.
chrXIII	683702	683850	nuc33094	0.113191386219649	.
chrXIII	683886	684034	nuc33095	0.145281820892005	.
chrXIII	684879	685027	nuc33100	0.133750888630555	.
chrXIII	686438	686586	nuc33109	0.121748542059589	.
chrXIII	693315	693463	nuc33147	0.0930404745206503	.
chrXIII	698318	698466	nuc33175	0.128528489239648	.
chrXIII	712251	712399	nuc33255	0.130272853676033	.
chrXIII	715624	715772	nuc33274	0.113681489730515	.
chrXIII	715760	715908	nuc33275	0.0972690636614588	.
chrXIII	716472	716620	nuc33279	0.172833207939439	.
chrXIII	716657	716805	nuc33280	0.093744910717396	.
chrXIII	720227	720375	nuc33301	0.0939432530635812	.
chrXIII	722575	722723	nuc33314	0.127607583463953	.
chrXIII	724553	724701	nuc33325	0.251087355441382	.
chrXIII	725563	725711	nuc33331	0.10223626503677	.
chrXIII	733468	733616	nuc33374	0.192114351081245	.
chrXIII	738709	738857	nuc33404	0.119015660717883	.
chrXIII	738883	739031	nuc33405	0.337703802121257	.
chrXIII	751188	751336	nuc33473	0.119863155736172	.
chrXIII	770033	770181	nuc33576	0.106832447614085	.
chrXIII	770225	770373	nuc33577	0.1045853318547	.
chrXIII	774223	774371	nuc33599	0.107526870283773	.
chrXIII	775935	776083	nuc33608	0.0999946371445859	.
chrXIII	776860	777008	nuc33613	0.112282038019196	.
chrXIII	781765	781913	nuc33640	0.12284892334645	.
chrXIII	798690	798838	nuc33734	0.113977582270258	.
chrXIII	803954	804102	nuc33762	0.103699541161774	.
chrXIII	804130	804278	nuc33763	0.132280702730221	.
chrXIII	813538	813686	nuc33812	0.102185569128987	.
chrXIII	819854	820002	nuc33846	0.257072797610328	.
chrXIII	825468	825616	nuc33879	0.100977757876272	.
chrXIII	826670	826818	nuc33886	0.149146684444848	.
chrXIII	831157	831305	nuc33910	0.111360034300972	.
chrXIII	834661	834809	nuc33929	0.0971897144580283	.
chrXIII	837536	837684	nuc33944	0.132051471763753	.
chrXIII	844215	844363	nuc33982	0.101125246028637	.
chrXIII	847533	847681	nuc34001	0.101798425806494	.
chrXIII	848221	848369	nuc34005	0.145562963526754	.
chrXIII	848408	848556	nuc34006	0.140215406217168	.
chrXIII	849702	849850	nuc34014	0.110779303817503	.
chrXIII	853175	853323	nuc34032	0.128386357704999	.
chrXIII	857439	857587	nuc34056	0.158025153391707	.
chrXIII	863481	863629	nuc34089	0.143638659307921	.
chrXIII	866326	866474	nuc34104	0.114378697477826	.
chrXIII	883482	883630	nuc34201	0.212133929054324	.
chrXIII	896041	896189	nuc34272	0.101545531953726	.
chrXV	1260	1408	nuc34390	0.11461691278169	.
chrXV	15456	15604	nuc34468	0.0933730413259074	.
chrXV	22286	22434	nuc34505	0.155651116587818	.
chrXV	27257	27405	nuc34529	0.093034639446871	.
chrXV	32216	32364	nuc34554	0.131114220911813	.
chrXV	35359	35507	nuc34572	0.115099240336369	.
chrXV	36170	36318	nuc34577	0.181868430856835	.
chrXV	43111	43259	nuc34616	0.114845975237114	.
chrXV	45757	45905	nuc34630	0.160585642339025	.
chrXV	54845	54993	nuc34685	0.101081325591639	.
chrXV	63829	63977	nuc34732	0.0990704114581731	.
chrXV	69360	69508	nuc34763	0.117814088507925	.
chrXV	78788	78936	nuc34815	0.175711922666043	.
chrXV	79132	79280	nuc34817	0.132743072580668	.
chrXV	79685	79833	nuc34820	0.117770390551562	.
chrXV	82972	83120	nuc34836	0.0991945137920381	.
chrXV	94766	94914	nuc34897	0.272771861787149	.
chrXV	95981	96129	nuc34904	0.204626783332098	.
chrXV	96678	96826	nuc34908	0.17171082243835	.
chrXV	97112	97260	nuc34912	0.0933508777885099	.
chrXV	97310	97458	nuc34913	0.141409160119383	.
chrXV	102384	102532	nuc34941	0.153375009491514	.
chrXV	106830	106978	nuc34968	0.128747564851281	.
chrXV	113396	113544	nuc35003	0.148316445051774	.
chrXV	113568	113716	nuc35004	0.118044672463379	.
chrXV	128227	128375	nuc35054	0.15670055554808	.
chrXV	133199	133347	nuc35081	0.117522069568377	.
chrXV	135617	135765	nuc35094	0.123354767119251	.
chrXV	135790	135938	nuc35095	0.151227587711472	.
chrXV	139192	139340	nuc35115	0.240660242747976	.
chrXV	139544	139692	nuc35117	0.0984620183407465	.
chrXV	142467	142615	nuc35134	0.275566653686609	.
chrXV	145449	145597	nuc35150	0.114992600938022	.
chrXV	146865	147013	nuc35158	0.0929010498858688	.
chrXV	147033	147181	nuc35159	0.114786458768237	.
chrXV	153431	153579	nuc35195	0.108015975124902	.
chrXV	160128	160276	nuc35235	0.100812644962339	.
chrXV	165304	165452	nuc35264	0.156420499600336	.
chrXV	166300	166448	nuc35269	0.1206928883844	.
chrXV	176043	176191	nuc35320	0.0929648121082634	.
chrXV	180463	180611	nuc35345	0.149161625660324	.
chrXV	180992	181140	nuc35348	0.188347890512072	.
chrXV	184368	184516	nuc35367	0.105638215496128	.
chrXV	192435	192583	nuc35412	0.0968260871744269	.
chrXV	194697	194845	nuc35425	0.190754069022336	.
chrXV	202243	202391	nuc35467	0.120333936811427	.
chrXV	227785	227933	nuc35609	0.0954609198377228	.
chrXV	227937	228085	nuc35610	0.121987015519268	.
chrXV	241673	241821	nuc35683	0.0934845682300528	.
chrXV	242646	242794	nuc35689	0.126425592767427	.
chrXV	243177	243325	nuc35692	0.155209284590217	.
chrXV	246776	246924	nuc35713	0.0991570472534424	.
chrXV	256493	256641	nuc35763	0.219297462800634	.
chrXV	266032	266180	nuc35820	0.122648584001611	.
chrXV	278145	278293	nuc35888	0.101289648074911	.
chrXV	278824	278972	nuc35892	0.164597628365737	.
chrXV	293448	293596	nuc35975	0.10225868245449	.
chrXV	300703	300851	nuc36016	0.103886672492053	.
chrXV	305922	306070	nuc36042	0.122480955007454	.
chrXV	309687	309835	nuc36060	0.106368788744883	.
chrXV	310633	310781	nuc36065	0.118777402852523	.
chrXV	315748	315896	nuc36092	0.135135972300902	.
chrXV	317225	317373	nuc36099	0.104323437145867	.
chrXV	323142	323290	nuc36134	0.134608683712406	.
chrXV	329038	329186	nuc36166	0.125193789943665	.
chrXV	329855	330003	nuc36170	0.128687020899489	.
chrXV	336747	336895	nuc36208	0.105135442792817	.
chrXV	337247	337395	nuc36211	0.162015754947527	.
chrXV	340626	340774	nuc36230	0.197565568749319	.
chrXV	340813	340961	nuc36231	0.191229450942591	.
chrXV	342862	343010	nuc36243	0.107713568889425	.
chrXV	350522	350670	nuc36282	0.0931425540159665	.
chrXV	350666	350814	nuc36283	0.119318291713441	.
chrXV	354364	354512	nuc36303	0.128471118859252	.
chrXV	354683	354831	nuc36305	0.116593740310525	.
chrXV	355227	355375	nuc36308	0.126920044110755	.
chrXV	356061	356209	nuc36314	0.115405231324931	.
chrXV	356260	356408	nuc36315	0.102499206163688	.
chrXV	357095	357243	nuc36320	0.184358516996959	.
chrXV	360363	360511	nuc36337	0.128191804359828	.
chrXV	361338	361486	nuc36342	0.122772562582907	.
chrXV	372136	372284	nuc36402	0.103842142200733	.
chrXV	375728	375876	nuc36422	0.149912199383834	.
chrXV	376010	376158	nuc36423	0.0991110351748557	.
chrXV	392791	392939	nuc36513	0.111447375713493	.
chrXV	396682	396830	nuc36535	0.124001491167181	.
chrXV	399827	399975	nuc36552	0.111593350699497	.
chrXV	407161	407309	nuc36597	0.157216948656494	.
chrXV	413505	413653	nuc36632	0.0957213340545335	.
chrXV	417711	417859	nuc36656	0.116723106984211	.
chrXV	435854	436002	nuc36760	0.0963861889120775	.
chrXV	438417	438565	nuc36773	0.134397472053753	.
chrXV	441368	441516	nuc36787	0.123658307454552	.
chrXV	454504	454652	nuc36856	0.0992862623407659	.
chrXV	461261	461409	nuc36893	0.122352242709445	.
chrXV	461656	461804	nuc36895	0.125629657915201	.
chrXV	466460	466608	nuc36922	0.127985603335302	.
chrXV	471539	471687	nuc36950	0.127457868678961	.
chrXV	478096	478244	nuc36985	0.204470008730541	.
chrXV	481087	481235	nuc37001	0.158904166938555	.
chrXV	486345	486493	nuc37031	0.108244045040445	.
chrXV	488875	489023	nuc37044	0.152815544632787	.
chrXV	489668	489816	nuc37048	0.0987848228423123	.
chrXV	490583	490731	nuc37052	0.108601512063598	.
chrXV	493323	493471	nuc37065	0.0951571199927271	.
chrXV	497351	497499	nuc37088	0.112416777403425	.
chrXV	507739	507887	nuc37142	0.159352943243468	.
chrXV	510759	510907	nuc37160	0.0988412012171019	.
chrXV	516402	516550	nuc37189	0.0935436944757621	.
chrXV	528818	528966	nuc37256	0.119948896317089	.
chrXV	530952	531100	nuc37268	0.09870723598974	.
chrXV	531409	531557	nuc37270	0.133499580221534	.
chrXV	558637	558785	nuc37423	0.207607326209576	.
chrXV	564157	564305	nuc37454	0.149181734053602	.
chrXV	569167	569315	nuc37484	0.105796717254217	.
chrXV	569930	570078	nuc37488	0.129681629804651	.
chrXV	572797	572945	nuc37503	0.136612078799019	.
chrXV	573568	573716	nuc37507	0.120359837521581	.
chrXV	611310	611458	nuc37674	0.102183891438046	.
chrXV	614150	614298	nuc37689	0.099818182601716	.
chrXV	627530	627678	nuc37763	0.129745919403291	.
chrXV	630383	630531	nuc37781	0.140177121304654	.
chrXV	630558	630706	nuc37782	0.0935247293930353	.
chrXV	632103	632251	nuc37789	0.151393984001729	.
chrXV	633151	633299	nuc37795	0.144833722511579	.
chrXV	644842	644990	nuc37858	0.209220508428374	.
chrXV	652843	652991	nuc37903	0.11587695336818	.
chrXV	654150	654298	nuc37911	0.0929766682022234	.
chrXV	654847	654995	nuc37915	0.100134883012804	.
chrXV	666812	666960	nuc37982	0.105215693129858	.
chrXV	675120	675268	nuc38028	0.0987208099756758	.
chrXV	675838	675986	nuc38031	0.111685988705291	.
chrXV	676008	676156	nuc38032	0.105469008632278	.
chrXV	683530	683678	nuc38073	0.140284086402558	.
chrXV	697988	698136	nuc38152	0.140873017799454	.
chrXV	716755	716903	nuc38228	0.133076208739156	.
chrXV	717221	717369	nuc38230	0.127360998328336	.
chrXV	720811	720959	nuc38249	0.103652162661383	.
chrXV	741654	741802	nuc38369	0.14678560357909	.
chrXV	754468	754616	nuc38441	0.143195652662578	.
chrXV	762891	763039	nuc38485	0.210594305804531	.
chrXV	764738	764886	nuc38496	0.0968810155151181	.
chrXV	772127	772275	nuc38540	0.108922387479875	.
chrXV	773627	773775	nuc38549	0.108016776912744	.
chrXV	789361	789509	nuc38635	0.112346949641365	.
chrXV	792452	792600	nuc38652	0.0952159665207161	.
chrXV	792967	793115	nuc38655	0.122751887229758	.
chrXV	798679	798827	nuc38686	0.0994372971855307	.
chrXV	801702	801850	nuc38703	0.0930322287172265	.
chrXV	807247	807395	nuc38734	0.15957412497977	.
chrXV	810360	810508	nuc38752	0.103039477024118	.
chrXV	812938	813086	nuc38767	0.0962457984947113	.
chrXV	817870	818018	nuc38795	0.107755263863159	.
chrXV	818809	818957	nuc38801	0.109356583107044	.
chrXV	820925	821073	nuc38812	0.0944107757545502	.
chrXV	834358	834506	nuc38886	0.158441777223862	.
chrXV	834531	834679	nuc38887	0.15374277659597	.
chrXV	842780	842928	nuc38933	0.132739735578591	.
chrXV	843470	843618	nuc38937	0.109721503608554	.
chrXV	844640	844788	nuc38944	0.112319409788155	.
chrXV	847329	847477	nuc38958	0.128182659448419	.
chrXV	847500	847648	nuc38959	0.129696422596372	.
chrXV	848152	848300	nuc38963	0.108488913234377	.
chrXV	848741	848889	nuc38966	0.104415154801094	.
chrXV	852034	852182	nuc38985	0.0994153682465572	.
chrXV	853016	853164	nuc38991	0.105168898603532	.
chrXV	863113	863261	nuc39050	0.177523741681883	.
chrXV	864254	864402	nuc39056	0.0936638994889308	.
chrXV	886014	886162	nuc39176	0.156875357460027	.
chrXV	891076	891224	nuc39203	0.0988940259971767	.
chrXV	895787	895935	nuc39231	0.105361940922335	.
chrXV	898753	898901	nuc39247	0.118592785446491	.
chrXV	939589	939737	nuc39468	0.117887785797892	.
chrXV	949092	949240	nuc39524	0.124625002019479	.
chrXV	969917	970065	nuc39636	0.107630857756692	.
chrXV	987662	987810	nuc39704	0.110457627152313	.
chrXV	988789	988937	nuc39709	0.115702223497723	.
chrXV	1001428	1001576	nuc39778	0.119820056027383	.
chrXV	1003132	1003280	nuc39789	0.113089082049111	.
chrXV	1022466	1022614	nuc39894	0.142101158739484	.
chrXV	1029764	1029912	nuc39933	0.118461643526548	.
chrXV	1037581	1037729	nuc39976	0.123129294905562	.
chrXV	1049145	1049293	nuc40040	0.1358425675695	.
chrXV	1052995	1053143	nuc40062	0.1083335295006	.
chrXV	1053514	1053662	nuc40065	0.171472306900763	.
chrXV	1060038	1060186	nuc40100	0.210412622945282	.
chrXV	1065319	1065467	nuc40129	0.124940883388413	.
chrXV	1073040	1073188	nuc40166	0.186937925821411	.
chrIX	20864	21012	nuc40208	0.129779215547856	.
chrIX	30354	30502	nuc40252	0.136859604012307	.
chrIX	36360	36508	nuc40284	0.114538469310873	.
chrIX	47848	47996	nuc40349	0.110981505719708	.
chrIX	60741	60889	nuc40422	0.111884721519711	.
chrIX	73535	73683	nuc40494	0.134176553572188	.
chrIX	75849	75997	nuc40506	0.1421670134295	.
chrIX	76851	76999	nuc40513	0.104644065628975	.
chrIX	80172	80320	nuc40531	0.216448723702186	.
chrIX	92953	93101	nuc40601	0.242561051995659	.
chrIX	103328	103476	nuc40655	0.118928636099336	.
chrIX	148580	148728	nuc40907	0.13250838100387	.
chrIX	156509	156657	nuc40950	0.0931192345276751	.
chrIX	162204	162352	nuc40984	0.0928499122982301	.
chrIX	164945	165093	nuc40999	0.112295931900769	.
chrIX	165841	165989	nuc41004	0.122607312626863	.
chrIX	166490	166638	nuc41006	0.128308256357515	.
chrIX	166668	166816	nuc41007	0.162936115945651	.
chrIX	172932	173080	nuc41041	0.111091403521576	.
chrIX	197201	197349	nuc41171	0.189648351254095	.
chrIX	199642	199790	nuc41184	0.111562249026355	.
chrIX	202252	202400	nuc41198	0.0967969794359953	.
chrIX	208589	208737	nuc41224	0.10538634158759	.
chrIX	221657	221805	nuc41290	0.117246617564258	.
chrIX	221803	221951	nuc41291	0.0947255544879397	.
chrIX	223184	223332	nuc41298	0.143837318987425	.
chrIX	223341	223489	nuc41299	0.114922188092748	.
chrIX	225734	225882	nuc41312	0.137074680015788	.
chrIX	225904	226052	nuc41313	0.112546990337141	.
chrIX	226460	226608	nuc41316	0.168140388763254	.
chrIX	231296	231444	nuc41343	0.116402054037613	.
chrIX	233287	233435	nuc41352	0.138904811617287	.
chrIX	241306	241454	nuc41397	0.0957007776662302	.
chrIX	244663	244811	nuc41417	0.177481277969647	.
chrIX	246125	246273	nuc41425	0.0988894623475619	.
chrIX	248982	249130	nuc41439	0.103955580441916	.
chrIX	260836	260984	nuc41502	0.121380826344432	.
chrIX	271036	271184	nuc41556	0.180419945152702	.
chrIX	283057	283205	nuc41625	0.25657941854747	.
chrIX	285148	285296	nuc41637	0.142509328987471	.
chrIX	289219	289367	nuc41659	0.17108057844105	.
chrIX	292439	292587	nuc41676	0.187259481894676	.
chrIX	292612	292760	nuc41677	0.137518870695433	.
chrIX	300568	300716	nuc41721	0.106353054452048	.
chrIX	306674	306822	nuc41756	0.114692494774567	.
chrIX	324463	324611	nuc41851	0.145196766285959	.
chrIX	324636	324784	nuc41852	0.157048657999053	.
chrIX	325007	325155	nuc41854	0.172535247583749	.
chrIX	334551	334699	nuc41908	0.153926752296109	.
chrIX	336850	336998	nuc41921	0.155392975280699	.
chrIX	372413	372561	nuc42115	0.139979788128826	.
chrIX	372858	373006	nuc42118	0.12396946091085	.
chrIX	384371	384519	nuc42182	0.199071473804971	.
chrIX	398441	398589	nuc42256	0.223154278433012	.
chrIX	399723	399871	nuc42263	0.0958774754379516	.
chrIX	402672	402820	nuc42280	0.132213093349283	.
chrIX	409051	409199	nuc42316	0.168109303512444	.
chrIX	413072	413220	nuc42337	0.123259530568052	.
chrIX	422066	422214	nuc42384	0.145228598182849	.
chrIX	424438	424586	nuc42397	0.281333261178769	.
chrIX	426363	426511	nuc42407	0.100906588362359	.
chrIX	432846	432994	nuc42441	0.101263429019478	.
chrIX	434323	434471	nuc42448	0.130959478614769	.
chrIX	436272	436420	nuc42459	0.102487843238382	.
chrXII	14913	15061	nuc42487	0.101934568173523	.
chrXII	15562	15710	nuc42491	0.121569421960949	.
chrXII	27177	27325	nuc42557	0.166365181371777	.
chrXII	30613	30761	nuc42576	0.106970179641839	.
chrXII	34445	34593	nuc42598	0.178063606453889	.
chrXII	46335	46483	nuc42668	0.123608330958676	.
chrXII	47126	47274	nuc42672	0.111438388980584	.
chrXII	55872	56020	nuc42720	0.10089567543325	.
chrXII	62433	62581	nuc42757	0.0931346117191709	.
chrXII	71338	71486	nuc42808	0.130388651454274	.
chrXII	99043	99191	nuc42954	0.108038972844783	.
chrXII	100475	100623	nuc42962	0.131801850152162	.
chrXII	116005	116153	nuc43053	0.194273767409763	.
chrXII	116457	116605	nuc43056	0.115136945095587	.
chrXII	127144	127292	nuc43114	0.155607242410008	.
chrXII	129438	129586	nuc43126	0.116367068455891	.
chrXII	139114	139262	nuc43179	0.107366859011797	.
chrXII	139288	139436	nuc43180	0.117907818837611	.
chrXII	154162	154310	nuc43263	0.149289406182396	.
chrXII	163955	164103	nuc43317	0.106436939782563	.
chrXII	170539	170687	nuc43353	0.204550328515618	.
chrXII	170728	170876	nuc43354	0.11774291781608	.
chrXII	175685	175833	nuc43384	0.161418819966101	.
chrXII	179548	179696	nuc43404	0.164347353520868	.
chrXII	181410	181558	nuc43413	0.139355625167448	.
chrXII	190748	190896	nuc43462	0.0945994254063247	.
chrXII	193175	193323	nuc43478	0.195804018431401	.
chrXII	204632	204780	nuc43540	0.22540468822609	.
chrXII	228051	228199	nuc43639	0.129044846099645	.
chrXII	231645	231793	nuc43659	0.0986962126526518	.
chrXII	238921	239069	nuc43698	0.171485965552045	.
chrXII	240716	240864	nuc43708	0.1437875564076	.
chrXII	242340	242488	nuc43715	0.102718563848915	.
chrXII	245256	245404	nuc43733	0.303542570121173	.
chrXII	251271	251419	nuc43766	0.166407472503147	.
chrXII	270498	270646	nuc43863	0.116532107835525	.
chrXII	270686	270834	nuc43864	0.183047502774708	.
chrXII	271302	271450	nuc43867	0.112530985617823	.
chrXII	274078	274226	nuc43882	0.312336852550382	.
chrXII	274800	274948	nuc43886	0.123778177820713	.
chrXII	286324	286472	nuc43954	0.101714161640296	.
chrXII	287724	287872	nuc43961	0.16984767957008	.
chrXII	307537	307685	nuc44072	0.186803230768058	.
chrXII	317078	317226	nuc44127	0.101793436967974	.
chrXII	331864	332012	nuc44205	0.0991349653964203	.
chrXII	335258	335406	nuc44225	0.105710577862476	.
chrXII	342761	342909	nuc44267	0.097829054704407	.
chrXII	351978	352126	nuc44317	0.203768657232131	.
chrXII	355086	355234	nuc44334	0.0930670949254057	.
chrXII	356541	356689	nuc44343	0.108436195543946	.
chrXII	365848	365996	nuc44398	0.199233506829919	.
chrXII	367590	367738	nuc44408	0.108807892220415	.
chrXII	373790	373938	nuc44434	0.131998320578734	.
chrXII	384257	384405	nuc44495	0.150856245808431	.
chrXII	384439	384587	nuc44496	0.176758341977146	.
chrXII	399290	399438	nuc44580	0.108699127510617	.
chrXII	430434	430582	nuc44753	0.102117000043111	.
chrXII	492502	492650	nuc44885	0.112735605038858	.
chrXII	494305	494453	nuc44895	0.108149909785969	.
chrXII	508471	508619	nuc44973	0.114337915227293	.
chrXII	513135	513283	nuc45000	0.0979161796048721	.
chrXII	524599	524747	nuc45062	0.129164323717357	.
chrXII	537378	537526	nuc45135	0.15707325445809	.
chrXII	538215	538363	nuc45140	0.112707682246405	.
chrXII	539831	539979	nuc45150	0.118942520072497	.
chrXII	540460	540608	nuc45154	0.14814991081663	.
chrXII	543580	543728	nuc45171	0.102257971818781	.
chrXII	553538	553686	nuc45224	0.172890354626384	.
chrXII	559141	559289	nuc45254	0.278130607940389	.
chrXII	563547	563695	nuc45278	0.193021911890825	.
chrXII	569265	569413	nuc45309	0.161189318268576	.
chrXII	576838	576986	nuc45351	0.126169279314174	.
chrXII	577948	578096	nuc45357	0.188347513019717	.
chrXII	586646	586794	nuc45404	0.119804618460292	.
chrXII	589966	590114	nuc45421	0.104466919968773	.
chrXII	599687	599835	nuc45441	0.139530316322284	.
chrXII	607243	607391	nuc45479	0.166745418850553	.
chrXII	611947	612095	nuc45505	0.10640669851725	.
chrXII	622701	622849	nuc45566	0.105475328256509	.
chrXII	626231	626379	nuc45584	0.0984935197367086	.
chrXII	627787	627935	nuc45592	0.149720707849403	.
chrXII	635537	635685	nuc45636	0.121535638951973	.
chrXII	644094	644242	nuc45684	0.1007147271451	.
chrXII	650226	650374	nuc45715	0.147945180902116	.
chrXII	657260	657408	nuc45721	0.159610599391974	.
chrXII	660431	660579	nuc45738	0.106836345813966	.
chrXII	663074	663222	nuc45754	0.103677317636288	.
chrXII	664938	665086	nuc45765	0.116107252933128	.
chrXII	679842	679990	nuc45846	0.18296220542555	.
chrXII	683262	683410	nuc45864	0.104832135336505	.
chrXII	688208	688356	nuc45892	0.234118255251128	.
chrXII	688553	688701	nuc45894	0.133081653628918	.
chrXII	688888	689036	nuc45896	0.0988866815974719	.
chrXII	699528	699676	nuc45955	0.19261044473329	.
chrXII	710815	710963	nuc46019	0.121233915155645	.
chrXII	715028	715176	nuc46042	0.118490856819768	.
chrXII	715379	715527	nuc46044	0.146128443089265	.
chrXII	719631	719779	nuc46069	0.10554309286653	.
chrXII	727638	727786	nuc46111	0.189062953286036	.
chrXII	747105	747253	nuc46211	0.146771007800164	.
chrXII	752023	752171	nuc46238	0.139341075976697	.
chrXII	766093	766241	nuc46315	0.14138585656606	.
chrXII	766258	766406	nuc46316	0.113372417926222	.
chrXII	771633	771781	nuc46347	0.169282101251463	.
chrXII	772740	772888	nuc46353	0.145718322466486	.
chrXII	772909	773057	nuc46354	0.125640064426041	.
chrXII	777069	777217	nuc46378	0.0968389618407015	.
chrXII	779471	779619	nuc46391	0.155096252222875	.
chrXII	779626	779774	nuc46392	0.210403400632044	.
chrXII	785936	786084	nuc46424	0.125109840465208	.
chrXII	792017	792165	nuc46456	0.097369266017206	.
chrXII	818005	818153	nuc46594	0.144833866644955	.
chrXII	821939	822087	nuc46613	0.137730483869966	.
chrXII	834026	834174	nuc46681	0.097678837674363	.
chrXII	835990	836138	nuc46692	0.110140752891411	.
chrXII	844140	844288	nuc46733	0.169745980987226	.
chrXII	853113	853261	nuc46784	0.11057283937934	.
chrXII	861690	861838	nuc46829	0.106035123231141	.
chrXII	862477	862625	nuc46834	0.114437695556393	.
chrXII	873319	873467	nuc46899	0.0993104985528871	.
chrXII	873476	873624	nuc46900	0.301220583745208	.
chrXII	879665	879813	nuc46933	0.165397099017568	.
chrXII	881659	881807	nuc46944	0.108621343183446	.
chrXII	894614	894762	nuc47014	0.146193820601303	.
chrXII	910243	910391	nuc47100	0.122778090065561	.
chrXII	912247	912395	nuc47112	0.183377459007511	.
chrXII	914115	914263	nuc47122	0.144061061498928	.
chrXII	975589	975737	nuc47436	0.0957448591753852	.
chrXII	982674	982822	nuc47451	0.198523660149085	.
chrXII	1000014	1000162	nuc47550	0.195045946702415	.
chrXII	1000506	1000654	nuc47553	0.0969353628161724	.
chrXII	1000872	1001020	nuc47555	0.110098504856599	.
chrXII	1001028	1001176	nuc47556	0.208676602095974	.
chrXII	1022188	1022336	nuc47673	0.142529674700944	.
chrXII	1038226	1038374	nuc47761	0.115613474003111	.
chrXII	1060627	1060775	nuc47889	0.163342257370406	.
chrXII	1061989	1062137	nuc47896	0.114684857157187	.
chrIII	4720	4868	nuc47936	0.105031282290131	.
chrIII	5472	5620	nuc47938	0.143101953322473	.
chrIII	6605	6753	nuc47946	0.11426583371875	.
chrIII	21856	22004	nuc48010	0.132630767141129	.
chrIII	34457	34605	nuc48077	0.165614390028607	.
chrIII	37742	37890	nuc48096	0.09371814249927	.
chrIII	42749	42897	nuc48125	0.1084389742838	.
chrIII	46824	46972	nuc48148	0.106776908498749	.
chrIII	60761	60909	nuc48222	0.130630490888018	.
chrIII	79593	79741	nuc48322	0.126799108113672	.
chrIII	91152	91300	nuc48356	0.277092013947888	.
chrIII	100462	100610	nuc48409	0.153153802216916	.
chrIII	101694	101842	nuc48415	0.201419303197343	.
chrIII	103262	103410	nuc48424	0.0937065993240214	.
chrIII	109379	109527	nuc48456	0.130884500357495	.
chrIII	116805	116953	nuc48496	0.166673320978274	.
chrIII	120698	120846	nuc48518	0.112830055993774	.
chrIII	127119	127267	nuc48549	0.0934929866092282	.
chrIII	141892	142040	nuc48630	0.10554929217142	.
chrIII	153748	153896	nuc48679	0.148034652734023	.
chrIII	154982	155130	nuc48686	0.111693854173767	.
chrIII	157221	157369	nuc48698	0.12696189686133	.
chrIII	158177	158325	nuc48703	0.127402810410835	.
chrIII	160784	160932	nuc48717	0.167167168826605	.
chrIII	165943	166091	nuc48742	0.18752144407866	.
chrIII	168483	168631	nuc48754	0.123476656747439	.
chrIII	171551	171699	nuc48769	0.0950882470435674	.
chrIII	179553	179701	nuc48811	0.121367009824452	.
chrIII	182710	182858	nuc48830	0.13838984727241	.
chrIII	186247	186395	nuc48849	0.0957090176747394	.
chrIII	190002	190150	nuc48871	0.102629657400001	.
chrIII	193603	193751	nuc48891	0.12747698995104	.
chrIII	205570	205718	nuc48947	0.226923002948031	.
chrIII	206839	206987	nuc48955	0.116876917915181	.
chrIII	208957	209105	nuc48967	0.113855610918536	.
chrIII	213752	213900	nuc48995	0.434034495214297	.
chrIII	219655	219803	nuc49028	0.119492613534592	.
chrIII	224111	224259	nuc49054	0.138477886653181	.
chrIII	224949	225097	nuc49059	0.121006641896926	.
chrIII	232856	233004	nuc49100	0.12373152066575	.
chrIII	236672	236820	nuc49121	0.151419678709501	.
chrIII	238117	238265	nuc49129	0.122094970649772	.
chrIII	240283	240431	nuc49142	0.119570614261714	.
chrIII	249286	249434	nuc49191	0.107427152314607	.
chrIII	250152	250300	nuc49196	0.15241877708578	.
chrIII	257996	258144	nuc49242	0.191308596368724	.
chrIII	263826	263974	nuc49273	0.0933172525340882	.
chrIII	267283	267431	nuc49293	0.0988736324455982	.
chrIII	269604	269752	nuc49306	0.153033794634103	.
chrIII	279390	279538	nuc49362	0.121947627727992	.
chrIII	288483	288631	nuc49415	0.119700467754381	.
chrIII	299032	299180	nuc49471	0.135196178128043	.
chrIII	301541	301689	nuc49485	0.186720162228114	.
chrIII	305210	305358	nuc49506	0.114691592817642	.
chrIII	306841	306989	nuc49516	0.115879945685475	.
chrIII	310330	310478	nuc49533	0.120359345984686	.
chrIII	311938	312086	nuc49542	0.0963834171611574	.
chrIII	315357	315505	nuc49562	0.0996337732863192	.
chrX	20849	20997	nuc49572	0.137369820774075	.
chrX	21386	21534	nuc49575	0.20202836203002	.
chrX	38587	38735	nuc49669	0.114103654555867	.
chrX	41616	41764	nuc49686	0.168650085562196	.
chrX	45652	45800	nuc49709	0.105175977678091	.
chrX	47317	47465	nuc49719	0.249287815544609	.
chrX	47623	47771	nuc49720	0.09385125853208	.
chrX	49303	49451	nuc49730	0.185577961282859	.
chrX	51100	51248	nuc49740	0.138128813717231	.
chrX	63284	63432	nuc49805	0.108123134952183	.
chrX	72832	72980	nuc49859	0.124592631491865	.
chrX	82906	83054	nuc49912	0.111417378619867	.
chrX	85606	85754	nuc49926	0.110576855957793	.
chrX	89220	89368	nuc49947	0.116320490955013	.
chrX	96672	96820	nuc49986	0.0929632642565843	.
chrX	97651	97799	nuc49991	0.156790607125232	.
chrX	106669	106817	nuc50041	0.106809473757337	.
chrX	106887	107035	nuc50042	0.110838477056439	.
chrX	109134	109282	nuc50056	0.162140922295415	.
chrX	109941	110089	nuc50060	0.100281633752236	.
chrX	112535	112683	nuc50074	0.110630665872887	.
chrX	116635	116783	nuc50094	0.106679609095186	.
chrX	130328	130476	nuc50168	0.108799475486149	.
chrX	136431	136579	nuc50203	0.111295620497448	.
chrX	137482	137630	nuc50208	0.129179145099039	.
chrX	144786	144934	nuc50249	0.137041209698294	.
chrX	146398	146546	nuc50259	0.11475509135088	.
chrX	158630	158778	nuc50319	0.118836445537682	.
chrX	160597	160745	nuc50329	0.142360814801778	.
chrX	163588	163736	nuc50346	0.112917258125399	.
chrX	203984	204132	nuc50558	0.131054026802855	.
chrX	204296	204444	nuc50560	0.148924382060175	.
chrX	230783	230931	nuc50704	0.101644008215397	.
chrX	261394	261542	nuc50875	0.105887782927798	.
chrX	264667	264815	nuc50894	0.159460615196127	.
chrX	265016	265164	nuc50896	0.100982395718136	.
chrX	272733	272881	nuc50938	0.0996053874949278	.
chrX	276945	277093	nuc50962	0.111718991479506	.
chrX	278760	278908	nuc50972	0.109328096156103	.
chrX	278941	279089	nuc50973	0.10109872652132	.
chrX	279450	279598	nuc50976	0.129993993816884	.
chrX	290827	290975	nuc51043	0.107083570233514	.
chrX	294623	294771	nuc51063	0.193342328138596	.
chrX	304672	304820	nuc51120	0.0992573326995616	.
chrX	323019	323167	nuc51225	0.150179741698402	.
chrX	324623	324771	nuc51235	0.173967059730075	.
chrX	327617	327765	nuc51251	0.133234569168385	.
chrX	331415	331563	nuc51271	0.110219043578054	.
chrX	334936	335084	nuc51290	0.101589820589337	.
chrX	335812	335960	nuc51294	0.110950545138036	.
chrX	351210	351358	nuc51378	0.116482135391038	.
chrX	352695	352843	nuc51387	0.175000904362516	.
chrX	355846	355994	nuc51398	0.105729995190818	.
chrX	359410	359558	nuc51419	0.185934692648881	.
chrX	365389	365537	nuc51451	0.123982537462688	.
chrX	373010	373158	nuc51493	0.0945601927147338	.
chrX	377976	378124	nuc51519	0.112065589354035	.
chrX	378138	378286	nuc51520	0.240600560650956	.
chrX	381246	381394	nuc51536	0.208442271582321	.
chrX	390794	390942	nuc51589	0.147111172305653	.
chrX	393540	393688	nuc51603	0.157038534760967	.
chrX	396324	396472	nuc51618	0.125459049103674	.
chrX	397583	397731	nuc51624	0.105140887154553	.
chrX	407194	407342	nuc51678	0.304533067929115	.
chrX	411192	411340	nuc51701	0.213635408311286	.
chrX	413737	413885	nuc51716	0.103258062148613	.
chrX	413920	414068	nuc51717	0.211259920007659	.
chrX	416283	416431	nuc51728	0.100770011070381	.
chrX	416633	416781	nuc51730	0.13306210565976	.
chrX	416822	416970	nuc51731	0.134956283099617	.
chrX	416986	417134	nuc51732	0.101339927702058	.
chrX	419926	420074	nuc51748	0.0939457129746565	.
chrX	421873	422021	nuc51759	0.152593346207009	.
chrX	422223	422371	nuc51761	0.0976518256662619	.
chrX	422378	422526	nuc51762	0.299945122157131	.
chrX	424041	424189	nuc51771	0.180049479305232	.
chrX	425354	425502	nuc51777	0.137133126567298	.
chrX	436717	436865	nuc51837	0.13099765344099	.
chrX	448111	448259	nuc51898	0.206402081683188	.
chrX	457709	457857	nuc51954	0.133765048900005	.
chrX	459745	459893	nuc51965	0.137395822744708	.
chrX	469725	469873	nuc52022	0.117248442475266	.
chrX	488108	488256	nuc52064	0.122494724055754	.
chrX	490421	490569	nuc52078	0.146647969134648	.
chrX	492187	492335	nuc52088	0.104479900992565	.
chrX	497321	497469	nuc52117	0.180118469495926	.
chrX	500947	501095	nuc52139	0.153386833060664	.
chrX	507421	507569	nuc52176	0.224698143107405	.
chrX	514169	514317	nuc52213	0.198078686501161	.
chrX	517580	517728	nuc52232	0.153759491129078	.
chrX	526651	526799	nuc52278	0.125175825832088	.
chrX	533682	533830	nuc52317	0.135561187014066	.
chrX	538735	538883	nuc52344	0.104376979385629	.
chrX	546818	546966	nuc52385	0.139390253515432	.
chrX	548285	548433	nuc52394	0.154791670099813	.
chrX	548607	548755	nuc52396	0.097515597222041	.
chrX	553273	553421	nuc52422	0.0973322078971515	.
chrX	559868	560016	nuc52458	0.111338798769275	.
chrX	566785	566933	nuc52496	0.146526905771948	.
chrX	567156	567304	nuc52498	0.0952848495262162	.
chrX	577063	577211	nuc52553	0.118914548192508	.
chrX	579021	579169	nuc52563	0.119470880941575	.
chrX	580821	580969	nuc52572	0.100125289026509	.
chrX	581777	581925	nuc52577	0.111563453072816	.
chrX	594785	594933	nuc52651	0.113253254970746	.
chrX	603460	603608	nuc52702	0.109284424558575	.
chrX	604972	605120	nuc52710	0.139648602984266	.
chrX	616091	616239	nuc52771	0.155580087770757	.
chrX	619022	619170	nuc52786	0.151835429718234	.
chrX	620728	620876	nuc52795	0.123531020380316	.
chrX	636195	636343	nuc52882	0.123842113998389	.
chrX	636693	636841	nuc52885	0.122002706237806	.
chrX	641949	642097	nuc52911	0.105482979864797	.
chrX	644028	644176	nuc52923	0.0999875913028972	.
chrX	645944	646092	nuc52934	0.0933058960072887	.
chrX	656173	656321	nuc52987	0.147355989765805	.
chrX	660279	660427	nuc53009	0.122635221100296	.
chrX	677275	677423	nuc53102	0.114391447854078	.
chrX	678842	678990	nuc53111	0.136295362857371	.
chrX	695450	695598	nuc53205	0.216662293713331	.
chrX	697450	697598	nuc53216	0.19145886316025	.
chrX	704406	704554	nuc53257	0.108320786900886	.
chrX	709565	709713	nuc53287	0.189897995176778	.
chrX	721153	721301	nuc53342	0.117411489432689	.
chrX	726234	726382	nuc53369	0.193061361030796	.
chrX	737943	738091	nuc53389	0.100892339381157	.
chrVII	11782	11930	nuc53419	0.095212425296577	.
chrVII	16896	17044	nuc53450	0.0950993531800359	.
chrVII	17988	18136	nuc53458	0.105092536367498	.
chrVII	22010	22158	nuc53482	0.0950321139308407	.
chrVII	27732	27880	nuc53512	0.142926197797891	.
chrVII	36890	37038	nuc53562	0.142986543444608	.
chrVII	38522	38670	nuc53571	0.0995000461166961	.
chrVII	43056	43204	nuc53596	0.211721516138955	.
chrVII	46977	47125	nuc53617	0.0996068670765442	.
chrVII	60690	60838	nuc53694	0.102985904922054	.
chrVII	61634	61782	nuc53699	0.158696494470794	.
chrVII	63321	63469	nuc53708	0.126419793516336	.
chrVII	78839	78987	nuc53798	0.203102891616199	.
chrVII	83815	83963	nuc53826	0.130807202633901	.
chrVII	98546	98694	nuc53906	0.106481650283766	.
chrVII	99184	99332	nuc53910	0.128549131704438	.
chrVII	114618	114766	nuc53997	0.131198803803925	.
chrVII	115083	115231	nuc53999	0.147514975415701	.
chrVII	139722	139870	nuc54137	0.146949904310268	.
chrVII	171196	171344	nuc54309	0.154673825678272	.
chrVII	182051	182199	nuc54371	0.153824354344803	.
chrVII	182341	182489	nuc54372	0.157130625310134	.
chrVII	191942	192090	nuc54425	0.144152726764381	.
chrVII	193481	193629	nuc54433	0.105213990129994	.
chrVII	195275	195423	nuc54444	0.0946227299378004	.
chrVII	197163	197311	nuc54454	0.122362354235277	.
chrVII	200396	200544	nuc54473	0.16676338858461	.
chrVII	204204	204352	nuc54494	0.183913326292263	.
chrVII	205129	205277	nuc54499	0.173735244076741	.
chrVII	213172	213320	nuc54540	0.104415430173705	.
chrVII	213936	214084	nuc54544	0.146523678103547	.
chrVII	214460	214608	nuc54547	0.115337004622596	.
chrVII	217634	217782	nuc54563	0.110277807299217	.
chrVII	229385	229533	nuc54632	0.0937450245932971	.
chrVII	235860	236008	nuc54669	0.156387907924292	.
chrVII	248598	248746	nuc54743	0.131619830311166	.
chrVII	248954	249102	nuc54745	0.0927115055745705	.
chrVII	249481	249629	nuc54748	0.219129080628607	.
chrVII	265812	265960	nuc54839	0.184494047391273	.
chrVII	268670	268818	nuc54855	0.0945034785756743	.
chrVII	275917	276065	nuc54893	0.12340643500765	.
chrVII	280423	280571	nuc54919	0.116982514164435	.
chrVII	284146	284294	nuc54939	0.114233190559224	.
chrVII	285819	285967	nuc54949	0.195237902994242	.
chrVII	286825	286973	nuc54954	0.0983913526518555	.
chrVII	295219	295367	nuc55000	0.140390636403655	.
chrVII	302249	302397	nuc55038	0.150310930590315	.
chrVII	304268	304416	nuc55049	0.1412266508238	.
chrVII	307016	307164	nuc55064	0.102298961479569	.
chrVII	314570	314718	nuc55105	0.181219331364224	.
chrVII	319018	319166	nuc55130	0.123546632984227	.
chrVII	319382	319530	nuc55132	0.189363768465267	.
chrVII	325489	325637	nuc55166	0.0946010525487028	.
chrVII	328360	328508	nuc55181	0.148884706435782	.
chrVII	334532	334680	nuc55214	0.198519963246319	.
chrVII	338134	338282	nuc55236	0.162754099543155	.
chrVII	348154	348302	nuc55296	0.102027225436024	.
chrVII	349560	349708	nuc55303	0.135344320746034	.
chrVII	353639	353787	nuc55327	0.124940883388413	.
chrVII	369865	370013	nuc55414	0.101396790032362	.
chrVII	390094	390242	nuc55522	0.106936439635618	.
chrVII	391699	391847	nuc55532	0.150599333502982	.
chrVII	394685	394833	nuc55549	0.099671096165666	.
chrVII	402232	402380	nuc55587	0.188178589055603	.
chrVII	402419	402567	nuc55588	0.124476326577323	.
chrVII	403804	403952	nuc55595	0.184429799605663	.
chrVII	414914	415062	nuc55650	0.139244554338588	.
chrVII	416945	417093	nuc55662	0.1644991642619	.
chrVII	422197	422345	nuc55691	0.117592802519822	.
chrVII	427609	427757	nuc55720	0.118250850650872	.
chrVII	427961	428109	nuc55722	0.155524564636659	.
chrVII	428722	428870	nuc55724	0.152261483096548	.
chrVII	439707	439855	nuc55780	0.108595071853863	.
chrVII	441062	441210	nuc55786	0.0999566019786746	.
chrVII	446041	446189	nuc55815	0.134471736851193	.
chrVII	450128	450276	nuc55840	0.156891462280913	.
chrVII	454467	454615	nuc55865	0.0990535430479664	.
chrVII	457802	457950	nuc55884	0.104988025549947	.
chrVII	460815	460963	nuc55901	0.135926011539544	.
chrVII	464136	464284	nuc55920	0.120895383990945	.
chrVII	465678	465826	nuc55928	0.17779436760192	.
chrVII	465879	466027	nuc55929	0.156529333018769	.
chrVII	466987	467135	nuc55936	0.0946563823027501	.
chrVII	475158	475306	nuc55982	0.190489343323371	.
chrVII	485101	485249	nuc56034	0.135570099224459	.
chrVII	490721	490869	nuc56064	0.16946570728901	.
chrVII	492106	492254	nuc56072	0.119415051973945	.
chrVII	492484	492632	nuc56074	0.142825119342889	.
chrVII	495685	495833	nuc56093	0.106997314945041	.
chrVII	500092	500240	nuc56114	0.170304066938682	.
chrVII	502400	502548	nuc56128	0.134044560455244	.
chrVII	504058	504206	nuc56137	0.137479216227796	.
chrVII	513090	513238	nuc56187	0.19951317453482	.
chrVII	521244	521392	nuc56230	0.0981526005629114	.
chrVII	521606	521754	nuc56232	0.112370622670526	.
chrVII	535096	535244	nuc56305	0.183137502100219	.
chrVII	561055	561203	nuc56410	0.193762883378254	.
chrVII	568253	568401	nuc56420	0.117709422826014	.
chrVII	575148	575296	nuc56432	0.124004009904028	.
chrVII	579165	579313	nuc56453	0.219714298279724	.
chrVII	582737	582885	nuc56472	0.186106290594504	.
chrVII	589009	589157	nuc56505	0.133583665637734	.
chrVII	589747	589895	nuc56509	0.176264697694666	.
chrVII	601796	601944	nuc56570	0.0980790854298973	.
chrVII	603236	603384	nuc56579	0.100703099210494	.
chrVII	605275	605423	nuc56591	0.0947090887717112	.
chrVII	607337	607485	nuc56602	0.133797416285406	.
chrVII	626318	626466	nuc56700	0.0990807350982378	.
chrVII	630959	631107	nuc56726	0.137122787437433	.
chrVII	643984	644132	nuc56795	0.0972038402429545	.
chrVII	644509	644657	nuc56798	0.122080913633734	.
chrVII	650436	650584	nuc56830	0.0984742477896595	.
chrVII	656664	656812	nuc56862	0.151116960673661	.
chrVII	682427	682575	nuc57008	0.139254944780127	.
chrVII	694848	694996	nuc57078	0.143179101362211	.
chrVII	698527	698675	nuc57097	0.236661104833414	.
chrVII	703332	703480	nuc57119	0.148651074315828	.
chrVII	705030	705178	nuc57129	0.154463796183094	.
chrVII	710486	710634	nuc57143	0.127412872478387	.
chrVII	736503	736651	nuc57272	0.101081519707669	.
chrVII	741776	741924	nuc57300	0.132031513657522	.
chrVII	743087	743235	nuc57307	0.135975796552505	.
chrVII	757583	757731	nuc57385	0.262652506598713	.
chrVII	772420	772568	nuc57464	0.0940192720408701	.
chrVII	773602	773750	nuc57471	0.140559575792974	.
chrVII	778672	778820	nuc57499	0.189020004596778	.
chrVII	779043	779191	nuc57501	0.100392772075379	.
chrVII	779216	779364	nuc57502	0.24319714318358	.
chrVII	788080	788228	nuc57549	0.107837010940478	.
chrVII	792787	792935	nuc57574	0.100469316105188	.
chrVII	809958	810106	nuc57665	0.104380499721773	.
chrVII	832076	832224	nuc57720	0.106067834350639	.
chrVII	837396	837544	nuc57748	0.153949965619467	.
chrVII	846828	846976	nuc57800	0.138700113314184	.
chrVII	854145	854293	nuc57840	0.102162420504914	.
chrVII	854322	854470	nuc57841	0.136861651791244	.
chrVII	864067	864215	nuc57890	0.0951029221542556	.
chrVII	885983	886131	nuc58008	0.127330324501262	.
chrVII	886845	886993	nuc58013	0.0941592623467737	.
chrVII	897138	897286	nuc58069	0.102780900568871	.
chrVII	899426	899574	nuc58081	0.101458348223854	.
chrVII	909582	909730	nuc58135	0.107441553055976	.
chrVII	917369	917517	nuc58178	0.147195142495722	.
chrVII	923512	923660	nuc58209	0.12420781554885	.
chrVII	926878	927026	nuc58227	0.11348610746695	.
chrVII	931097	931245	nuc58251	0.12924389811219	.
chrVII	937732	937880	nuc58288	0.135686571445014	.
chrVII	949092	949240	nuc58351	0.0940299476310465	.
chrVII	969503	969651	nuc58467	0.0972384175494034	.
chrVII	976429	976577	nuc58505	0.139414706755487	.
chrVII	976995	977143	nuc58507	0.277825827619959	.
chrVII	987162	987310	nuc58563	0.110712996905939	.
chrVII	994772	994920	nuc58602	0.115116776289359	.
chrVII	1004420	1004568	nuc58651	0.140423422132833	.
chrVII	1014296	1014444	nuc58705	0.189400372315938	.
chrVII	1016659	1016807	nuc58720	0.192903120456369	.
chrVII	1045617	1045765	nuc58883	0.180907687304329	.
chrVII	1072982	1073130	nuc59031	0.114922188092748	.
chrVII	1080536	1080684	nuc59068	0.105360917083227	.
chrI	18303	18451	nuc59193	0.120952717935996	.
chrI	24447	24595	nuc59228	0.14842599623582	.
chrI	38903	39051	nuc59293	0.102193364695039	.
chrI	45732	45880	nuc59328	0.208790513526422	.
chrI	55243	55391	nuc59383	0.0960448188672252	.
chrI	68170	68318	nuc59455	0.123538546483866	.
chrI	86608	86756	nuc59557	0.141394263298731	.
chrI	86781	86929	nuc59558	0.191963486560362	.
chrI	108334	108482	nuc59679	0.0931059637401428	.
chrI	112941	113089	nuc59706	0.117544257501669	.
chrI	116179	116327	nuc59724	0.143896098978523	.
chrI	119521	119669	nuc59744	0.240352740481584	.
chrI	120204	120352	nuc59747	0.104910033783848	.
chrI	130381	130529	nuc59805	0.0940187246319813	.
chrI	135571	135719	nuc59835	0.125061165218735	.
chrI	147938	148086	nuc59898	0.102219101297139	.
chrI	152189	152337	nuc59921	0.106348629778201	.
chrI	154914	155062	nuc59935	0.187721253999287	.
chrI	169205	169353	nuc59988	0.271345199506068	.
chrI	171261	171409	nuc60000	0.15446419023179	.
chrI	177071	177219	nuc60032	0.122307021199423	.
chrI	178167	178315	nuc60037	0.102666087960928	.
chrI	183036	183184	nuc60063	0.162519702897119	.
chrI	183418	183566	nuc60065	0.199813360615034	.
chrI	184369	184517	nuc60070	0.144701812103386	.
chrI	188223	188371	nuc60091	0.154481481021554	.
chrI	188344	188492	nuc60092	0.106322734868294	.
chrI	196762	196910	nuc60140	0.114904299758217	.
chrI	203106	203254	nuc60153	0.109495327116483	.
chrVIII	2228	2376	nuc60172	0.179482730144786	.
chrVIII	2412	2560	nuc60173	0.100324156113789	.
chrVIII	9482	9630	nuc60202	0.10165486542025	.
chrVIII	10704	10852	nuc60209	0.238250532112405	.
chrVIII	12446	12594	nuc60219	0.0982102061374528	.
chrVIII	12906	13054	nuc60221	0.107917895993472	.
chrVIII	34559	34707	nuc60345	0.108838420944127	.
chrVIII	49762	49910	nuc60427	0.110577605825474	.
chrVIII	49907	50055	nuc60428	0.0954305594608214	.
chrVIII	54033	54181	nuc60448	0.0984387923245384	.
chrVIII	60171	60319	nuc60481	0.131534249431833	.
chrVIII	62913	63061	nuc60495	0.178614381983082	.
chrVIII	63257	63405	nuc60497	0.112114835750632	.
chrVIII	64148	64296	nuc60502	0.106138727823866	.
chrVIII	64784	64932	nuc60505	0.120759643092065	.
chrVIII	74556	74704	nuc60561	0.105597831410075	.
chrVIII	83287	83435	nuc60608	0.113599579932009	.
chrVIII	84556	84704	nuc60615	0.0941909942881247	.
chrVIII	85057	85205	nuc60618	0.215501306045213	.
chrVIII	95480	95628	nuc60632	0.143542598486924	.
chrVIII	101091	101239	nuc60663	0.0927631699452482	.
chrVIII	107234	107382	nuc60694	0.111880607010965	.
chrVIII	107418	107566	nuc60695	0.10626128940874	.
chrVIII	110521	110669	nuc60712	0.0937269374508812	.
chrVIII	119637	119785	nuc60759	0.103428512466203	.
chrVIII	124069	124217	nuc60782	0.126029657800805	.
chrVIII	129782	129930	nuc60811	0.104893492663861	.
chrVIII	133235	133383	nuc60829	0.124952657211071	.
chrVIII	136637	136785	nuc60848	0.125647180751119	.
chrVIII	137203	137351	nuc60851	0.151547494326417	.
chrVIII	138827	138975	nuc60860	0.135501225336413	.
chrVIII	139174	139322	nuc60862	0.102847319952097	.
chrVIII	139344	139492	nuc60863	0.159718786957304	.
chrVIII	145638	145786	nuc60898	0.127767946301474	.
chrVIII	150355	150503	nuc60920	0.123487659603876	.
chrVIII	151545	151693	nuc60925	0.107695276221062	.
chrVIII	160872	161020	nuc60978	0.12104928976395	.
chrVIII	163521	163669	nuc60994	0.134665379479354	.
chrVIII	179586	179734	nuc61084	0.114331159973707	.
chrVIII	191010	191158	nuc61147	0.100185506575383	.
chrVIII	195746	195894	nuc61172	0.132263174318568	.
chrVIII	207447	207595	nuc61238	0.097908074220407	.
chrVIII	218035	218183	nuc61277	0.126200616631154	.
chrVIII	223643	223791	nuc61309	0.096753452006892	.
chrVIII	238197	238345	nuc61387	0.150003304037895	.
chrVIII	241108	241256	nuc61403	0.157511424026832	.
chrVIII	249827	249975	nuc61451	0.179802419063709	.
chrVIII	255521	255669	nuc61483	0.0955034288689559	.
chrVIII	264908	265056	nuc61535	0.0954823610106623	.
chrVIII	273520	273668	nuc61581	0.126747803893354	.
chrVIII	276256	276404	nuc61597	0.0959974917551719	.
chrVIII	293334	293482	nuc61687	0.104408415267163	.
chrVIII	294189	294337	nuc61690	0.146163271473046	.
chrVIII	304701	304849	nuc61745	0.120341317495825	.
chrVIII	314586	314734	nuc61801	0.208096812220402	.
chrVIII	314854	315002	nuc61802	0.100571778223354	.
chrVIII	326403	326551	nuc61866	0.106316312957175	.
chrVIII	336042	336190	nuc61921	0.138239152852947	.
chrVIII	336664	336812	nuc61925	0.123381349226815	.
chrVIII	358825	358973	nuc62045	0.101791915544562	.
chrVIII	365546	365694	nuc62083	0.0953505555948451	.
chrVIII	371739	371887	nuc62118	0.311263501904968	.
chrVIII	374953	375101	nuc62136	0.191867323994992	.
chrVIII	383391	383539	nuc62179	0.122298561796148	.
chrVIII	389068	389216	nuc62210	0.107768820870695	.
chrVIII	389896	390044	nuc62213	0.102696527258953	.
chrVIII	393198	393346	nuc62233	0.144921778041563	.
chrVIII	393480	393628	nuc62235	0.104870063189066	.
chrVIII	410733	410881	nuc62333	0.178729052304908	.
chrVIII	423370	423518	nuc62404	0.0954877704262259	.
chrVIII	453840	453988	nuc62574	0.107251556220045	.
chrVIII	464920	465068	nuc62635	0.115742870022054	.
chrVIII	465101	465249	nuc62636	0.128950146015151	.
chrVIII	466411	466559	nuc62643	0.118321788313017	.
chrVIII	480653	480801	nuc62722	0.147918747618305	.
chrVIII	481466	481614	nuc62726	0.158347031733066	.
chrVIII	486761	486909	nuc62756	0.196530315714014	.
chrVIII	490569	490717	nuc62777	0.137954251198931	.
chrVIII	490745	490893	nuc62778	0.234554142623316	.
chrVIII	502513	502661	nuc62843	0.0953413462394948	.
chrVIII	506592	506740	nuc62865	0.122051583792404	.
chrVIII	507411	507559	nuc62870	0.0942018931795809	.
chrVIII	523208	523356	nuc62957	0.182971564698026	.
chrVIII	528435	528583	nuc62985	0.113589657343897	.
chrVIII	541100	541248	nuc63010	0.12551214308309	.
chrVIII	554120	554268	nuc63021	0.155157186688173	.

## Sheet: hypo-accessible
chrV	371	519	nuc3	-0.28790144524248	.
chrV	18189	18337	nuc85	-0.309307493190551	.
chrV	18535	18683	nuc87	-0.271750017845516	.
chrV	27440	27588	nuc134	-0.442386936074708	.
chrV	27748	27896	nuc136	-0.245893394928582	.
chrV	31156	31304	nuc155	-0.281152560298897	.
chrV	34720	34868	nuc174	-0.29240905235669	.
chrV	47805	47953	nuc246	-0.254224884324898	.
chrV	57842	57990	nuc302	-0.284944146943677	.
chrV	64104	64252	nuc337	-0.262666732096432	.
chrV	65056	65204	nuc343	-0.37520425374307	.
chrV	65520	65668	nuc345	-0.298001627977178	.
chrV	72211	72359	nuc379	-0.296989798913061	.
chrV	72896	73044	nuc383	-0.267825371999283	.
chrV	83144	83292	nuc439	-0.28405066349473	.
chrV	87041	87189	nuc456	-0.305405050471224	.
chrV	89730	89878	nuc470	-0.335591859395725	.
chrV	95131	95279	nuc498	-0.265992794619118	.
chrV	96400	96548	nuc506	-0.277549894796764	.
chrV	101226	101374	nuc530	-0.255296811203751	.
chrV	102170	102318	nuc534	-0.284405585374946	.
chrV	105865	106013	nuc556	-0.25821930159644	.
chrV	113555	113703	nuc599	-0.276982657561209	.
chrV	116692	116840	nuc614	-0.24667977649151	.
chrV	121452	121600	nuc637	-0.29013937620689	.
chrV	135933	136081	nuc713	-0.389656475492555	.
chrV	152217	152365	nuc799	-0.255041273138278	.
chrV	153886	154034	nuc807	-0.298629292530172	.
chrV	160140	160288	nuc844	-0.295575087119402	.
chrV	162179	162327	nuc855	-0.24632112072774	.
chrV	162678	162826	nuc857	-0.309001181533994	.
chrV	166608	166756	nuc879	-0.263675821693348	.
chrV	174936	175084	nuc925	-0.408981203449838	.
chrV	176709	176857	nuc934	-0.31318621666413	.
chrV	179443	179591	nuc949	-0.296971689368036	.
chrV	183436	183584	nuc970	-0.298414844682626	.
chrV	185770	185918	nuc983	-0.555368763953617	.
chrV	187074	187222	nuc991	-0.367853409075465	.
chrV	192832	192980	nuc1021	-0.319350092633692	.
chrV	199111	199259	nuc1056	-0.279919289586753	.
chrV	201655	201803	nuc1071	-0.330939923619509	.
chrV	204166	204314	nuc1085	-0.332399683290554	.
chrV	206890	207038	nuc1101	-0.319415849096817	.
chrV	208398	208546	nuc1108	-0.280261936521185	.
chrV	209857	210005	nuc1117	-0.265688554113502	.
chrV	210034	210182	nuc1118	-0.282289843734558	.
chrV	211871	212019	nuc1128	-0.243097538443997	.
chrV	221419	221567	nuc1181	-0.297930543102411	.
chrV	224501	224649	nuc1197	-0.257017382654522	.
chrV	228361	228509	nuc1218	-0.284288190270724	.
chrV	229845	229993	nuc1226	-0.329653458195056	.
chrV	234549	234697	nuc1253	-0.277641662310675	.
chrV	241642	241790	nuc1291	-0.247373163945553	.
chrV	247009	247157	nuc1321	-0.451374092504613	.
chrV	247674	247822	nuc1325	-0.324730387946436	.
chrV	259966	260114	nuc1391	-0.437941650049244	.
chrV	271709	271857	nuc1451	-0.255204764340337	.
chrV	273127	273275	nuc1458	-0.264750464937615	.
chrV	276770	276918	nuc1479	-0.357174684361415	.
chrV	285298	285446	nuc1525	-0.283786573694249	.
chrV	287103	287251	nuc1535	-0.246914489072331	.
chrV	288613	288761	nuc1543	-0.246520229298415	.
chrV	300758	300906	nuc1609	-0.289657556219263	.
chrV	301505	301653	nuc1613	-0.663566926975027	.
chrV	316424	316572	nuc1690	-0.282966092540172	.
chrV	318428	318576	nuc1702	-0.259588350748953	.
chrV	325856	326004	nuc1742	-0.306911059613142	.
chrV	327221	327369	nuc1749	-0.304776455723231	.
chrV	329067	329215	nuc1759	-0.269007396029112	.
chrV	329710	329858	nuc1763	-0.248318775452166	.
chrV	330482	330630	nuc1767	-0.311550460853855	.
chrV	332761	332909	nuc1779	-0.294609339650347	.
chrV	333548	333696	nuc1783	-0.264727554819005	.
chrV	339390	339538	nuc1814	-0.313493547359079	.
chrV	340572	340720	nuc1821	-0.296411712015926	.
chrV	359210	359358	nuc1922	-0.309099629890178	.
chrV	359815	359963	nuc1925	-0.351624136385752	.
chrV	361727	361875	nuc1935	-0.27132306246213	.
chrV	364742	364890	nuc1949	-0.249987047156746	.
chrV	366013	366161	nuc1956	-0.245894844061729	.
chrV	366937	367085	nuc1961	-0.26526607194749	.
chrV	379694	379842	nuc2033	-0.293973929485544	.
chrV	380145	380293	nuc2035	-0.416799603835343	.
chrV	384182	384330	nuc2058	-0.262398557908234	.
chrV	397754	397902	nuc2132	-0.266937831641917	.
chrV	399102	399250	nuc2140	-0.334689531968004	.
chrV	400064	400212	nuc2146	-0.515451185967901	.
chrV	404775	404923	nuc2171	-0.290285483249385	.
chrV	413437	413585	nuc2219	-0.259065557371774	.
chrV	429239	429387	nuc2304	-0.282495141022459	.
chrV	438834	438982	nuc2352	-0.250904646364529	.
chrV	439116	439264	nuc2353	-0.298953306568156	.
chrV	440835	440983	nuc2363	-0.268786562665535	.
chrV	441585	441733	nuc2367	-0.281339035874385	.
chrV	442562	442710	nuc2369	-0.322596086477022	.
chrV	443017	443165	nuc2371	-0.25446510898981	.
chrV	466888	467036	nuc2473	-0.313591440551684	.
chrV	472201	472349	nuc2503	-0.263674895834405	.
chrV	472377	472525	nuc2504	-0.277326631704694	.
chrV	473024	473172	nuc2507	-0.266772931951892	.
chrV	474702	474850	nuc2517	-0.268909155281474	.
chrV	481446	481594	nuc2555	-0.292069343429007	.
chrV	481869	482017	nuc2557	-0.278670639229992	.
chrV	512450	512598	nuc2690	-0.280040914791113	.
chrV	531198	531346	nuc2795	-0.331303129331725	.
chrV	539490	539638	nuc2842	-0.352764751121171	.
chrV	540991	541139	nuc2851	-0.253095041261414	.
chrV	544237	544385	nuc2870	-0.256389366850968	.
chrV	551452	551600	nuc2907	-0.298558142268566	.
chrV	565141	565289	nuc2983	-0.259784394131259	.
chrV	569938	570086	nuc3009	-0.285022491153423	.
chrII	6103	6251	nuc3022	-0.327200403069348	.
chrII	9058	9206	nuc3037	-0.291546534264429	.
chrII	28529	28677	nuc3147	-0.2732140388911	.
chrII	37546	37694	nuc3178	-0.266701258144279	.
chrII	41908	42056	nuc3203	-0.287391165248766	.
chrII	63379	63527	nuc3317	-0.282719686439682	.
chrII	63673	63821	nuc3318	-0.293459489589846	.
chrII	69264	69412	nuc3351	-0.325209029901322	.
chrII	70888	71036	nuc3360	-0.266921675714642	.
chrII	71278	71426	nuc3362	-0.424493438164289	.
chrII	72228	72376	nuc3367	-0.26094016331067	.
chrII	78201	78349	nuc3401	-0.395813418344095	.
chrII	81914	82062	nuc3421	-0.326614645689473	.
chrII	82672	82820	nuc3425	-0.278269472434058	.
chrII	82913	83061	nuc3426	-0.296555629999001	.
chrII	87325	87473	nuc3450	-0.262510307757595	.
chrII	89925	90073	nuc3460	-0.285236043007004	.
chrII	99871	100019	nuc3515	-0.248714158302051	.
chrII	105780	105928	nuc3547	-0.331944199168698	.
chrII	106685	106833	nuc3552	-0.24309153633398	.
chrII	113151	113299	nuc3588	-0.260427944922209	.
chrII	116576	116724	nuc3606	-0.262240753713651	.
chrII	131051	131199	nuc3691	-0.288932072580722	.
chrII	132068	132216	nuc3697	-0.389605459473266	.
chrII	132388	132536	nuc3699	-0.266631716074207	.
chrII	137459	137607	nuc3727	-0.358273358824154	.
chrII	144182	144330	nuc3762	-0.259097229938629	.
chrII	144689	144837	nuc3765	-0.249627735528228	.
chrII	145172	145320	nuc3768	-0.293443430942194	.
chrII	151419	151567	nuc3802	-0.59335130958427	.
chrII	162349	162497	nuc3863	-0.270450532277887	.
chrII	171389	171537	nuc3908	-0.254712995084373	.
chrII	174136	174284	nuc3925	-0.316665874049277	.
chrII	177490	177638	nuc3943	-0.332253454318015	.
chrII	194735	194883	nuc4040	-0.46485114921905	.
chrII	198185	198333	nuc4058	-0.287143663784964	.
chrII	202558	202706	nuc4082	-0.341567937300585	.
chrII	208699	208847	nuc4117	-0.360663871641148	.
chrII	215951	216099	nuc4158	-0.251520307110245	.
chrII	217014	217162	nuc4163	-0.292723134842221	.
chrII	232125	232273	nuc4221	-0.27807812130659	.
chrII	242291	242439	nuc4276	-0.266716368574363	.
chrII	243461	243609	nuc4282	-0.259791474350272	.
chrII	248265	248413	nuc4310	-0.255297381486568	.
chrII	256610	256758	nuc4348	-0.268663316375477	.
chrII	257890	258038	nuc4356	-0.25388057101549	.
chrII	258370	258518	nuc4359	-0.280891834855336	.
chrII	270176	270324	nuc4381	-0.423526208011814	.
chrII	293133	293281	nuc4506	-0.242929850765486	.
chrII	293941	294089	nuc4511	-0.262964520000118	.
chrII	299598	299746	nuc4543	-0.253679724258836	.
chrII	301480	301628	nuc4549	-0.273184707047064	.
chrII	308409	308557	nuc4586	-0.242964535949119	.
chrII	309906	310054	nuc4594	-0.244426506538536	.
chrII	314308	314456	nuc4620	-0.27424294809921	.
chrII	316182	316330	nuc4631	-0.355625612221971	.
chrII	317546	317694	nuc4638	-0.634036311103071	.
chrII	318883	319031	nuc4645	-0.263092694973883	.
chrII	336791	336939	nuc4746	-0.264094833490167	.
chrII	340015	340163	nuc4764	-0.271575374190635	.
chrII	353914	354062	nuc4841	-0.284133201508218	.
chrII	359530	359678	nuc4872	-0.268696571445006	.
chrII	360955	361103	nuc4880	-0.286763565548444	.
chrII	367669	367817	nuc4918	-0.265365404711628	.
chrII	373929	374077	nuc4951	-0.310965612102565	.
chrII	377585	377733	nuc4970	-0.262365755286496	.
chrII	397540	397688	nuc5079	-0.262347847750848	.
chrII	398678	398826	nuc5086	-0.249958094886243	.
chrII	404446	404594	nuc5118	-0.295484382926096	.
chrII	405640	405788	nuc5125	-0.312131701749586	.
chrII	407530	407678	nuc5134	-0.35209767214164	.
chrII	420092	420240	nuc5200	-0.266140964910883	.
chrII	420279	420427	nuc5201	-0.348170828273316	.
chrII	428724	428872	nuc5248	-0.339737290107263	.
chrII	434920	435068	nuc5284	-0.262735865397154	.
chrII	445126	445274	nuc5342	-0.281359756337103	.
chrII	447697	447845	nuc5357	-0.298933324696173	.
chrII	450383	450531	nuc5373	-0.297906711466667	.
chrII	457611	457759	nuc5413	-0.25525388785958	.
chrII	468363	468511	nuc5469	-0.272902484294702	.
chrII	481370	481518	nuc5533	-0.263137409374362	.
chrII	482157	482305	nuc5538	-0.244806387915125	.
chrII	488096	488244	nuc5572	-0.295335308327793	.
chrII	489297	489445	nuc5578	-0.391227434941671	.
chrII	490797	490945	nuc5587	-0.312479314649233	.
chrII	491547	491695	nuc5590	-0.243183403428233	.
chrII	494758	494906	nuc5608	-0.300827433284476	.
chrII	501498	501646	nuc5645	-0.373962507859035	.
chrII	504751	504899	nuc5662	-0.380223432653411	.
chrII	521526	521674	nuc5756	-0.362464387349872	.
chrII	526273	526421	nuc5783	-0.294127439093156	.
chrII	527110	527258	nuc5787	-0.244963538805256	.
chrII	532811	532959	nuc5819	-0.256928926219149	.
chrII	536910	537058	nuc5843	-0.294445785794476	.
chrII	540572	540720	nuc5864	-0.333681666531781	.
chrII	542252	542400	nuc5873	-0.252538092202357	.
chrII	545050	545198	nuc5888	-0.295401383363394	.
chrII	546802	546950	nuc5898	-0.243792935095356	.
chrII	554289	554437	nuc5940	-0.250084604822851	.
chrII	559950	560098	nuc5970	-0.286349202269112	.
chrII	562873	563021	nuc5986	-0.262726804685869	.
chrII	580846	580994	nuc6085	-0.258991999369699	.
chrII	594039	594187	nuc6157	-0.317436068722489	.
chrII	594963	595111	nuc6162	-0.321334724190471	.
chrII	595262	595410	nuc6164	-0.284805387686851	.
chrII	599207	599355	nuc6184	-0.249948898803838	.
chrII	603206	603354	nuc6206	-0.243593978532159	.
chrII	604053	604201	nuc6211	-0.332454117686116	.
chrII	605067	605215	nuc6216	-0.299939262456284	.
chrII	613485	613633	nuc6260	-0.384296946760119	.
chrII	616054	616202	nuc6272	-0.418539393083894	.
chrII	623890	624038	nuc6317	-0.323915598851467	.
chrII	627009	627157	nuc6334	-0.304804765508621	.
chrII	636067	636215	nuc6386	-0.27139381153792	.
chrII	644039	644187	nuc6429	-0.250632425793826	.
chrII	652145	652293	nuc6475	-0.276867866873334	.
chrII	652688	652836	nuc6478	-0.244796368266286	.
chrII	657936	658084	nuc6507	-0.281228523960794	.
chrII	659360	659508	nuc6515	-0.282504981095687	.
chrII	662853	663001	nuc6533	-0.250004101186078	.
chrII	663958	664106	nuc6539	-0.517717897101858	.
chrII	668569	668717	nuc6564	-0.245072800365512	.
chrII	669527	669675	nuc6569	-0.244281802571576	.
chrII	670803	670951	nuc6576	-0.285025217380763	.
chrII	679133	679281	nuc6623	-0.250079239540552	.
chrII	695941	696089	nuc6715	-0.274120550004777	.
chrII	698836	698984	nuc6730	-0.273322390245364	.
chrII	701543	701691	nuc6745	-0.279575277648915	.
chrII	707477	707625	nuc6779	-0.245226640328373	.
chrII	711695	711843	nuc6804	-0.29571138656394	.
chrII	718905	719053	nuc6845	-0.258859313548446	.
chrII	719300	719448	nuc6847	-0.496208364431523	.
chrII	719787	719935	nuc6850	-0.254072907676691	.
chrII	721982	722130	nuc6862	-0.243118021014162	.
chrII	723505	723653	nuc6870	-0.408822990192439	.
chrII	723833	723981	nuc6872	-0.373438799326732	.
chrII	726140	726288	nuc6885	-0.297009450335993	.
chrII	727854	728002	nuc6894	-0.249457664478532	.
chrII	731673	731821	nuc6917	-0.269481529904895	.
chrII	734938	735086	nuc6935	-0.256056950837095	.
chrII	736209	736357	nuc6942	-0.38926766393157	.
chrII	738861	739009	nuc6958	-0.248872584386571	.
chrII	744967	745115	nuc6993	-0.25429265008134	.
chrII	745484	745632	nuc6996	-0.260593265766318	.
chrII	747526	747674	nuc7008	-0.319917485785995	.
chrII	753488	753636	nuc7041	-0.4172162813474	.
chrII	765246	765394	nuc7105	-0.408697584113475	.
chrII	767349	767497	nuc7117	-0.291724966079438	.
chrII	767754	767902	nuc7119	-0.25240904427342	.
chrII	779816	779964	nuc7186	-0.312566248620373	.
chrII	779975	780123	nuc7187	-0.325056978166662	.
chrII	780317	780465	nuc7189	-0.328414421510337	.
chrII	782093	782241	nuc7199	-0.290814129272287	.
chrII	788898	789046	nuc7236	-0.30051321142775	.
chrII	797664	797812	nuc7286	-0.360894537794548	.
chrII	805078	805226	nuc7326	-0.291860338083584	.
chrII	810096	810244	nuc7347	-0.273020849954269	.
chrVI	891	1039	nuc7350	-0.259465851843939	.
chrVI	4130	4278	nuc7358	-0.318792957587561	.
chrVI	5040	5188	nuc7360	-0.281812406040608	.
chrVI	14521	14669	nuc7397	-0.287167923374433	.
chrVI	31603	31751	nuc7493	-0.451526418501046	.
chrVI	39927	40075	nuc7539	-0.256190326837165	.
chrVI	45127	45275	nuc7568	-0.248908726987158	.
chrVI	54110	54258	nuc7621	-0.311694912022119	.
chrVI	55585	55733	nuc7627	-0.311853333177427	.
chrVI	57607	57755	nuc7638	-0.379729803964803	.
chrVI	75055	75203	nuc7735	-0.247209139725149	.
chrVI	77666	77814	nuc7749	-0.317621957348508	.
chrVI	91109	91257	nuc7825	-0.398443110976179	.
chrVI	94791	94939	nuc7848	-0.258310129552297	.
chrVI	98159	98307	nuc7864	-0.402216513001805	.
chrVI	99851	99999	nuc7873	-0.301958224911355	.
chrVI	100235	100383	nuc7875	-0.335039268481168	.
chrVI	104031	104179	nuc7895	-0.255570624844031	.
chrVI	109679	109827	nuc7924	-0.284539415139911	.
chrVI	111734	111882	nuc7935	-0.729843264130271	.
chrVI	113368	113516	nuc7944	-0.265088865336387	.
chrVI	113709	113857	nuc7946	-0.309168398009313	.
chrVI	121126	121274	nuc7983	-0.291391380273454	.
chrVI	122278	122426	nuc7990	-0.307410715221932	.
chrVI	122450	122598	nuc7991	-0.28805743102913	.
chrVI	134848	134996	nuc8060	-0.299865301293539	.
chrVI	137655	137803	nuc8074	-0.370519812980246	.
chrVI	146666	146814	nuc8091	-0.294343768692441	.
chrVI	148754	148902	nuc8101	-0.282675790713035	.
chrVI	157321	157469	nuc8150	-0.272142904505019	.
chrVI	160975	161123	nuc8170	-0.393416835864738	.
chrVI	162748	162896	nuc8179	-0.280096757280455	.
chrVI	166239	166387	nuc8199	-0.353018167158849	.
chrVI	167006	167154	nuc8203	-0.267427982328243	.
chrVI	169824	169972	nuc8217	-0.275395379737806	.
chrVI	169998	170146	nuc8218	-0.327965385529035	.
chrVI	174669	174817	nuc8244	-0.302900713639469	.
chrVI	175836	175984	nuc8252	-0.423085481498043	.
chrVI	183417	183565	nuc8291	-0.271740274941579	.
chrVI	191931	192079	nuc8336	-0.263974088681718	.
chrVI	194229	194377	nuc8348	-0.265807620709729	.
chrVI	199493	199641	nuc8377	-0.257126292536946	.
chrVI	204533	204681	nuc8406	-0.289682563719848	.
chrVI	208997	209145	nuc8432	-0.242838211193398	.
chrVI	211013	211161	nuc8442	-0.352616509166904	.
chrVI	212686	212834	nuc8450	-0.327361269865673	.
chrVI	218312	218460	nuc8480	-0.412328114382747	.
chrVI	222703	222851	nuc8501	-0.305049598590473	.
chrVI	224534	224682	nuc8509	-0.250090975720572	.
chrVI	224721	224869	nuc8510	-0.288393477988839	.
chrVI	225678	225826	nuc8512	-0.327501019496008	.
chrVI	228722	228870	nuc8528	-0.26339692154935	.
chrVI	229366	229514	nuc8532	-0.24779880576834	.
chrVI	229536	229684	nuc8533	-0.318381473915885	.
chrVI	240461	240609	nuc8592	-0.269729521111101	.
chrVI	244265	244413	nuc8612	-0.252079000463626	.
chrIV	17822	17970	nuc8769	-0.425982845296238	.
chrIV	19161	19309	nuc8774	-0.265355678542574	.
chrIV	29682	29830	nuc8832	-0.444570720264687	.
chrIV	30191	30339	nuc8835	-0.242954395191209	.
chrIV	37766	37914	nuc8877	-0.276510354402654	.
chrIV	41215	41363	nuc8896	-0.548536031303969	.
chrIV	42655	42803	nuc8903	-0.247082031333993	.
chrIV	44010	44158	nuc8909	-0.269014544089334	.
chrIV	46284	46432	nuc8919	-0.249863904339224	.
chrIV	48665	48813	nuc8932	-0.260310956367825	.
chrIV	56240	56388	nuc8978	-0.384070580199668	.
chrIV	59092	59240	nuc8993	-0.262453086916118	.
chrIV	66644	66792	nuc9035	-0.274402821087827	.
chrIV	67178	67326	nuc9039	-0.320067636063885	.
chrIV	70665	70813	nuc9058	-0.350831733598945	.
chrIV	71357	71505	nuc9062	-0.268307469660572	.
chrIV	82710	82858	nuc9126	-0.252924311468786	.
chrIV	83145	83293	nuc9129	-0.250777151205018	.
chrIV	85158	85306	nuc9139	-0.274822562645929	.
chrIV	95483	95631	nuc9196	-0.308549057436464	.
chrIV	97182	97330	nuc9205	-0.460333012288876	.
chrIV	103098	103246	nuc9239	-0.276130436217724	.
chrIV	107246	107394	nuc9263	-0.268278633000169	.
chrIV	113550	113698	nuc9299	-0.363217403491741	.
chrIV	122839	122987	nuc9349	-0.259030487351083	.
chrIV	127453	127601	nuc9372	-0.266900929768594	.
chrIV	129758	129906	nuc9386	-0.288619798147631	.
chrIV	132632	132780	nuc9401	-0.286847314579515	.
chrIV	143472	143620	nuc9459	-0.245152639284665	.
chrIV	146064	146212	nuc9474	-0.264348689372065	.
chrIV	146240	146388	nuc9475	-0.307208056976227	.
chrIV	148145	148293	nuc9486	-0.357118391370161	.
chrIV	161810	161958	nuc9562	-0.267785060657405	.
chrIV	163509	163657	nuc9572	-0.282983664306886	.
chrIV	165152	165300	nuc9581	-0.444343686668586	.
chrIV	167165	167313	nuc9593	-0.248977942280312	.
chrIV	168023	168171	nuc9597	-0.278257249712895	.
chrIV	170955	171103	nuc9615	-0.417050692942692	.
chrIV	171277	171425	nuc9617	-0.24257687814897	.
chrIV	176102	176250	nuc9645	-0.273810150282044	.
chrIV	176284	176432	nuc9646	-0.345469186249972	.
chrIV	177115	177263	nuc9651	-0.249472217608328	.
chrIV	179565	179713	nuc9666	-0.275941440867414	.
chrIV	181962	182110	nuc9679	-0.306424524924192	.
chrIV	191019	191167	nuc9730	-0.251191744083915	.
chrIV	192266	192414	nuc9737	-0.285506604322754	.
chrIV	197339	197487	nuc9765	-0.295438631655388	.
chrIV	206134	206282	nuc9814	-0.349323987221476	.
chrIV	210317	210465	nuc9837	-0.459324345539137	.
chrIV	212628	212776	nuc9849	-0.24974549718643	.
chrIV	230875	231023	nuc9944	-0.318018571321251	.
chrIV	255316	255464	nuc10082	-0.278672735206719	.
chrIV	271660	271808	nuc10173	-0.294153360474689	.
chrIV	274248	274396	nuc10187	-0.25659710662722	.
chrIV	276154	276302	nuc10198	-0.28548396656571	.
chrIV	282239	282387	nuc10232	-0.242906887455895	.
chrIV	282748	282896	nuc10235	-0.466915378072245	.
chrIV	285318	285466	nuc10249	-0.36131672858705	.
chrIV	296848	296996	nuc10312	-0.340719405006433	.
chrIV	301146	301294	nuc10338	-0.348813397460266	.
chrIV	301530	301678	nuc10340	-0.275775488107316	.
chrIV	302628	302776	nuc10345	-0.575002581937797	.
chrIV	316321	316469	nuc10417	-0.263960422294788	.
chrIV	331521	331669	nuc10500	-0.255764173228458	.
chrIV	342216	342364	nuc10557	-0.247931628258631	.
chrIV	342878	343026	nuc10560	-0.244065051853966	.
chrIV	344063	344211	nuc10567	-0.325255539503889	.
chrIV	344473	344621	nuc10569	-0.243574187889426	.
chrIV	345161	345309	nuc10573	-0.245919440521184	.
chrIV	345939	346087	nuc10577	-0.53814878238112	.
chrIV	346429	346577	nuc10580	-0.268097709666017	.
chrIV	361049	361197	nuc10655	-0.468401067732205	.
chrIV	375689	375837	nuc10735	-0.274552786397498	.
chrIV	375877	376025	nuc10736	-0.394797738168593	.
chrIV	376845	376993	nuc10741	-0.39466970224995	.
chrIV	381372	381520	nuc10765	-0.371848254676879	.
chrIV	382880	383028	nuc10773	-0.316167188758485	.
chrIV	393503	393651	nuc10823	-0.252122124693655	.
chrIV	407532	407680	nuc10902	-0.25081468656887	.
chrIV	415141	415289	nuc10940	-0.278750208601563	.
chrIV	417977	418125	nuc10955	-0.295073729046709	.
chrIV	418149	418297	nuc10956	-0.280519115623349	.
chrIV	429425	429573	nuc11021	-0.24573842293577	.
chrIV	431221	431369	nuc11031	-0.271466343629483	.
chrIV	433633	433781	nuc11044	-0.244864063639378	.
chrIV	438170	438318	nuc11065	-0.243716943010946	.
chrIV	441710	441858	nuc11084	-0.425020840269964	.
chrIV	442231	442379	nuc11087	-0.283488320962107	.
chrIV	449966	450114	nuc11128	-0.263291271023067	.
chrIV	452132	452280	nuc11142	-0.267560206256564	.
chrIV	452983	453131	nuc11146	-0.289711340276049	.
chrIV	453162	453310	nuc11147	-0.255330203463357	.
chrIV	464014	464162	nuc11207	-0.312406592291652	.
chrIV	466242	466390	nuc11218	-0.248838182530479	.
chrIV	467856	468004	nuc11228	-0.264994706286935	.
chrIV	469975	470123	nuc11241	-0.336152007098496	.
chrIV	470525	470673	nuc11244	-0.248900893430515	.
chrIV	472683	472831	nuc11253	-0.256954850885315	.
chrIV	474357	474505	nuc11263	-0.254135955899247	.
chrIV	479138	479286	nuc11291	-0.274201413930404	.
chrIV	483754	483902	nuc11317	-0.83866616493019	.
chrIV	484218	484366	nuc11319	-0.339680915383742	.
chrIV	487408	487556	nuc11337	-0.248539323434771	.
chrIV	489612	489760	nuc11348	-0.383711281004903	.
chrIV	494139	494287	nuc11372	-0.265375454579408	.
chrIV	494952	495100	nuc11376	-0.263343701244747	.
chrIV	506735	506883	nuc11439	-0.251465344787138	.
chrIV	525873	526021	nuc11518	-0.325328836388192	.
chrIV	543144	543292	nuc11556	-0.310150989539425	.
chrIV	544518	544666	nuc11564	-0.375713791040252	.
chrIV	545331	545479	nuc11569	-0.257861030274469	.
chrIV	551680	551828	nuc11599	-0.733551148723126	.
chrIV	553506	553654	nuc11609	-0.271107920150229	.
chrIV	562665	562813	nuc11664	-0.280466887550053	.
chrIV	565230	565378	nuc11679	-0.252397477013731	.
chrIV	567255	567403	nuc11690	-0.491582541704211	.
chrIV	570260	570408	nuc11703	-0.93538610653978	.
chrIV	576594	576742	nuc11741	-0.298157862068097	.
chrIV	584341	584489	nuc11783	-0.513682942414956	.
chrIV	585477	585625	nuc11789	-0.259428578169583	.
chrIV	586300	586448	nuc11795	-0.259943727023108	.
chrIV	589357	589505	nuc11811	-0.374116516705376	.
chrIV	596025	596173	nuc11845	-0.312294153339572	.
chrIV	609872	610020	nuc11920	-0.257935212604303	.
chrIV	631136	631284	nuc12038	-0.279007760234071	.
chrIV	631468	631616	nuc12040	-0.264993451404984	.
chrIV	640684	640832	nuc12092	-0.252531437779871	.
chrIV	643627	643775	nuc12110	-0.256320964538528	.
chrIV	662324	662472	nuc12180	-0.271511399988187	.
chrIV	665471	665619	nuc12197	-0.361640693685276	.
chrIV	666199	666347	nuc12201	-0.709484311118034	.
chrIV	672209	672357	nuc12233	-0.322403990547592	.
chrIV	685822	685970	nuc12311	-0.245423252658126	.
chrIV	689432	689580	nuc12331	-0.257966545724231	.
chrIV	698348	698496	nuc12382	-0.263129417835479	.
chrIV	698873	699021	nuc12385	-0.271181866288359	.
chrIV	699408	699556	nuc12388	-0.309504319117696	.
chrIV	701455	701603	nuc12399	-0.465334711579795	.
chrIV	703913	704061	nuc12412	-0.325124759622861	.
chrIV	714962	715110	nuc12477	-0.266136809239671	.
chrIV	716376	716524	nuc12485	-0.245334275332264	.
chrIV	730697	730845	nuc12562	-0.414201082525844	.
chrIV	731377	731525	nuc12566	-0.276569798251127	.
chrIV	739745	739893	nuc12614	-0.269858641654149	.
chrIV	740777	740925	nuc12620	-0.290769563590748	.
chrIV	742115	742263	nuc12627	-0.270130461033849	.
chrIV	752673	752821	nuc12685	-0.287581040011049	.
chrIV	756380	756528	nuc12707	-0.261441100322744	.
chrIV	756509	756657	nuc12708	-0.477216475952966	.
chrIV	762231	762379	nuc12734	-0.314562817486015	.
chrIV	771122	771270	nuc12782	-0.279287067935622	.
chrIV	781112	781260	nuc12840	-0.367062846753294	.
chrIV	783119	783267	nuc12851	-0.308634024536439	.
chrIV	787568	787716	nuc12876	-0.611000580109543	.
chrIV	791935	792083	nuc12902	-0.248559103236765	.
chrIV	794142	794290	nuc12914	-0.260190795629474	.
chrIV	796347	796495	nuc12926	-0.245096443568894	.
chrIV	798750	798898	nuc12941	-0.244288333019062	.
chrIV	801793	801941	nuc12958	-0.245091069660938	.
chrIV	806158	806306	nuc12980	-0.319665882384711	.
chrIV	807341	807489	nuc12987	-0.259955769249303	.
chrIV	809150	809298	nuc12996	-0.270528937371741	.
chrIV	810171	810319	nuc13001	-0.392792612560704	.
chrIV	811394	811542	nuc13007	-0.254660878436994	.
chrIV	816763	816911	nuc13037	-0.257245379186485	.
chrIV	822151	822299	nuc13067	-0.269586999179636	.
chrIV	829510	829658	nuc13108	-0.260197095206756	.
chrIV	835437	835585	nuc13140	-0.275330394807372	.
chrIV	838985	839133	nuc13159	-0.244127249867623	.
chrIV	844290	844438	nuc13189	-0.243421063822005	.
chrIV	847673	847821	nuc13209	-0.557473166098183	.
chrIV	849034	849182	nuc13216	-0.269649128061899	.
chrIV	853720	853868	nuc13242	-0.265701543014446	.
chrIV	855181	855329	nuc13251	-0.246282139833504	.
chrIV	858108	858256	nuc13268	-0.261070039428944	.
chrIV	867464	867612	nuc13321	-0.317141491971224	.
chrIV	867726	867874	nuc13322	-0.312408095038983	.
chrIV	869662	869810	nuc13333	-0.326574175371477	.
chrIV	889662	889810	nuc13391	-0.317965792048143	.
chrIV	890009	890157	nuc13393	-0.252336678967371	.
chrIV	890683	890831	nuc13397	-0.359826399534755	.
chrIV	891963	892111	nuc13404	-0.251446823217425	.
chrIV	905266	905414	nuc13481	-0.545142115794393	.
chrIV	909996	910144	nuc13506	-0.245204364687718	.
chrIV	920340	920488	nuc13563	-0.248053472010036	.
chrIV	922956	923104	nuc13577	-0.28137941740081	.
chrIV	923803	923951	nuc13582	-0.255991041096801	.
chrIV	926826	926974	nuc13597	-0.264139631592871	.
chrIV	927157	927305	nuc13599	-0.323437985037066	.
chrIV	928816	928964	nuc13609	-0.258020528013121	.
chrIV	928969	929117	nuc13610	-0.384488016414768	.
chrIV	929764	929912	nuc13614	-0.286278478315697	.
chrIV	937137	937285	nuc13654	-0.334719716985662	.
chrIV	940549	940697	nuc13674	-0.306059276020208	.
chrIV	941506	941654	nuc13679	-0.287064873241799	.
chrIV	944532	944680	nuc13695	-0.287080419751332	.
chrIV	946846	946994	nuc13706	-0.249895523644469	.
chrIV	947902	948050	nuc13712	-0.467654140004991	.
chrIV	955784	955932	nuc13755	-0.356696696078158	.
chrIV	958727	958875	nuc13773	-0.364769853432989	.
chrIV	968371	968519	nuc13827	-0.285291337542051	.
chrIV	969210	969358	nuc13832	-0.266165743830656	.
chrIV	970692	970840	nuc13840	-0.247183892621824	.
chrIV	981139	981287	nuc13895	-0.269230336103408	.
chrIV	999135	999283	nuc13948	-0.275310134526399	.
chrIV	1000154	1000302	nuc13955	-0.2749020974724	.
chrIV	1003688	1003836	nuc13974	-0.270221524588226	.
chrIV	1038371	1038519	nuc14157	-0.267942762058231	.
chrIV	1048022	1048170	nuc14212	-0.253190289420186	.
chrIV	1057251	1057399	nuc14262	-0.283401373293884	.
chrIV	1062566	1062714	nuc14292	-0.266859229719248	.
chrIV	1067662	1067810	nuc14321	-0.265752555014276	.
chrIV	1070987	1071135	nuc14339	-0.244185676249528	.
chrIV	1081145	1081293	nuc14394	-0.389646055528397	.
chrIV	1083336	1083484	nuc14407	-0.249333737545009	.
chrIV	1087243	1087391	nuc14428	-0.350960277998083	.
chrIV	1092440	1092588	nuc14459	-0.249566915981956	.
chrIV	1108010	1108158	nuc14513	-0.249057466296745	.
chrIV	1121304	1121452	nuc14586	-0.357244193304264	.
chrIV	1125439	1125587	nuc14610	-0.248918456656576	.
chrIV	1128131	1128279	nuc14624	-0.280597206096703	.
chrIV	1130047	1130195	nuc14635	-0.368815074176037	.
chrIV	1138907	1139055	nuc14685	-0.336563598139028	.
chrIV	1150692	1150840	nuc14750	-0.268278225577292	.
chrIV	1152439	1152587	nuc14759	-0.342485298618587	.
chrIV	1153180	1153328	nuc14764	-0.331928019435117	.
chrIV	1165347	1165495	nuc14810	-0.32061745223882	.
chrIV	1180197	1180345	nuc14895	-0.29266345092632	.
chrIV	1180367	1180515	nuc14896	-0.438229297469153	.
chrIV	1185766	1185914	nuc14925	-0.254654750640438	.
chrIV	1186401	1186549	nuc14928	-0.273216379708124	.
chrIV	1188644	1188792	nuc14941	-0.273389832193533	.
chrIV	1194271	1194419	nuc14972	-0.440087627516562	.
chrIV	1194788	1194936	nuc14975	-0.280688238541074	.
chrIV	1197237	1197385	nuc14988	-0.274063646564544	.
chrIV	1200235	1200383	nuc15004	-0.401566479580441	.
chrIV	1222153	1222301	nuc15093	-0.333398664211207	.
chrIV	1234010	1234158	nuc15159	-0.49372747444941	.
chrIV	1240793	1240941	nuc15198	-0.248018203100748	.
chrIV	1246040	1246188	nuc15212	-0.35806315647912	.
chrIV	1246774	1246922	nuc15216	-0.396802734152875	.
chrIV	1263183	1263331	nuc15308	-0.243040061191069	.
chrIV	1266618	1266766	nuc15329	-0.348639577666044	.
chrIV	1280970	1281118	nuc15411	-0.350781431117632	.
chrIV	1282012	1282160	nuc15417	-0.552963333135583	.
chrIV	1289847	1289995	nuc15463	-0.2573739199352	.
chrIV	1317255	1317403	nuc15613	-0.278931088544145	.
chrIV	1317588	1317736	nuc15615	-0.28716889803197	.
chrIV	1319981	1320129	nuc15628	-0.315231749309154	.
chrIV	1322962	1323110	nuc15646	-0.271222635152998	.
chrIV	1330440	1330588	nuc15689	-0.247395703534397	.
chrIV	1331118	1331266	nuc15692	-0.29775011403178	.
chrIV	1335641	1335789	nuc15718	-0.252300953491685	.
chrIV	1347406	1347554	nuc15783	-0.25062002345956	.
chrIV	1352615	1352763	nuc15814	-0.251731083839268	.
chrIV	1359849	1359997	nuc15848	-0.265987143634105	.
chrIV	1371719	1371867	nuc15913	-0.248595412176942	.
chrIV	1375554	1375702	nuc15936	-0.260591547081557	.
chrIV	1381800	1381948	nuc15969	-0.287726636166575	.
chrIV	1394134	1394282	nuc16040	-0.31166675581062	.
chrIV	1400332	1400480	nuc16074	-0.350486849903774	.
chrIV	1402381	1402529	nuc16084	-0.379554706143529	.
chrIV	1409016	1409164	nuc16122	-0.277827607579115	.
chrIV	1410685	1410833	nuc16131	-0.251931792841462	.
chrIV	1413221	1413369	nuc16145	-0.646460707091109	.
chrIV	1417438	1417586	nuc16169	-0.422889195254408	.
chrIV	1420795	1420943	nuc16188	-0.334613412707273	.
chrIV	1427685	1427833	nuc16227	-0.294837085945182	.
chrIV	1427842	1427990	nuc16228	-0.244105119475583	.
chrIV	1428737	1428885	nuc16234	-0.291836101890142	.
chrIV	1429989	1430137	nuc16239	-0.374988726488607	.
chrIV	1430178	1430326	nuc16240	-0.303144416136959	.
chrIV	1430525	1430673	nuc16242	-0.254634005678657	.
chrIV	1433873	1434021	nuc16261	-0.35451085735292	.
chrIV	1434231	1434379	nuc16263	-0.31001756612923	.
chrIV	1436419	1436567	nuc16274	-0.264499266265704	.
chrIV	1443791	1443939	nuc16314	-0.274402821087827	.
chrIV	1452031	1452179	nuc16359	-0.285629676343113	.
chrIV	1456770	1456918	nuc16385	-0.283357037594584	.
chrIV	1459742	1459890	nuc16402	-0.288638521666157	.
chrIV	1460966	1461114	nuc16409	-0.262337360762426	.
chrIV	1461892	1462040	nuc16413	-0.263703469509713	.
chrIV	1462904	1463052	nuc16419	-0.356366353163114	.
chrIV	1464142	1464290	nuc16427	-0.304967672386242	.
chrIV	1466161	1466309	nuc16439	-0.283098492393204	.
chrIV	1475344	1475492	nuc16488	-0.265425320742001	.
chrIV	1476841	1476989	nuc16496	-0.325598276789278	.
chrIV	1487054	1487202	nuc16555	-0.296791572305817	.
chrIV	1488593	1488741	nuc16564	-0.311950566901479	.
chrIV	1488923	1489071	nuc16566	-0.378206663541437	.
chrIV	1492852	1493000	nuc16583	-0.321772070728286	.
chrIV	1492999	1493147	nuc16584	-0.257338249553019	.
chrIV	1493704	1493852	nuc16587	-0.263912934288838	.
chrIV	1497633	1497781	nuc16608	-0.263847854218849	.
chrIV	1504764	1504912	nuc16647	-0.280205946726093	.
chrIV	1508574	1508722	nuc16667	-0.27856265797006	.
chrIV	1511174	1511322	nuc16683	-0.308794570467737	.
chrIV	1519046	1519194	nuc16727	-0.267844550439534	.
chrIV	1522515	1522663	nuc16747	-0.301724258049064	.
chrIV	1523025	1523173	nuc16751	-0.297048794511802	.
chrXIV	6953	7101	nuc16767	-0.24746825607344	.
chrXIV	22048	22196	nuc16829	-0.373328254922443	.
chrXIV	32389	32537	nuc16887	-0.269898697599816	.
chrXIV	34413	34561	nuc16898	-0.255429738054531	.
chrXIV	34824	34972	nuc16900	-0.293305463438645	.
chrXIV	36268	36416	nuc16908	-0.282476468546038	.
chrXIV	49084	49232	nuc16979	-0.310973090403826	.
chrXIV	50369	50517	nuc16987	-0.268948443367564	.
chrXIV	55796	55944	nuc17018	-0.29472843825416	.
chrXIV	57844	57992	nuc17029	-0.463145210349566	.
chrXIV	58271	58419	nuc17031	-0.253059990982331	.
chrXIV	59955	60103	nuc17041	-0.432845348451676	.
chrXIV	64149	64297	nuc17064	-0.246134178914196	.
chrXIV	76952	77100	nuc17137	-0.266994697312973	.
chrXIV	80921	81069	nuc17159	-0.246254815783748	.
chrXIV	85547	85695	nuc17187	-0.320449158392413	.
chrXIV	94496	94644	nuc17238	-0.246898287188807	.
chrXIV	106872	107020	nuc17271	-0.2469543635589	.
chrXIV	108095	108243	nuc17277	-0.258283857197609	.
chrXIV	108400	108548	nuc17279	-0.369802285194012	.
chrXIV	108569	108717	nuc17280	-0.262269507450492	.
chrXIV	109595	109743	nuc17286	-0.2583262020417	.
chrXIV	111740	111888	nuc17297	-0.272541243632411	.
chrXIV	118415	118563	nuc17333	-0.282709607874398	.
chrXIV	122541	122689	nuc17356	-0.24362537441739	.
chrXIV	124957	125105	nuc17370	-0.267962698001151	.
chrXIV	136173	136321	nuc17436	-0.256252480058225	.
chrXIV	138469	138617	nuc17448	-0.288680925219374	.
chrXIV	147876	148024	nuc17502	-0.369255243693242	.
chrXIV	150524	150672	nuc17518	-0.293785785939083	.
chrXIV	154348	154496	nuc17540	-0.289592976498249	.
chrXIV	154540	154688	nuc17541	-0.291721712869284	.
chrXIV	156155	156303	nuc17550	-0.355425200191405	.
chrXIV	158972	159120	nuc17566	-0.315131623872427	.
chrXIV	161518	161666	nuc17580	-0.29117878796595	.
chrXIV	164258	164406	nuc17596	-0.266041460557898	.
chrXIV	165327	165475	nuc17602	-0.355867835624176	.
chrXIV	178027	178175	nuc17673	-0.30675220524952	.
chrXIV	187423	187571	nuc17726	-0.296767493376303	.
chrXIV	190693	190841	nuc17744	-0.490990028206633	.
chrXIV	199905	200053	nuc17796	-0.308205169416708	.
chrXIV	200164	200312	nuc17797	-0.259553738105161	.
chrXIV	200904	201052	nuc17802	-0.301239361067705	.
chrXIV	204504	204652	nuc17822	-0.244779741442838	.
chrXIV	212548	212696	nuc17868	-0.409455975708506	.
chrXIV	216141	216289	nuc17886	-0.26252143855333	.
chrXIV	225027	225175	nuc17934	-0.256279655067378	.
chrXIV	227849	227997	nuc17950	-0.467815432964629	.
chrXIV	228580	228728	nuc17954	-0.260398656091361	.
chrXIV	231267	231415	nuc17969	-0.245560431649593	.
chrXIV	237695	237843	nuc18005	-0.533549767213111	.
chrXIV	237981	238129	nuc18006	-0.249604496001275	.
chrXIV	243747	243895	nuc18039	-0.402672960673696	.
chrXIV	245759	245907	nuc18051	-0.33999322208154	.
chrXIV	263166	263314	nuc18147	-0.253863227423137	.
chrXIV	263981	264129	nuc18151	-0.274813256558517	.
chrXIV	264282	264430	nuc18153	-0.262506669521235	.
chrXIV	269463	269611	nuc18182	-0.317126295769225	.
chrXIV	274345	274493	nuc18209	-0.26899986943204	.
chrXIV	287777	287925	nuc18279	-0.247354773977648	.
chrXIV	296081	296229	nuc18328	-0.254598257005597	.
chrXIV	297547	297695	nuc18336	-0.260098117937932	.
chrXIV	305524	305672	nuc18376	-0.297951279858618	.
chrXIV	306476	306624	nuc18382	-0.316407770888617	.
chrXIV	321083	321231	nuc18462	-0.276863054462655	.
chrXIV	322096	322244	nuc18467	-0.27037417363501	.
chrXIV	323301	323449	nuc18473	-0.325237686055436	.
chrXIV	329512	329660	nuc18507	-0.34315379731613	.
chrXIV	332581	332729	nuc18523	-0.292828903169795	.
chrXIV	338311	338459	nuc18554	-0.263169718499395	.
chrXIV	348694	348842	nuc18611	-0.346569245742375	.
chrXIV	351925	352073	nuc18628	-0.245060662804539	.
chrXIV	353005	353153	nuc18633	-0.334272990581689	.
chrXIV	378713	378861	nuc18775	-0.245063714053168	.
chrXIV	384901	385049	nuc18810	-0.56914599455004	.
chrXIV	385039	385187	nuc18811	-0.310179949869997	.
chrXIV	390949	391097	nuc18844	-0.272581138699254	.
chrXIV	394802	394950	nuc18865	-0.48192494583217	.
chrXIV	394977	395125	nuc18866	-0.24463877695026	.
chrXIV	400705	400853	nuc18900	-0.368625832797254	.
chrXIV	404041	404189	nuc18916	-0.258732771395996	.
chrXIV	406333	406481	nuc18927	-0.275519354184564	.
chrXIV	408272	408420	nuc18939	-0.247886819825478	.
chrXIV	411448	411596	nuc18957	-0.242605546585358	.
chrXIV	420629	420777	nuc19008	-0.257252631761472	.
chrXIV	442774	442922	nuc19133	-0.264493907118923	.
chrXIV	457963	458111	nuc19218	-0.243488501863286	.
chrXIV	462440	462588	nuc19244	-0.370782234601337	.
chrXIV	468978	469126	nuc19281	-0.255947666744314	.
chrXIV	471674	471822	nuc19296	-0.252793910071816	.
chrXIV	484461	484609	nuc19366	-0.258734473871653	.
chrXIV	491428	491576	nuc19404	-0.254581720471258	.
chrXIV	499284	499432	nuc19447	-0.388722774359459	.
chrXIV	512694	512842	nuc19521	-0.330879629318075	.
chrXIV	531673	531821	nuc19605	-0.320042046298623	.
chrXIV	531849	531997	nuc19606	-0.30763386318419	.
chrXIV	536072	536220	nuc19630	-0.28045071232263	.
chrXIV	537345	537493	nuc19638	-0.4581480954748	.
chrXIV	537845	537993	nuc19641	-0.268908088858157	.
chrXIV	541264	541412	nuc19661	-0.247200975897669	.
chrXIV	544525	544673	nuc19678	-0.28997229169738	.
chrXIV	555791	555939	nuc19740	-0.313681617829721	.
chrXIV	556368	556516	nuc19743	-0.40749746879556	.
chrXIV	559623	559771	nuc19759	-0.304241753893221	.
chrXIV	561389	561537	nuc19771	-0.258068977007503	.
chrXIV	578706	578854	nuc19837	-0.24446249876725	.
chrXIV	580630	580778	nuc19848	-0.346415462875303	.
chrXIV	602779	602927	nuc19966	-0.433028943805664	.
chrXIV	605421	605569	nuc19980	-0.371739230921799	.
chrXIV	606229	606377	nuc19985	-0.30075460003002	.
chrXIV	618149	618297	nuc20052	-0.34861787777381	.
chrXIV	622612	622760	nuc20076	-0.275880481264807	.
chrXIV	623210	623358	nuc20079	-0.25376487585931	.
chrXIV	626412	626560	nuc20097	-0.30895338015502	.
chrXIV	634261	634409	nuc20137	-0.332298685599789	.
chrXIV	652893	653041	nuc20240	-0.279829359598802	.
chrXIV	665273	665421	nuc20306	-0.265493144247641	.
chrXIV	668832	668980	nuc20325	-0.26331079238008	.
chrXIV	679024	679172	nuc20381	-0.343877327404376	.
chrXIV	687606	687754	nuc20428	-0.320712051574925	.
chrXIV	690353	690501	nuc20444	-0.258203883884613	.
chrXIV	691717	691865	nuc20450	-0.245923124560375	.
chrXIV	701391	701539	nuc20503	-0.427158887935949	.
chrXIV	704240	704388	nuc20518	-0.365909196870686	.
chrXIV	706774	706922	nuc20532	-0.248663393895813	.
chrXIV	707724	707872	nuc20537	-0.312081564985252	.
chrXIV	716096	716244	nuc20585	-0.31780036378329	.
chrXIV	719403	719551	nuc20604	-0.250408854066755	.
chrXIV	733370	733518	nuc20683	-0.293302969056208	.
chrXIV	741585	741733	nuc20728	-0.279291009995063	.
chrXIV	744292	744440	nuc20743	-0.267230620652062	.
chrXIV	745778	745926	nuc20751	-0.260162265630102	.
chrXIV	746846	746994	nuc20758	-0.502128950037521	.
chrXIV	749949	750097	nuc20776	-0.259966084955875	.
chrXIV	756342	756490	nuc20806	-0.256299396626417	.
chrXIV	759490	759638	nuc20824	-0.256990972994098	.
chrXIV	762379	762527	nuc20839	-0.314197130829141	.
chrXVI	19354	19502	nuc20902	-0.264660350417179	.
chrXVI	25135	25283	nuc20933	-0.498330545441317	.
chrXVI	29704	29852	nuc20960	-0.285970906301833	.
chrXVI	34366	34514	nuc20986	-0.301448418823294	.
chrXVI	37842	37990	nuc21005	-0.244093365580881	.
chrXVI	65842	65990	nuc21127	-0.250826262261869	.
chrXVI	69238	69386	nuc21143	-0.364685969679615	.
chrXVI	81371	81519	nuc21209	-0.267647152236315	.
chrXVI	90684	90832	nuc21261	-0.519744043248102	.
chrXVI	95727	95875	nuc21287	-0.275841928143749	.
chrXVI	101084	101232	nuc21317	-0.29795746632753	.
chrXVI	108141	108289	nuc21355	-0.357896464382205	.
chrXVI	121168	121316	nuc21430	-0.276387958918581	.
chrXVI	124710	124858	nuc21450	-0.326168989440074	.
chrXVI	128390	128538	nuc21470	-0.295364118040328	.
chrXVI	134288	134436	nuc21503	-0.274821512338922	.
chrXVI	134775	134923	nuc21505	-0.258582906179131	.
chrXVI	142596	142744	nuc21546	-0.299464469155297	.
chrXVI	142912	143060	nuc21548	-0.341311859310445	.
chrXVI	143714	143862	nuc21552	-0.245200538734135	.
chrXVI	160621	160769	nuc21649	-0.24273966673681	.
chrXVI	163048	163196	nuc21662	-0.308831022025686	.
chrXVI	163204	163352	nuc21663	-0.248419650154633	.
chrXVI	165073	165221	nuc21673	-0.451401500715473	.
chrXVI	166224	166372	nuc21679	-0.301935545435777	.
chrXVI	170947	171095	nuc21707	-0.28775982990516	.
chrXVI	171122	171270	nuc21708	-0.252248184395475	.
chrXVI	173390	173538	nuc21720	-0.352538723352521	.
chrXVI	183757	183905	nuc21778	-0.386715954795311	.
chrXVI	184610	184758	nuc21783	-0.365046662827806	.
chrXVI	187704	187852	nuc21800	-0.303345411134632	.
chrXVI	190381	190529	nuc21814	-0.269915310029742	.
chrXVI	192784	192932	nuc21827	-0.292717485970555	.
chrXVI	209762	209910	nuc21921	-0.672262709595405	.
chrXVI	213612	213760	nuc21942	-0.267144071063745	.
chrXVI	216265	216413	nuc21955	-0.246227787804478	.
chrXVI	223581	223729	nuc21996	-0.354666729394804	.
chrXVI	225012	225160	nuc22004	-0.301620583789151	.
chrXVI	227686	227834	nuc22020	-0.359086296086102	.
chrXVI	229076	229224	nuc22026	-0.257475291146181	.
chrXVI	229759	229907	nuc22030	-0.335388645801583	.
chrXVI	232283	232431	nuc22044	-0.25392007672492	.
chrXVI	239701	239849	nuc22086	-0.294827608632743	.
chrXVI	247240	247388	nuc22127	-0.321182460879054	.
chrXVI	250322	250470	nuc22147	-0.266342262056912	.
chrXVI	250965	251113	nuc22151	-0.295748548758622	.
chrXVI	251494	251642	nuc22154	-0.324924848822618	.
chrXVI	256518	256666	nuc22183	-0.248759713147298	.
chrXVI	266279	266427	nuc22237	-0.324096865091	.
chrXVI	270400	270548	nuc22259	-0.341134069146883	.
chrXVI	271216	271364	nuc22264	-0.25118654020004	.
chrXVI	273875	274023	nuc22279	-0.246189191426079	.
chrXVI	288964	289112	nuc22359	-0.335254000290369	.
chrXVI	292168	292316	nuc22376	-0.261832720879321	.
chrXVI	306562	306710	nuc22454	-0.300111316577671	.
chrXVI	307834	307982	nuc22461	-0.336214418107055	.
chrXVI	315580	315728	nuc22503	-0.806020762679094	.
chrXVI	316051	316199	nuc22506	-0.265811788781009	.
chrXVI	319523	319671	nuc22524	-0.244504295038916	.
chrXVI	321587	321735	nuc22536	-0.28571885774019	.
chrXVI	322557	322705	nuc22541	-0.256445636300052	.
chrXVI	324186	324334	nuc22551	-0.282101681528976	.
chrXVI	325683	325831	nuc22560	-0.314121463058745	.
chrXVI	326220	326368	nuc22563	-0.275887776896777	.
chrXVI	337066	337214	nuc22624	-0.263397646872564	.
chrXVI	339825	339973	nuc22637	-0.319680538850003	.
chrXVI	343342	343490	nuc22657	-0.243446820240949	.
chrXVI	348007	348155	nuc22682	-0.322113815752899	.
chrXVI	355322	355470	nuc22723	-0.316820886161193	.
chrXVI	356285	356433	nuc22728	-0.290968260206843	.
chrXVI	359321	359469	nuc22746	-0.263432049726252	.
chrXVI	360650	360798	nuc22754	-0.267039641129459	.
chrXVI	365248	365396	nuc22780	-0.267818804555034	.
chrXVI	370556	370704	nuc22811	-0.309098191272488	.
chrXVI	371555	371703	nuc22816	-0.270881380883406	.
chrXVI	371980	372128	nuc22819	-0.244605163256188	.
chrXVI	375152	375300	nuc22835	-0.25714725022201	.
chrXVI	376979	377127	nuc22844	-0.44301652075386	.
chrXVI	382621	382769	nuc22874	-0.314044900284473	.
chrXVI	387223	387371	nuc22899	-0.292216652088027	.
chrXVI	395606	395754	nuc22947	-0.394890830103248	.
chrXVI	399188	399336	nuc22967	-0.265510515805853	.
chrXVI	410011	410159	nuc23030	-0.355107214538056	.
chrXVI	411807	411955	nuc23041	-0.301588870455331	.
chrXVI	416065	416213	nuc23065	-0.269564963380162	.
chrXVI	419401	419549	nuc23086	-0.348287186487022	.
chrXVI	419533	419681	nuc23087	-0.253363788217568	.
chrXVI	419674	419822	nuc23088	-0.390717110003828	.
chrXVI	450074	450222	nuc23221	-0.249562916295425	.
chrXVI	456185	456333	nuc23255	-0.301278283494409	.
chrXVI	456516	456664	nuc23257	-0.255967737476342	.
chrXVI	465371	465519	nuc23309	-0.261190736845912	.
chrXVI	476081	476229	nuc23369	-0.435124194103573	.
chrXVI	479360	479508	nuc23388	-0.25137334525811	.
chrXVI	482180	482328	nuc23403	-0.274069594339317	.
chrXVI	485179	485327	nuc23420	-0.264321109752013	.
chrXVI	505627	505775	nuc23533	-0.24554601708744	.
chrXVI	508165	508313	nuc23547	-0.245505654866702	.
chrXVI	514788	514936	nuc23585	-0.257441360873673	.
chrXVI	519583	519731	nuc23613	-0.276439629654554	.
chrXVI	522116	522264	nuc23627	-0.284765865804778	.
chrXVI	529589	529737	nuc23669	-0.267031662136682	.
chrXVI	534119	534267	nuc23695	-0.251886441741402	.
chrXVI	536656	536804	nuc23708	-0.259054347090222	.
chrXVI	537494	537642	nuc23713	-0.294906831423088	.
chrXVI	538108	538256	nuc23717	-0.273327763348362	.
chrXVI	554706	554854	nuc23810	-0.479128875698148	.
chrXVI	554883	555031	nuc23811	-0.289404820179166	.
chrXVI	566353	566501	nuc23875	-0.342713182576621	.
chrXVI	569488	569636	nuc23893	-0.263983209014707	.
chrXVI	572034	572182	nuc23908	-0.294413401264789	.
chrXVI	575956	576104	nuc23927	-0.283903912026191	.
chrXVI	581485	581633	nuc23957	-0.323246964829583	.
chrXVI	585132	585280	nuc23976	-0.292029218337727	.
chrXVI	590890	591038	nuc24007	-0.313246679706622	.
chrXVI	596637	596785	nuc24038	-0.274325876363719	.
chrXVI	596818	596966	nuc24039	-0.338342556186534	.
chrXVI	602148	602296	nuc24068	-0.389732392614842	.
chrXVI	604675	604823	nuc24082	-0.248842506938669	.
chrXVI	621298	621446	nuc24178	-0.277349290732208	.
chrXVI	622345	622493	nuc24184	-0.27003441798799	.
chrXVI	622877	623025	nuc24186	-0.244998300111519	.
chrXVI	626563	626711	nuc24207	-0.548713972408755	.
chrXVI	639968	640116	nuc24282	-0.24545274995915	.
chrXVI	643953	644101	nuc24302	-0.367298287462462	.
chrXVI	647424	647572	nuc24319	-0.330613530885492	.
chrXVI	662451	662599	nuc24405	-0.255650906680631	.
chrXVI	667141	667289	nuc24431	-0.316603582343894	.
chrXVI	670641	670789	nuc24450	-0.296973582095704	.
chrXVI	677320	677468	nuc24490	-0.262845284671876	.
chrXVI	677899	678047	nuc24493	-0.339803614781512	.
chrXVI	681853	682001	nuc24513	-0.277247515476236	.
chrXVI	686021	686169	nuc24537	-0.36925010316772	.
chrXVI	687617	687765	nuc24546	-0.261008125245718	.
chrXVI	704373	704521	nuc24631	-0.245819612435881	.
chrXVI	710221	710369	nuc24663	-0.250486077529795	.
chrXVI	715174	715322	nuc24691	-0.398982313913855	.
chrXVI	719710	719858	nuc24716	-0.316273774182259	.
chrXVI	729740	729888	nuc24772	-0.258122450351828	.
chrXVI	735921	736069	nuc24802	-0.36839608909024	.
chrXVI	739731	739879	nuc24822	-0.300336623636657	.
chrXVI	741715	741863	nuc24832	-0.366255675826387	.
chrXVI	748933	749081	nuc24873	-0.28005470989913	.
chrXVI	751832	751980	nuc24889	-0.28174412688518	.
chrXVI	752729	752877	nuc24893	-0.250629176270118	.
chrXVI	755365	755513	nuc24908	-0.285903446109744	.
chrXVI	761340	761488	nuc24942	-0.549497738431785	.
chrXVI	786353	786501	nuc25081	-0.354381626492224	.
chrXVI	787849	787997	nuc25089	-0.981069470540948	.
chrXVI	790098	790246	nuc25100	-0.28032587519292	.
chrXVI	790607	790755	nuc25103	-0.264124458258791	.
chrXVI	795234	795382	nuc25126	-0.255211029073482	.
chrXVI	797175	797323	nuc25137	-0.309138206332165	.
chrXVI	801727	801875	nuc25163	-0.248071730544782	.
chrXVI	803801	803949	nuc25174	-0.280977351297766	.
chrXVI	818623	818771	nuc25223	-0.345235762558944	.
chrXVI	825106	825254	nuc25260	-0.32232965839085	.
chrXVI	825862	826010	nuc25264	-0.357172297777455	.
chrXVI	831692	831840	nuc25293	-0.518606446293786	.
chrXVI	834210	834358	nuc25305	-0.259143934565412	.
chrXVI	837355	837503	nuc25323	-0.31981450138294	.
chrXVI	841173	841321	nuc25341	-0.425863266346248	.
chrXVI	870226	870374	nuc25436	-0.266055809815534	.
chrXVI	870609	870757	nuc25438	-0.367298287462462	.
chrXVI	876979	877127	nuc25474	-0.379030388070752	.
chrXVI	896446	896594	nuc25580	-0.364082130814843	.
chrXVI	899101	899249	nuc25595	-0.315342742166264	.
chrXVI	900114	900262	nuc25600	-0.276915939058377	.
chrXVI	900871	901019	nuc25605	-0.286797197071689	.
chrXVI	903081	903229	nuc25616	-0.348031142809995	.
chrXVI	921609	921757	nuc25720	-0.291975293065082	.
chrXVI	930354	930502	nuc25767	-0.267647152236315	.
chrXI	11430	11578	nuc25900	-0.327770991615142	.
chrXI	20933	21081	nuc25952	-0.309059312782939	.
chrXI	21860	22008	nuc25956	-0.417084886119497	.
chrXI	23889	24037	nuc25967	-0.292014246364909	.
chrXI	29771	29919	nuc26001	-0.395874066918086	.
chrXI	39436	39584	nuc26057	-0.249320812030445	.
chrXI	43482	43630	nuc26082	-0.292742431217933	.
chrXI	50004	50152	nuc26117	-0.24899072175786	.
chrXI	51569	51717	nuc26126	-0.325255539503889	.
chrXI	54168	54316	nuc26141	-0.261544712518345	.
chrXI	56099	56247	nuc26152	-0.399626350035732	.
chrXI	59272	59420	nuc26169	-0.274626927738092	.
chrXI	76112	76260	nuc26260	-0.301070964344882	.
chrXI	77064	77212	nuc26266	-0.266463661657731	.
chrXI	80734	80882	nuc26286	-0.248263921898155	.
chrXI	81323	81471	nuc26289	-0.319734572991437	.
chrXI	90374	90522	nuc26340	-0.369185914026885	.
chrXI	93551	93699	nuc26356	-0.366049062645707	.
chrXI	98161	98309	nuc26380	-0.272362371724801	.
chrXI	107783	107931	nuc26431	-0.309448624356684	.
chrXI	118456	118604	nuc26490	-0.25544381953999	.
chrXI	122458	122606	nuc26511	-0.248646824514794	.
chrXI	126215	126363	nuc26532	-0.319331689150565	.
chrXI	127330	127478	nuc26537	-0.266862696059876	.
chrXI	127506	127654	nuc26538	-0.278844595769083	.
chrXI	138466	138614	nuc26602	-0.257088782019238	.
chrXI	145395	145543	nuc26634	-0.293810931538723	.
chrXI	148654	148802	nuc26650	-0.399150463906539	.
chrXI	158563	158711	nuc26707	-0.244025879982862	.
chrXI	170321	170469	nuc26773	-0.248031129598327	.
chrXI	170689	170837	nuc26775	-0.253297301723768	.
chrXI	174277	174425	nuc26796	-0.256548203444199	.
chrXI	176723	176871	nuc26809	-0.247033196287559	.
chrXI	178403	178551	nuc26819	-0.511953377219206	.
chrXI	188122	188270	nuc26874	-0.400087073210471	.
chrXI	188297	188445	nuc26875	-0.33413298925264	.
chrXI	189633	189781	nuc26882	-0.262601663384918	.
chrXI	198280	198428	nuc26931	-0.280965155289374	.
chrXI	201345	201493	nuc26948	-0.425893177075315	.
chrXI	203457	203605	nuc26957	-0.247117208722536	.
chrXI	207607	207755	nuc26979	-0.366869342514083	.
chrXI	208929	209077	nuc26985	-0.284794215473371	.
chrXI	225620	225768	nuc27077	-0.249049446058479	.
chrXI	226070	226218	nuc27080	-0.278612365473382	.
chrXI	237145	237293	nuc27140	-0.250127327741835	.
chrXI	240648	240796	nuc27159	-0.329831816457548	.
chrXI	253974	254122	nuc27231	-0.257256859550793	.
chrXI	255018	255166	nuc27237	-0.429569834457306	.
chrXI	260255	260403	nuc27263	-0.259325750474735	.
chrXI	264280	264428	nuc27284	-0.26365374367972	.
chrXI	271825	271973	nuc27328	-0.322793408580892	.
chrXI	277668	277816	nuc27362	-0.281402142416796	.
chrXI	278175	278323	nuc27365	-0.272740449671812	.
chrXI	282835	282983	nuc27392	-0.250902811647793	.
chrXI	285594	285742	nuc27408	-0.46560566455508	.
chrXI	285728	285876	nuc27409	-0.28889725032229	.
chrXI	289772	289920	nuc27431	-0.290893671193523	.
chrXI	294292	294440	nuc27457	-0.362808244022484	.
chrXI	294901	295049	nuc27460	-0.263914601053915	.
chrXI	299858	300006	nuc27488	-0.254520266181347	.
chrXI	308299	308447	nuc27532	-0.341107693810491	.
chrXI	317263	317411	nuc27581	-0.320539341280555	.
chrXI	321214	321362	nuc27603	-0.262661862163222	.
chrXI	329033	329181	nuc27641	-0.242569174719549	.
chrXI	340434	340582	nuc27704	-0.253851221811607	.
chrXI	353579	353727	nuc27779	-0.24766660101507	.
chrXI	358025	358173	nuc27804	-0.290538911018297	.
chrXI	361062	361210	nuc27821	-0.268349838670973	.
chrXI	363575	363723	nuc27835	-0.297074957133585	.
chrXI	368070	368218	nuc27859	-0.300421683328926	.
chrXI	369437	369585	nuc27866	-0.269439535625238	.
chrXI	379440	379588	nuc27925	-0.24619451815966	.
chrXI	380852	381000	nuc27931	-0.289966072415341	.
chrXI	386934	387082	nuc27962	-0.299170628808759	.
chrXI	392658	392806	nuc27993	-0.268085432371913	.
chrXI	396682	396830	nuc28016	-0.515829740233451	.
chrXI	397474	397622	nuc28020	-0.254448378820311	.
chrXI	398483	398631	nuc28026	-0.341596583696492	.
chrXI	398935	399083	nuc28028	-0.265085494374199	.
chrXI	403012	403160	nuc28052	-0.25292251367862	.
chrXI	410261	410409	nuc28094	-0.246853334428591	.
chrXI	411346	411494	nuc28101	-0.243024682781202	.
chrXI	411747	411895	nuc28104	-0.252480773733852	.
chrXI	412398	412546	nuc28108	-0.25832928585778	.
chrXI	417741	417889	nuc28136	-0.306861510933382	.
chrXI	420417	420565	nuc28150	-0.331344960423951	.
chrXI	422532	422680	nuc28162	-0.275409409080837	.
chrXI	425670	425818	nuc28180	-0.269790991582434	.
chrXI	435206	435354	nuc28227	-0.295955834574683	.
chrXI	436016	436164	nuc28231	-0.290285184463589	.
chrXI	437668	437816	nuc28240	-0.244270112058967	.
chrXI	438027	438175	nuc28242	-0.24730479291609	.
chrXI	439407	439555	nuc28250	-0.277084518165439	.
chrXI	439907	440055	nuc28252	-0.273041724979183	.
chrXI	441816	441964	nuc28262	-0.24576821994221	.
chrXI	445460	445608	nuc28282	-0.290049795085947	.
chrXI	451123	451271	nuc28312	-0.304174010696614	.
chrXI	455664	455812	nuc28338	-0.24997347887186	.
chrXI	461718	461866	nuc28369	-0.419181198657963	.
chrXI	468480	468628	nuc28406	-0.251156168721726	.
chrXI	468953	469101	nuc28409	-0.249154374557714	.
chrXI	469663	469811	nuc28413	-0.256565479219184	.
chrXI	469833	469981	nuc28414	-0.387646117340499	.
chrXI	471148	471296	nuc28422	-0.261271541629607	.
chrXI	475461	475609	nuc28445	-0.250508386713007	.
chrXI	480597	480745	nuc28475	-0.33588223733872	.
chrXI	483095	483243	nuc28488	-0.287524691393526	.
chrXI	487716	487864	nuc28510	-0.32692176149788	.
chrXI	488076	488224	nuc28512	-0.329984406493498	.
chrXI	489915	490063	nuc28522	-0.45533698202563	.
chrXI	507888	508036	nuc28620	-0.258881284422251	.
chrXI	522248	522396	nuc28692	-0.30434380523526	.
chrXI	526540	526688	nuc28718	-0.247518552739765	.
chrXI	527330	527478	nuc28722	-0.272275157340733	.
chrXI	527502	527650	nuc28723	-0.304679671708879	.
chrXI	528460	528608	nuc28728	-0.248761086402262	.
chrXI	530585	530733	nuc28740	-0.476214925004979	.
chrXI	534175	534323	nuc28761	-0.384170198229562	.
chrXI	535685	535833	nuc28769	-0.643821189347403	.
chrXI	535939	536087	nuc28770	-0.268637851292027	.
chrXI	537556	537704	nuc28779	-0.693171161982886	.
chrXI	549715	549863	nuc28847	-0.27333477121335	.
chrXI	549885	550033	nuc28848	-0.276242962937706	.
chrXI	562474	562622	nuc28914	-0.551126657679513	.
chrXI	566246	566394	nuc28936	-0.322758564188204	.
chrXI	566587	566735	nuc28938	-0.243583593422829	.
chrXI	571091	571239	nuc28964	-0.345758453508836	.
chrXI	584046	584194	nuc29032	-0.313971767141801	.
chrXI	593779	593927	nuc29087	-0.267499087316503	.
chrXI	597524	597672	nuc29108	-0.248265782263118	.
chrXI	609615	609763	nuc29176	-0.295566814379036	.
chrXI	639512	639660	nuc29339	-0.245986666969118	.
chrXI	642244	642392	nuc29354	-0.289275406202782	.
chrXI	645554	645702	nuc29371	-0.253436343392725	.
chrXI	648941	649089	nuc29388	-0.308563844626885	.
chrXI	654417	654565	nuc29419	-0.259882463594595	.
chrXI	666247	666395	nuc29476	-0.389031938385889	.
chrXIII	8870	9018	nuc29481	-0.296754102454426	.
chrXIII	11045	11193	nuc29493	-0.295441740344848	.
chrXIII	13163	13311	nuc29505	-0.306778932402358	.
chrXIII	14629	14777	nuc29514	-0.319440342360227	.
chrXIII	23236	23384	nuc29562	-0.315977371311232	.
chrXIII	23412	23560	nuc29563	-0.345541334555567	.
chrXIII	23578	23726	nuc29564	-0.289176491371367	.
chrXIII	27003	27151	nuc29581	-0.254949990952322	.
chrXIII	28865	29013	nuc29593	-0.288796069953628	.
chrXIII	31017	31165	nuc29604	-0.264616903566097	.
chrXIII	36368	36516	nuc29633	-0.253765103963976	.
chrXIII	47947	48095	nuc29699	-0.26299157466475	.
chrXIII	48706	48854	nuc29703	-0.313133825248376	.
chrXIII	51140	51288	nuc29715	-0.601475828355283	.
chrXIII	53168	53316	nuc29726	-0.254430769453945	.
chrXIII	55974	56122	nuc29741	-0.26974851778525	.
chrXIII	58861	59009	nuc29758	-0.426458515155971	.
chrXIII	64239	64387	nuc29788	-0.256533659207816	.
chrXIII	64751	64899	nuc29791	-0.359857734340432	.
chrXIII	69631	69779	nuc29818	-0.279643437019071	.
chrXIII	71082	71230	nuc29825	-0.272468603052824	.
chrXIII	71634	71782	nuc29828	-0.253282047182218	.
chrXIII	74551	74699	nuc29844	-0.290603622666213	.
chrXIII	77208	77356	nuc29859	-0.350277718946487	.
chrXIII	82240	82388	nuc29887	-0.342475421057306	.
chrXIII	96889	97037	nuc29966	-0.25232725676266	.
chrXIII	98626	98774	nuc29976	-0.321914251277196	.
chrXIII	101513	101661	nuc29992	-0.301488329790455	.
chrXIII	104349	104497	nuc30007	-0.324481644180996	.
chrXIII	108061	108209	nuc30028	-0.339727069168983	.
chrXIII	112895	113043	nuc30054	-0.267630788188528	.
chrXIII	114074	114222	nuc30061	-0.271516421006713	.
chrXIII	120554	120702	nuc30097	-0.307718246292488	.
chrXIII	122211	122359	nuc30106	-0.267435703699445	.
chrXIII	132175	132323	nuc30159	-0.448463714227016	.
chrXIII	135419	135567	nuc30177	-0.298544363137038	.
chrXIII	138508	138656	nuc30195	-0.310122143954744	.
chrXIII	144252	144400	nuc30229	-0.252087432632653	.
chrXIII	148416	148564	nuc30251	-0.687362909306878	.
chrXIII	151787	151935	nuc30269	-0.398735391024473	.
chrXIII	157870	158018	nuc30306	-0.293281723589801	.
chrXIII	158635	158783	nuc30309	-0.286864291087976	.
chrXIII	163867	164015	nuc30337	-0.307569000280105	.
chrXIII	173129	173277	nuc30385	-0.296806075671678	.
chrXIII	176879	177027	nuc30406	-0.279046215484769	.
chrXIII	178051	178199	nuc30413	-0.37008596519171	.
chrXIII	181542	181690	nuc30433	-0.374751940898113	.
chrXIII	192303	192451	nuc30462	-0.26060172181362	.
chrXIII	204423	204571	nuc30498	-0.27789777249367	.
chrXIII	205180	205328	nuc30502	-0.252425549856146	.
chrXIII	206465	206613	nuc30509	-0.302282145125849	.
chrXIII	211751	211899	nuc30539	-0.24944846804833	.
chrXIII	213012	213160	nuc30546	-0.296432092287208	.
chrXIII	216684	216832	nuc30567	-0.299226356074873	.
chrXIII	233592	233740	nuc30662	-0.262085571100761	.
chrXIII	242155	242303	nuc30708	-0.285046807116886	.
chrXIII	243807	243955	nuc30719	-0.274723549467234	.
chrXIII	245130	245278	nuc30727	-0.257246625869356	.
chrXIII	246670	246818	nuc30735	-0.278795094564424	.
chrXIII	249437	249585	nuc30751	-0.298009533967927	.
chrXIII	253642	253790	nuc30772	-0.279338518327501	.
chrXIII	254313	254461	nuc30776	-0.323878509762662	.
chrXIII	255405	255553	nuc30782	-0.242937840708367	.
chrXIII	257300	257448	nuc30793	-0.333270850309548	.
chrXIII	258443	258591	nuc30799	-0.245221002716623	.
chrXIII	260878	261026	nuc30814	-0.43099644831501	.
chrXIII	262555	262703	nuc30824	-0.267213031334982	.
chrXIII	267226	267374	nuc30848	-0.276436652665903	.
chrXIII	268617	268765	nuc30854	-0.275698471232792	.
chrXIII	271419	271567	nuc30870	-0.397932875058599	.
chrXIII	275925	276073	nuc30893	-0.267919076679874	.
chrXIII	276283	276431	nuc30895	-0.296575194472184	.
chrXIII	277691	277839	nuc30902	-0.258798269237375	.
chrXIII	278235	278383	nuc30905	-0.25982350952351	.
chrXIII	278810	278958	nuc30909	-0.285053059800315	.
chrXIII	282113	282261	nuc30927	-0.274806117977398	.
chrXIII	283744	283892	nuc30935	-0.45964899127124	.
chrXIII	292034	292182	nuc30978	-0.280655371704704	.
chrXIII	301343	301491	nuc31030	-0.314597634818786	.
chrXIII	316235	316383	nuc31109	-0.284735958112548	.
chrXIII	319509	319657	nuc31130	-0.283127719868013	.
chrXIII	325491	325639	nuc31163	-0.300397165653853	.
chrXIII	333740	333888	nuc31211	-0.316065768542117	.
chrXIII	335317	335465	nuc31219	-0.270054029825746	.
chrXIII	346685	346833	nuc31284	-0.266394823702057	.
chrXIII	350064	350212	nuc31302	-0.315312409985275	.
chrXIII	351541	351689	nuc31310	-0.25092868562262	.
chrXIII	354180	354328	nuc31324	-0.268109164299991	.
chrXIII	354343	354491	nuc31325	-0.2868387545116	.
chrXIII	367296	367444	nuc31372	-0.321804353327274	.
chrXIII	369117	369265	nuc31383	-0.250866868400161	.
chrXIII	370233	370381	nuc31389	-0.247294242396256	.
chrXIII	370715	370863	nuc31391	-0.258757422083838	.
chrXIII	378510	378658	nuc31402	-0.375657559715913	.
chrXIII	381753	381901	nuc31419	-0.256911653081622	.
chrXIII	382789	382937	nuc31425	-0.25228738910577	.
chrXIII	392079	392227	nuc31478	-0.902315406162408	.
chrXIII	392892	393040	nuc31482	-0.404488904245217	.
chrXIII	397485	397633	nuc31508	-0.476969311222594	.
chrXIII	407247	407395	nuc31562	-0.320264897981229	.
chrXIII	416253	416401	nuc31607	-0.26447341194494	.
chrXIII	427540	427688	nuc31667	-0.244446198193223	.
chrXIII	439498	439646	nuc31731	-0.383831394894743	.
chrXIII	445918	446066	nuc31769	-0.305612127463268	.
chrXIII	446079	446227	nuc31770	-0.247570810216066	.
chrXIII	467326	467474	nuc31892	-0.247459758893824	.
chrXIII	470570	470718	nuc31911	-0.260255427766479	.
chrXIII	475406	475554	nuc31938	-0.285559436582538	.
chrXIII	477986	478134	nuc31952	-0.272965110049598	.
chrXIII	479765	479913	nuc31963	-0.2476372736168	.
chrXIII	480948	481096	nuc31969	-0.28213757473577	.
chrXIII	483408	483556	nuc31983	-0.270009291782131	.
chrXIII	484947	485095	nuc31990	-0.273010672559482	.
chrXIII	488661	488809	nuc32011	-0.268253111017259	.
chrXIII	490599	490747	nuc32022	-0.258453464957155	.
chrXIII	491236	491384	nuc32025	-0.301370034345876	.
chrXIII	493585	493733	nuc32038	-0.303272107539118	.
chrXIII	499986	500134	nuc32074	-0.247565953883108	.
chrXIII	505613	505761	nuc32102	-0.251500969937021	.
chrXIII	517689	517837	nuc32167	-0.313783441171552	.
chrXIII	518838	518986	nuc32174	-0.242483786536182	.
chrXIII	523330	523478	nuc32201	-0.252922997585828	.
chrXIII	527251	527399	nuc32224	-0.315352429166891	.
chrXIII	534458	534606	nuc32265	-0.324995531369656	.
chrXIII	537930	538078	nuc32283	-0.357939343935993	.
chrXIII	539433	539581	nuc32292	-0.294699995270175	.
chrXIII	549519	549667	nuc32346	-0.267777934863257	.
chrXIII	554535	554683	nuc32372	-0.275474656025576	.
chrXIII	557935	558083	nuc32388	-0.295314141089411	.
chrXIII	564343	564491	nuc32420	-0.305574268532212	.
chrXIII	568523	568671	nuc32445	-0.25206198049756	.
chrXIII	574998	575146	nuc32481	-0.277958895314882	.
chrXIII	584433	584581	nuc32533	-0.248335401571734	.
chrXIII	587331	587479	nuc32550	-0.269381484561647	.
chrXIII	599068	599216	nuc32615	-0.385414043212664	.
chrXIII	606037	606185	nuc32653	-0.27526266934206	.
chrXIII	606928	607076	nuc32658	-0.258967546921478	.
chrXIII	610638	610786	nuc32680	-0.344056376805593	.
chrXIII	618948	619096	nuc32728	-0.285470656173467	.
chrXIII	623853	624001	nuc32756	-0.275742034070718	.
chrXIII	627606	627754	nuc32777	-0.349676504644277	.
chrXIII	628991	629139	nuc32784	-0.392213400543192	.
chrXIII	629314	629462	nuc32786	-0.28787606242886	.
chrXIII	632764	632912	nuc32804	-0.43226053404838	.
chrXIII	634184	634332	nuc32812	-0.281322409678385	.
chrXIII	644285	644433	nuc32869	-0.456620555151588	.
chrXIII	644939	645087	nuc32873	-0.281573870198394	.
chrXIII	645600	645748	nuc32876	-0.338922088342327	.
chrXIII	664794	664942	nuc32982	-0.246491192900296	.
chrXIII	666956	667104	nuc32996	-0.260144883121816	.
chrXIII	690555	690703	nuc33132	-0.359687711023312	.
chrXIII	693047	693195	nuc33146	-0.289854188948986	.
chrXIII	697047	697195	nuc33168	-0.281512477056229	.
chrXIII	701380	701528	nuc33194	-0.256267873354834	.
chrXIII	702019	702167	nuc33197	-0.29614387220263	.
chrXIII	702538	702686	nuc33200	-0.385926971289459	.
chrXIII	703064	703212	nuc33203	-0.281030568848405	.
chrXIII	707240	707388	nuc33227	-0.256356589815009	.
chrXIII	708074	708222	nuc33232	-0.284447794836424	.
chrXIII	708640	708788	nuc33235	-0.325263476272748	.
chrXIII	719683	719831	nuc33298	-0.269064322979904	.
chrXIII	722733	722881	nuc33315	-0.325883258644868	.
chrXIII	730435	730583	nuc33357	-0.253301853931532	.
chrXIII	734324	734472	nuc33379	-0.324141922380848	.
chrXIII	735415	735563	nuc33385	-0.379899039727089	.
chrXIII	757384	757532	nuc33506	-0.477069173655117	.
chrXIII	760039	760187	nuc33520	-0.243166722474085	.
chrXIII	768526	768674	nuc33568	-0.333525087491909	.
chrXIII	770657	770805	nuc33579	-0.274643788258099	.
chrXIII	772323	772471	nuc33589	-0.341036457599717	.
chrXIII	775650	775798	nuc33607	-0.290427053093686	.
chrXIII	779731	779879	nuc33628	-0.335537985195022	.
chrXIII	782311	782459	nuc33643	-0.340679324116412	.
chrXIII	790235	790383	nuc33688	-0.243644383084253	.
chrXIII	791425	791573	nuc33695	-0.322565420425126	.
chrXIII	793401	793549	nuc33707	-0.540840353403857	.
chrXIII	808787	808935	nuc33786	-0.32940284858066	.
chrXIII	812851	812999	nuc33808	-0.327729406663737	.
chrXIII	816052	816200	nuc33825	-0.261179534652754	.
chrXIII	817819	817967	nuc33835	-0.425536073484039	.
chrXIII	817988	818136	nuc33836	-0.295342605219768	.
chrXIII	818772	818920	nuc33840	-0.31863736448029	.
chrXIII	820811	820959	nuc33852	-0.323904020444993	.
chrXIII	826467	826615	nuc33885	-0.248153446087728	.
chrXIII	831326	831474	nuc33911	-0.258662729451257	.
chrXIII	833677	833825	nuc33923	-0.270923818872576	.
chrXIII	841886	842034	nuc33967	-0.326539818449672	.
chrXIII	842252	842400	nuc33969	-0.312532943937369	.
chrXIII	850395	850543	nuc34018	-0.344536085207809	.
chrXIII	856925	857073	nuc34053	-0.524676534823789	.
chrXIII	857095	857243	nuc34054	-0.319628137280954	.
chrXIII	858661	858809	nuc34063	-0.292077604791359	.
chrXIII	858839	858987	nuc34064	-0.350488387593978	.
chrXIII	869840	869988	nuc34124	-0.305751431601256	.
chrXIII	872970	873118	nuc34142	-0.246746875097247	.
chrXIII	876475	876623	nuc34163	-0.255743824395094	.
chrXIII	879871	880019	nuc34181	-0.246430020517054	.
chrXIII	880808	880956	nuc34185	-0.267800989233321	.
chrXIII	881059	881207	nuc34187	-0.297404932605698	.
chrXIII	887483	887631	nuc34221	-0.259793632732671	.
chrXIII	891426	891574	nuc34245	-0.267163701327035	.
chrXIII	895181	895329	nuc34267	-0.282902398313031	.
chrXIII	896605	896753	nuc34275	-0.336482267694099	.
chrXIII	899984	900132	nuc34293	-0.308734527177112	.
chrXIII	901024	901172	nuc34299	-0.249799871870812	.
chrXIII	905025	905173	nuc34319	-0.568463745816428	.
chrXIII	906828	906976	nuc34330	-0.262878631544657	.
chrXIII	907353	907501	nuc34333	-0.291968032848982	.
chrXIII	914915	915063	nuc34373	-0.247214568656766	.
chrXV	12044	12192	nuc34449	-0.281839486228278	.
chrXV	13019	13167	nuc34455	-0.310355552075572	.
chrXV	14339	14487	nuc34462	-0.658226380232954	.
chrXV	15750	15898	nuc34470	-0.358179770331699	.
chrXV	24545	24693	nuc34518	-0.299361252198306	.
chrXV	35185	35333	nuc34571	-0.483437411134503	.
chrXV	35833	35981	nuc34575	-0.269380485830737	.
chrXV	47952	48100	nuc34644	-0.249610518414235	.
chrXV	50926	51074	nuc34662	-0.245951233367425	.
chrXV	52382	52530	nuc34670	-0.266315793603655	.
chrXV	70248	70396	nuc34768	-0.337862124636734	.
chrXV	75466	75614	nuc34798	-0.326179780043146	.
chrXV	79337	79485	nuc34818	-0.258273586143209	.
chrXV	83495	83643	nuc34837	-0.374221109607605	.
chrXV	87113	87261	nuc34859	-0.589807273202781	.
chrXV	99825	99973	nuc34926	-0.247713636340596	.
chrXV	106040	106188	nuc34964	-0.252211184554109	.
chrXV	111127	111275	nuc34989	-0.259898029008635	.
chrXV	124674	124822	nuc35034	-0.295675100493004	.
chrXV	131300	131448	nuc35071	-0.278051869354482	.
chrXV	140567	140715	nuc35123	-0.351895717280471	.
chrXV	141971	142119	nuc35131	-0.320857778344837	.
chrXV	144156	144304	nuc35143	-0.262817048672628	.
chrXV	155657	155805	nuc35207	-0.31331525532492	.
chrXV	157315	157463	nuc35218	-0.317555561784548	.
chrXV	157509	157657	nuc35219	-0.327110310988303	.
chrXV	161604	161752	nuc35244	-0.335833802889559	.
chrXV	165759	165907	nuc35266	-0.261811501634409	.
chrXV	166630	166778	nuc35271	-0.311895388689862	.
chrXV	176838	176986	nuc35325	-0.277667014267022	.
chrXV	193726	193874	nuc35419	-0.257179374809834	.
chrXV	198627	198775	nuc35447	-0.282676739302387	.
chrXV	204409	204557	nuc35480	-0.292756733766098	.
chrXV	204815	204963	nuc35482	-0.273502855907612	.
chrXV	210633	210781	nuc35515	-0.248309198830721	.
chrXV	212175	212323	nuc35524	-0.252729207057084	.
chrXV	213319	213467	nuc35531	-0.354108291052384	.
chrXV	213604	213752	nuc35533	-0.259114904347912	.
chrXV	214760	214908	nuc35539	-0.315576688251881	.
chrXV	215106	215254	nuc35541	-0.282617497927656	.
chrXV	221744	221892	nuc35576	-0.272731959456536	.
chrXV	233293	233441	nuc35638	-0.252766462983368	.
chrXV	236083	236231	nuc35652	-0.295224491568281	.
chrXV	237372	237520	nuc35659	-0.447934117817544	.
chrXV	242136	242284	nuc35686	-0.279763445961901	.
chrXV	244024	244172	nuc35697	-0.502429418514669	.
chrXV	250955	251103	nuc35737	-0.269296549537534	.
chrXV	257039	257187	nuc35766	-0.318909788165691	.
chrXV	260051	260199	nuc35785	-0.245318586369514	.
chrXV	269319	269467	nuc35838	-0.338090175515115	.
chrXV	280742	280890	nuc35903	-0.254448943184416	.
chrXV	281628	281776	nuc35908	-0.280764964301095	.
chrXV	281925	282073	nuc35910	-0.315527849714409	.
chrXV	283263	283411	nuc35917	-0.33816202399728	.
chrXV	286213	286361	nuc35933	-0.25148134949284	.
chrXV	291834	291982	nuc35966	-0.297221338868399	.
chrXV	295201	295349	nuc35985	-0.251593220747967	.
chrXV	299775	299923	nuc36011	-0.255041621479669	.
chrXV	316707	316855	nuc36096	-0.290776234321466	.
chrXV	316888	317036	nuc36097	-0.557622622150602	.
chrXV	319340	319488	nuc36112	-0.251237583528295	.
chrXV	322713	322861	nuc36132	-0.271443370079893	.
chrXV	326333	326481	nuc36152	-0.257931769923493	.
chrXV	330336	330484	nuc36173	-0.251860327064604	.
chrXV	331538	331686	nuc36180	-0.283686373806277	.
chrXV	333243	333391	nuc36190	-0.331002318771627	.
chrXV	343566	343714	nuc36247	-0.266610107506067	.
chrXV	348007	348155	nuc36270	-0.242660343702899	.
chrXV	348433	348581	nuc36272	-0.284903074780154	.
chrXV	348689	348837	nuc36273	-0.355061443376233	.
chrXV	360544	360692	nuc36338	-0.296060295346065	.
chrXV	363190	363338	nuc36352	-0.36516918515401	.
chrXV	366421	366569	nuc36370	-0.262840476462694	.
chrXV	368978	369126	nuc36384	-0.243662921179144	.
chrXV	372851	372999	nuc36406	-0.281570678495455	.
chrXV	374403	374551	nuc36414	-0.28197000430039	.
chrXV	379481	379629	nuc36441	-0.307733334843217	.
chrXV	390453	390601	nuc36502	-0.252934612123476	.
chrXV	397915	398063	nuc36541	-0.256742362906885	.
chrXV	404327	404475	nuc36580	-0.256617332949606	.
chrXV	408533	408681	nuc36605	-0.359962136871067	.
chrXV	411695	411843	nuc36622	-0.325761390097773	.
chrXV	431859	432007	nuc36735	-0.255637730212205	.
chrXV	441069	441217	nuc36786	-0.254135228543948	.
chrXV	442779	442927	nuc36795	-0.295016542799515	.
chrXV	447234	447382	nuc36815	-0.475683327843013	.
chrXV	463281	463429	nuc36904	-0.306355337228215	.
chrXV	466192	466340	nuc36920	-0.249816562604751	.
chrXV	467526	467674	nuc36928	-0.295066463459597	.
chrXV	467926	468074	nuc36930	-0.275678958837459	.
chrXV	468498	468646	nuc36933	-0.254329951042396	.
chrXV	472218	472366	nuc36953	-0.284131009494367	.
chrXV	475925	476073	nuc36973	-0.425690496084754	.
chrXV	479447	479595	nuc36992	-0.280226885625946	.
chrXV	507458	507606	nuc37141	-0.303145998741618	.
chrXV	509670	509818	nuc37153	-0.280684793477072	.
chrXV	510138	510286	nuc37156	-0.311995107919382	.
chrXV	525451	525599	nuc37238	-0.305658625579379	.
chrXV	542830	542978	nuc37335	-0.285961899910928	.
chrXV	563346	563494	nuc37450	-0.369622818349467	.
chrXV	571050	571198	nuc37494	-0.394969652990541	.
chrXV	573235	573383	nuc37505	-0.260553766201535	.
chrXV	578333	578481	nuc37520	-0.29959404965349	.
chrXV	579597	579745	nuc37527	-0.248685254036466	.
chrXV	583429	583577	nuc37548	-0.242576993195777	.
chrXV	586266	586414	nuc37565	-0.255701459483172	.
chrXV	592496	592644	nuc37601	-0.335543838864553	.
chrXV	602760	602908	nuc37626	-0.258201630846305	.
chrXV	603138	603286	nuc37628	-0.393568060089368	.
chrXV	604681	604829	nuc37637	-0.248598516373898	.
chrXV	607329	607477	nuc37652	-0.299313503633105	.
chrXV	622649	622797	nuc37735	-0.318840084517582	.
chrXV	623968	624116	nuc37744	-0.289905986681643	.
chrXV	634876	635024	nuc37804	-0.348205069937853	.
chrXV	637723	637871	nuc37820	-0.259845416301038	.
chrXV	637907	638055	nuc37821	-0.253078319040578	.
chrXV	639773	639921	nuc37829	-0.512387111294781	.
chrXV	639959	640107	nuc37830	-0.257601880762709	.
chrXV	668670	668818	nuc37993	-0.419194067544289	.
chrXV	671789	671937	nuc38009	-0.443828157327183	.
chrXV	678409	678557	nuc38045	-0.419617664858651	.
chrXV	681921	682069	nuc38064	-0.295110750318264	.
chrXV	682414	682562	nuc38067	-0.26618338374076	.
chrXV	685689	685837	nuc38083	-0.302250019721271	.
chrXV	695062	695210	nuc38138	-0.251906729458797	.
chrXV	696965	697113	nuc38147	-0.443771661383991	.
chrXV	703508	703656	nuc38184	-0.339521865266928	.
chrXV	709959	710107	nuc38191	-0.253135578598396	.
chrXV	712771	712919	nuc38205	-0.328748532697317	.
chrXV	718316	718464	nuc38236	-0.343918931564143	.
chrXV	729215	729363	nuc38295	-0.302168074661186	.
chrXV	731100	731248	nuc38306	-0.265661698030334	.
chrXV	732569	732717	nuc38315	-0.271319573496145	.
chrXV	733037	733185	nuc38318	-0.2724318381291	.
chrXV	737987	738135	nuc38348	-0.252068931607088	.
chrXV	744476	744624	nuc38384	-0.304327915788556	.
chrXV	758650	758798	nuc38463	-0.275897178721685	.
chrXV	762723	762871	nuc38484	-0.276712217391913	.
chrXV	764201	764349	nuc38493	-0.2503063339468	.
chrXV	769302	769450	nuc38524	-0.249217419612652	.
chrXV	770399	770547	nuc38531	-0.246115363149646	.
chrXV	773098	773246	nuc38546	-0.340904506959182	.
chrXV	783419	783567	nuc38600	-0.809116385711095	.
chrXV	784514	784662	nuc38606	-0.333937475917171	.
chrXV	784965	785113	nuc38609	-0.30707836058547	.
chrXV	791638	791786	nuc38648	-0.296839978848302	.
chrXV	791984	792132	nuc38650	-0.249219954652367	.
chrXV	796249	796397	nuc38674	-0.275837927657267	.
chrXV	797979	798127	nuc38682	-0.244761182705592	.
chrXV	798129	798277	nuc38683	-0.245823802445665	.
chrXV	807983	808131	nuc38738	-0.374232282360838	.
chrXV	814416	814564	nuc38775	-0.630562968925838	.
chrXV	827172	827320	nuc38846	-0.306976074270458	.
chrXV	827919	828067	nuc38850	-0.273790042984833	.
chrXV	830285	830433	nuc38864	-0.332475447330813	.
chrXV	841456	841604	nuc38926	-0.26108756988129	.
chrXV	849582	849730	nuc38971	-0.310207029337966	.
chrXV	849959	850107	nuc38973	-0.274088080288098	.
chrXV	850589	850737	nuc38976	-0.272211591568864	.
chrXV	851574	851722	nuc38982	-0.299786534203388	.
chrXV	859777	859925	nuc39030	-0.276648442522261	.
chrXV	863687	863835	nuc39053	-0.389955752037018	.
chrXV	866320	866468	nuc39067	-0.28677400783577	.
chrXV	878017	878165	nuc39132	-0.395030886971905	.
chrXV	880923	881071	nuc39148	-0.266855345956656	.
chrXV	881097	881245	nuc39149	-0.270291242333719	.
chrXV	881873	882021	nuc39154	-0.242738677769883	.
chrXV	884064	884212	nuc39165	-0.251796598272662	.
chrXV	894826	894974	nuc39225	-0.256078240638639	.
chrXV	896137	896285	nuc39233	-0.244999193479703	.
chrXV	907069	907217	nuc39291	-0.47351313078402	.
chrXV	908404	908552	nuc39298	-0.256905921262394	.
chrXV	909205	909353	nuc39300	-0.464052268148436	.
chrXV	909451	909599	nuc39301	-0.248032775139051	.
chrXV	910023	910171	nuc39304	-0.428298785369712	.
chrXV	911834	911982	nuc39315	-0.298811424922196	.
chrXV	912403	912551	nuc39317	-0.430621874312511	.
chrXV	912764	912912	nuc39318	-0.30836614702927	.
chrXV	920988	921136	nuc39366	-0.374709558546553	.
chrXV	931958	932106	nuc39425	-0.469464753082932	.
chrXV	943603	943751	nuc39491	-0.277325469598475	.
chrXV	944723	944871	nuc39497	-0.254539290738552	.
chrXV	949470	949618	nuc39525	-0.265052519827099	.
chrXV	951214	951362	nuc39535	-0.262462436957383	.
chrXV	955238	955386	nuc39557	-0.313444008018141	.
chrXV	956108	956256	nuc39562	-0.282380256437386	.
chrXV	960847	960995	nuc39586	-0.257439951770295	.
chrXV	968944	969092	nuc39632	-0.262364893921636	.
chrXV	986270	986418	nuc39696	-0.247539405918098	.
chrXV	1000735	1000883	nuc39775	-0.253217814405243	.
chrXV	1023597	1023745	nuc39900	-0.311966533813362	.
chrXV	1026144	1026292	nuc39915	-0.242512488918226	.
chrXV	1027743	1027891	nuc39923	-0.366832867226246	.
chrXV	1028575	1028723	nuc39928	-0.265017784115767	.
chrXV	1032478	1032626	nuc39948	-0.319928751004465	.
chrXV	1036065	1036213	nuc39969	-0.292487087407601	.
chrXV	1050798	1050946	nuc40050	-0.263459315813411	.
chrXV	1053352	1053500	nuc40064	-0.301864625233118	.
chrXV	1053956	1054104	nuc40067	-0.248361499407728	.
chrXV	1054219	1054367	nuc40068	-0.458442141808687	.
chrXV	1057063	1057211	nuc40083	-0.354744156921325	.
chrXV	1060887	1061035	nuc40105	-0.256084192781975	.
chrXV	1073826	1073974	nuc40170	-0.27873575025232	.
chrIX	33143	33291	nuc40267	-0.252035778429018	.
chrIX	41954	42102	nuc40316	-0.352274132067224	.
chrIX	47662	47810	nuc40348	-0.249751112672788	.
chrIX	48231	48379	nuc40351	-0.33475867595316	.
chrIX	48411	48559	nuc40352	-0.259511392610807	.
chrIX	48803	48951	nuc40354	-0.28824027935371	.
chrIX	54924	55072	nuc40389	-0.315620344909909	.
chrIX	55505	55653	nuc40392	-0.243014442833137	.
chrIX	64021	64169	nuc40440	-0.250929301540581	.
chrIX	67105	67253	nuc40459	-0.247856081895139	.
chrIX	70188	70336	nuc40474	-0.325387410173632	.
chrIX	71601	71749	nuc40483	-0.516767113810338	.
chrIX	76048	76196	nuc40507	-0.263974638260482	.
chrIX	77512	77660	nuc40517	-0.26739761772796	.
chrIX	80414	80562	nuc40532	-0.365050705764777	.
chrIX	82785	82933	nuc40546	-0.29828067485971	.
chrIX	84572	84720	nuc40556	-0.263709620563344	.
chrIX	89264	89412	nuc40581	-0.303266053693663	.
chrIX	96594	96742	nuc40620	-0.245078614459841	.
chrIX	99178	99326	nuc40635	-0.37265872215596	.
chrIX	108720	108868	nuc40687	-0.305101610513351	.
chrIX	109178	109326	nuc40690	-0.286815007142404	.
chrIX	116476	116624	nuc40730	-0.253006229903121	.
chrIX	117929	118077	nuc40738	-0.330281535679234	.
chrIX	118083	118231	nuc40739	-0.247191557385233	.
chrIX	120591	120739	nuc40754	-0.254767777319462	.
chrIX	140084	140232	nuc40860	-0.246891155596021	.
chrIX	155981	156129	nuc40947	-0.362107958366433	.
chrIX	161718	161866	nuc40981	-0.251117097656627	.
chrIX	169472	169620	nuc41023	-0.471730301413686	.
chrIX	171227	171375	nuc41032	-0.309910558922269	.
chrIX	177903	178051	nuc41066	-0.415784714844863	.
chrIX	189155	189303	nuc41127	-0.262860364467285	.
chrIX	190689	190837	nuc41135	-0.304679016908069	.
chrIX	191705	191853	nuc41140	-0.247793174102594	.
chrIX	211903	212051	nuc41238	-0.295890821075268	.
chrIX	212785	212933	nuc41242	-0.646144965071303	.
chrIX	213562	213710	nuc41247	-0.243550349643276	.
chrIX	229898	230046	nuc41336	-0.262933455957187	.
chrIX	230486	230634	nuc41339	-0.273481378244626	.
chrIX	232180	232328	nuc41347	-0.538925365078481	.
chrIX	238151	238299	nuc41380	-0.250938764209462	.
chrIX	241696	241844	nuc41399	-0.258579095770449	.
chrIX	243669	243817	nuc41411	-0.283003846145605	.
chrIX	254965	255113	nuc41470	-0.289909278729579	.
chrIX	259851	259999	nuc41497	-0.400360065745591	.
chrIX	264010	264158	nuc41519	-0.277989300414327	.
chrIX	267418	267566	nuc41537	-0.393298572750753	.
chrIX	272919	273067	nuc41567	-0.264000352382333	.
chrIX	273753	273901	nuc41572	-0.251842340413128	.
chrIX	274838	274986	nuc41579	-0.461679858724735	.
chrIX	276206	276354	nuc41587	-0.259648635901154	.
chrIX	276656	276804	nuc41590	-0.318936404037129	.
chrIX	276822	276970	nuc41591	-0.266033926246663	.
chrIX	283941	284089	nuc41630	-0.250546966635691	.
chrIX	290947	291095	nuc41668	-0.262541675392219	.
chrIX	291662	291810	nuc41672	-0.318576761442746	.
chrIX	292792	292940	nuc41678	-0.409346521246277	.
chrIX	306853	307001	nuc41757	-0.332915764360752	.
chrIX	310557	310705	nuc41777	-0.529914834225767	.
chrIX	321395	321543	nuc41835	-0.274313867476917	.
chrIX	326263	326411	nuc41860	-0.280216506198998	.
chrIX	331806	331954	nuc41892	-0.467050761031138	.
chrIX	333108	333256	nuc41899	-0.359835829793181	.
chrIX	333736	333884	nuc41903	-0.257216740975966	.
chrIX	344188	344336	nuc41961	-0.252518578403341	.
chrIX	361343	361491	nuc42054	-0.296822444874597	.
chrIX	366087	366235	nuc42081	-0.242739156456013	.
chrIX	366670	366818	nuc42084	-0.258430015437996	.
chrIX	366861	367009	nuc42085	-0.285795839648503	.
chrIX	373073	373221	nuc42120	-0.349534549876008	.
chrIX	374459	374607	nuc42128	-0.339748137599819	.
chrIX	375337	375485	nuc42134	-0.295602041106309	.
chrIX	401925	402073	nuc42276	-0.283397684788315	.
chrIX	404466	404614	nuc42291	-0.293119658815609	.
chrIX	405522	405670	nuc42297	-0.279749094774279	.
chrIX	411391	411539	nuc42328	-0.355391602569668	.
chrIX	418097	418245	nuc42363	-0.247886994400331	.
chrIX	420686	420834	nuc42377	-0.311964297739379	.
chrIX	422433	422581	nuc42386	-0.253256253279927	.
chrIX	422762	422910	nuc42388	-0.249518393441889	.
chrIX	427473	427621	nuc42412	-0.301406599071241	.
chrIX	430159	430307	nuc42428	-0.298437836395518	.
chrXII	11598	11746	nuc42479	-0.361561988550887	.
chrXII	21383	21531	nuc42523	-0.351942409650355	.
chrXII	21572	21720	nuc42524	-0.25748943842908	.
chrXII	23087	23235	nuc42533	-0.275998861865695	.
chrXII	25250	25398	nuc42546	-0.259130221822753	.
chrXII	27551	27699	nuc42559	-0.245432482466303	.
chrXII	34780	34928	nuc42600	-0.246569696363858	.
chrXII	37891	38039	nuc42618	-0.531114948292774	.
chrXII	40309	40457	nuc42632	-0.269191815774147	.
chrXII	47462	47610	nuc42674	-0.289620803722381	.
chrXII	49130	49278	nuc42681	-0.263728287033326	.
chrXII	54537	54685	nuc42712	-0.281429312801869	.
chrXII	65543	65691	nuc42774	-0.245781988669762	.
chrXII	68425	68573	nuc42790	-0.32859586257142	.
chrXII	68602	68750	nuc42791	-0.243266675967564	.
chrXII	72096	72244	nuc42812	-0.28315565299317	.
chrXII	79459	79607	nuc42853	-0.343797873921561	.
chrXII	81496	81644	nuc42864	-0.282957693393852	.
chrXII	81980	82128	nuc42867	-0.285396087735108	.
chrXII	89408	89556	nuc42905	-0.25475379859987	.
chrXII	99535	99683	nuc42957	-0.268905237822061	.
chrXII	99713	99861	nuc42958	-0.30651432858281	.
chrXII	100071	100219	nuc42960	-0.253980342755403	.
chrXII	101422	101570	nuc42968	-0.269065265678376	.
chrXII	106118	106266	nuc42996	-0.262421852154817	.
chrXII	107865	108013	nuc43006	-0.256150202329064	.
chrXII	114212	114360	nuc43042	-0.278713453670561	.
chrXII	118479	118627	nuc43067	-0.257444293596469	.
chrXII	126977	127125	nuc43113	-0.450138588272267	.
chrXII	129328	129476	nuc43125	-0.289587141569815	.
chrXII	129831	129979	nuc43128	-0.248379321360225	.
chrXII	139823	139971	nuc43182	-0.263162920131305	.
chrXII	140303	140451	nuc43185	-0.275884923331739	.
chrXII	141431	141579	nuc43192	-0.273061691441343	.
chrXII	150089	150237	nuc43242	-0.352726739579437	.
chrXII	157656	157804	nuc43282	-0.333210481927922	.
chrXII	163771	163919	nuc43316	-0.26964908157234	.
chrXII	166530	166678	nuc43331	-0.243999923382275	.
chrXII	167709	167857	nuc43338	-0.571657655972012	.
chrXII	168283	168431	nuc43340	-0.284406467460814	.
chrXII	169713	169861	nuc43349	-0.336480338834697	.
chrXII	171734	171882	nuc43360	-0.275204760115145	.
chrXII	173895	174043	nuc43373	-0.252834527985524	.
chrXII	179205	179353	nuc43402	-0.371291135393042	.
chrXII	180338	180486	nuc43407	-0.255377964515111	.
chrXII	181058	181206	nuc43411	-0.244955911998498	.
chrXII	181231	181379	nuc43412	-0.398768688783102	.
chrXII	194373	194521	nuc43484	-0.382785315992819	.
chrXII	203498	203646	nuc43533	-0.249191143397365	.
chrXII	210309	210457	nuc43571	-0.316883030815369	.
chrXII	230163	230311	nuc43650	-0.489463715618152	.
chrXII	235670	235818	nuc43681	-0.27778890267199	.
chrXII	246391	246539	nuc43740	-0.244920006450067	.
chrXII	247143	247291	nuc43744	-0.286502141850801	.
chrXII	250607	250755	nuc43763	-0.258246024091543	.
chrXII	252834	252982	nuc43775	-0.295391693488852	.
chrXII	256322	256470	nuc43791	-0.249773169223409	.
chrXII	259213	259361	nuc43805	-0.348098797108149	.
chrXII	260425	260573	nuc43810	-0.289165079763971	.
chrXII	260915	261063	nuc43812	-0.312722840648791	.
chrXII	265568	265716	nuc43836	-0.326390227295431	.
chrXII	270328	270476	nuc43862	-0.260763645428449	.
chrXII	274405	274553	nuc43884	-0.262565223340409	.
chrXII	278998	279146	nuc43912	-0.320184978166863	.
chrXII	293144	293292	nuc43989	-0.252193820174223	.
chrXII	296101	296249	nuc44006	-0.498104857611212	.
chrXII	301712	301860	nuc44039	-0.271897191499805	.
chrXII	302826	302974	nuc44045	-0.270027352569989	.
chrXII	318551	318699	nuc44135	-0.28353581136218	.
chrXII	320391	320539	nuc44145	-0.361053537582888	.
chrXII	321820	321968	nuc44153	-0.309431392326888	.
chrXII	322247	322395	nuc44155	-0.311971341476279	.
chrXII	325394	325542	nuc44172	-0.275742786778393	.
chrXII	325585	325733	nuc44173	-0.250637671182667	.
chrXII	329156	329304	nuc44191	-0.324217993347022	.
chrXII	332355	332503	nuc44207	-0.295769368713922	.
chrXII	332714	332862	nuc44209	-0.276417220531681	.
chrXII	333553	333701	nuc44214	-0.248655910588878	.
chrXII	335566	335714	nuc44227	-0.243724785632029	.
chrXII	339367	339515	nuc44247	-0.284225681140962	.
chrXII	341778	341926	nuc44260	-0.282166051259856	.
chrXII	359005	359153	nuc44358	-0.424797929610798	.
chrXII	366027	366175	nuc44399	-0.268245119215864	.
chrXII	376858	377006	nuc44450	-0.318773304340611	.
chrXII	377051	377199	nuc44451	-0.258850131207508	.
chrXII	377215	377363	nuc44452	-0.252160093693869	.
chrXII	377510	377658	nuc44454	-0.242930936284704	.
chrXII	378972	379120	nuc44463	-0.287296365327236	.
chrXII	389925	390073	nuc44525	-0.254523276614913	.
chrXII	390886	391034	nuc44531	-0.254267114996349	.
chrXII	401038	401186	nuc44589	-0.26643742292305	.
chrXII	404114	404262	nuc44607	-0.307800929328557	.
chrXII	404799	404947	nuc44611	-0.269746285910346	.
chrXII	405467	405615	nuc44615	-0.263758954957652	.
chrXII	411020	411168	nuc44645	-0.295714336505608	.
chrXII	416708	416856	nuc44677	-0.274820545149273	.
chrXII	417194	417342	nuc44679	-0.271162025966976	.
chrXII	421093	421241	nuc44703	-0.336962846136595	.
chrXII	423657	423805	nuc44716	-0.366240463223748	.
chrXII	439805	439953	nuc44805	-0.338233479719841	.
chrXII	446336	446484	nuc44843	-0.314992046272855	.
chrXII	459661	459809	nuc44868	-0.398248453012019	.
chrXII	459861	460009	nuc44869	-0.823746609563874	.
chrXII	460199	460347	nuc44871	-0.642391400747451	.
chrXII	460417	460565	nuc44872	-0.697915316735138	.
chrXII	494124	494272	nuc44894	-0.374903896139496	.
chrXII	497119	497267	nuc44911	-0.339025303513511	.
chrXII	501237	501385	nuc44932	-0.258794463990883	.
chrXII	502331	502479	nuc44939	-0.254830498389674	.
chrXII	502861	503009	nuc44942	-0.327246563854274	.
chrXII	507289	507437	nuc44967	-0.265088185714893	.
chrXII	509043	509191	nuc44977	-0.256658903687606	.
chrXII	510326	510474	nuc44984	-0.287507876770275	.
chrXII	513768	513916	nuc45004	-0.296491681200569	.
chrXII	514525	514673	nuc45009	-0.325206508632133	.
chrXII	514666	514814	nuc45010	-0.356971929021504	.
chrXII	515124	515272	nuc45011	-0.2426413693875	.
chrXII	515477	515625	nuc45013	-0.284137192772273	.
chrXII	515685	515833	nuc45014	-0.263758954957652	.
chrXII	522010	522158	nuc45051	-0.416542554131214	.
chrXII	523550	523698	nuc45056	-0.31973526394173	.
chrXII	523717	523865	nuc45057	-0.251850444931088	.
chrXII	524803	524951	nuc45063	-0.316211424311617	.
chrXII	525319	525467	nuc45066	-0.285523661808315	.
chrXII	547282	547430	nuc45190	-0.325339582273455	.
chrXII	549838	549986	nuc45204	-0.310439490186307	.
chrXII	550026	550174	nuc45205	-0.407253938110657	.
chrXII	552399	552547	nuc45218	-0.326780001847039	.
chrXII	554561	554709	nuc45228	-0.275809730363148	.
chrXII	554927	555075	nuc45230	-0.257321387722684	.
chrXII	561641	561789	nuc45268	-0.320704318174532	.
chrXII	576119	576267	nuc45347	-0.269473486366889	.
chrXII	582146	582294	nuc45379	-0.265979003616976	.
chrXII	586819	586967	nuc45405	-0.28418879887461	.
chrXII	602016	602164	nuc45454	-0.328028286177891	.
chrXII	602221	602369	nuc45455	-0.25470500340141	.
chrXII	605112	605260	nuc45469	-0.391151649187893	.
chrXII	607686	607834	nuc45481	-0.248233778933249	.
chrXII	607888	608036	nuc45482	-0.364093173480054	.
chrXII	612526	612674	nuc45509	-0.27961469053426	.
chrXII	617469	617617	nuc45537	-0.289124054152412	.
chrXII	619564	619712	nuc45549	-0.305893504321985	.
chrXII	626494	626642	nuc45585	-0.266379398478029	.
chrXII	633251	633399	nuc45622	-0.309564044356059	.
chrXII	633547	633695	nuc45624	-0.24486066622472	.
chrXII	633715	633863	nuc45625	-0.292143284088213	.
chrXII	636098	636246	nuc45639	-0.274271640100016	.
chrXII	640895	641043	nuc45665	-0.281814368615688	.
chrXII	646186	646334	nuc45693	-0.258491457388422	.
chrXII	649536	649684	nuc45711	-0.305964862329899	.
chrXII	664257	664405	nuc45761	-0.325250302883832	.
chrXII	665285	665433	nuc45766	-0.244893633088594	.
chrXII	668668	668816	nuc45787	-0.268682047577458	.
chrXII	668835	668983	nuc45788	-0.293543878749478	.
chrXII	669560	669708	nuc45793	-0.256489286130563	.
chrXII	677871	678019	nuc45835	-0.30247890636312	.
chrXII	681219	681367	nuc45853	-0.270457939918947	.
chrXII	685532	685680	nuc45877	-0.287170362797597	.
chrXII	685939	686087	nuc45879	-0.396820269328221	.
chrXII	686796	686944	nuc45884	-0.256716557062383	.
chrXII	687132	687280	nuc45886	-0.279007043477112	.
chrXII	690618	690766	nuc45905	-0.266045801650594	.
chrXII	692002	692150	nuc45912	-0.243232325325786	.
chrXII	693318	693466	nuc45920	-0.326324202900163	.
chrXII	696654	696802	nuc45939	-0.298492474655405	.
chrXII	696819	696967	nuc45940	-0.443524923542498	.
chrXII	697843	697991	nuc45945	-0.262974406522016	.
chrXII	713958	714106	nuc46036	-0.292203037218008	.
chrXII	715203	715351	nuc46043	-0.247048247499447	.
chrXII	721348	721496	nuc46078	-0.275798857700694	.
chrXII	721928	722076	nuc46081	-0.285022913383527	.
chrXII	722612	722760	nuc46084	-0.272307729443944	.
chrXII	723985	724133	nuc46089	-0.414685867720874	.
chrXII	727251	727399	nuc46108	-0.294482365392775	.
chrXII	729988	730136	nuc46123	-0.249565351915575	.
chrXII	735220	735368	nuc46148	-0.282924493104407	.
chrXII	738825	738973	nuc46167	-0.312281543200511	.
chrXII	739224	739372	nuc46169	-0.29885154991403	.
chrXII	739409	739557	nuc46170	-0.280370756245755	.
chrXII	746219	746367	nuc46206	-0.242649223872162	.
chrXII	746404	746552	nuc46207	-0.483412436932705	.
chrXII	747809	747957	nuc46215	-0.44838821093864	.
chrXII	748374	748522	nuc46218	-0.247876640616277	.
chrXII	748725	748873	nuc46220	-0.436795990493333	.
chrXII	752739	752887	nuc46242	-0.259846901309931	.
chrXII	760505	760653	nuc46283	-0.262092859756967	.
chrXII	760684	760832	nuc46284	-0.263505802034462	.
chrXII	764058	764206	nuc46303	-0.270561316669059	.
chrXII	778684	778832	nuc46387	-0.269537332641168	.
chrXII	783376	783524	nuc46412	-0.255818259592307	.
chrXII	784015	784163	nuc46415	-0.272606774305413	.
chrXII	791135	791283	nuc46451	-0.260857183782956	.
chrXII	808318	808466	nuc46542	-0.265087753871738	.
chrXII	816976	817124	nuc46588	-0.261662735479131	.
chrXII	818353	818501	nuc46596	-0.28919053497102	.
chrXII	821088	821236	nuc46608	-0.262656036643394	.
chrXII	828245	828393	nuc46648	-0.248914764673458	.
chrXII	837073	837221	nuc46698	-0.268177495294211	.
chrXII	871608	871756	nuc46889	-0.318705962903838	.
chrXII	877597	877745	nuc46922	-0.331832374375009	.
chrXII	896628	896776	nuc47026	-0.275777468948976	.
chrXII	911555	911703	nuc47108	-0.324864473358687	.
chrXII	913433	913581	nuc47118	-0.263964978649826	.
chrXII	915616	915764	nuc47130	-0.246649747063505	.
chrXII	932417	932565	nuc47219	-0.278841229931362	.
chrXII	934962	935110	nuc47234	-0.410167377280332	.
chrXII	937971	938119	nuc47251	-0.2434353674327	.
chrXII	947284	947432	nuc47278	-0.282740502995709	.
chrXII	950957	951105	nuc47297	-0.377422375561419	.
chrXII	959331	959479	nuc47343	-0.268350321792214	.
chrXII	963446	963594	nuc47364	-0.296285711048337	.
chrXII	972739	972887	nuc47420	-0.289649569287959	.
chrXII	988313	988461	nuc47483	-0.260445852952833	.
chrXII	991723	991871	nuc47504	-0.263958407938432	.
chrXII	994817	994965	nuc47521	-0.28994464688079	.
chrXII	998237	998385	nuc47541	-0.342431190192929	.
chrXII	1009191	1009339	nuc47601	-0.277030936999551	.
chrXII	1009772	1009920	nuc47604	-0.332479757010027	.
chrXII	1011914	1012062	nuc47616	-0.360496032896007	.
chrXII	1012404	1012552	nuc47617	-0.246042970757069	.
chrXII	1012701	1012849	nuc47619	-0.25230448162346	.
chrXII	1013555	1013703	nuc47624	-0.270287963503634	.
chrXII	1014113	1014261	nuc47627	-0.313644267820702	.
chrXII	1023554	1023702	nuc47681	-0.258895878569366	.
chrXII	1024524	1024672	nuc47686	-0.272446408901858	.
chrXII	1028143	1028291	nuc47705	-0.269366865097331	.
chrXII	1028798	1028946	nuc47706	-0.249477969149383	.
chrXII	1030966	1031114	nuc47718	-0.304175150299952	.
chrXII	1033453	1033601	nuc47732	-0.520854511345562	.
chrXII	1039357	1039505	nuc47767	-0.265525681710622	.
chrXII	1044508	1044656	nuc47796	-0.263448556115439	.
chrXII	1051658	1051806	nuc47840	-0.258104564699537	.
chrXII	1058315	1058463	nuc47877	-0.295683245606292	.
chrXII	1064644	1064792	nuc47910	-0.319909147643987	.
chrIII	611	759	nuc47916	-0.425731459982489	.
chrIII	2460	2608	nuc47924	-0.485831893251812	.
chrIII	19568	19716	nuc47997	-0.250839168944184	.
chrIII	26136	26284	nuc48033	-0.267430408339211	.
chrIII	28879	29027	nuc48048	-0.252865943539142	.
chrIII	30688	30836	nuc48056	-0.262734271686058	.
chrIII	33042	33190	nuc48070	-0.25632127056785	.
chrIII	42638	42786	nuc48124	-0.358754604760602	.
chrIII	48315	48463	nuc48156	-0.259501334685587	.
chrIII	52137	52285	nuc48175	-0.258840118231076	.
chrIII	53467	53615	nuc48182	-0.268372872513	.
chrIII	63135	63283	nuc48235	-0.249938468166516	.
chrIII	63549	63697	nuc48237	-0.269643937740593	.
chrIII	64997	65145	nuc48245	-0.248435843560706	.
chrIII	65488	65636	nuc48248	-0.353257067932882	.
chrIII	69342	69490	nuc48269	-0.315930143296129	.
chrIII	70094	70242	nuc48273	-0.243743302481587	.
chrIII	74779	74927	nuc48299	-0.267960672465313	.
chrIII	79065	79213	nuc48319	-0.253254454606125	.
chrIII	80442	80590	nuc48326	-0.306430654655054	.
chrIII	91517	91665	nuc48358	-0.276476955608302	.
chrIII	93246	93394	nuc48368	-0.267876456640305	.
chrIII	94070	94218	nuc48373	-0.267002239164187	.
chrIII	95086	95234	nuc48379	-0.426785638185159	.
chrIII	95470	95618	nuc48381	-0.243674007724396	.
chrIII	96835	96983	nuc48388	-0.257122831370285	.
chrIII	104066	104214	nuc48428	-0.377303304731748	.
chrIII	105746	105894	nuc48436	-0.351370518586897	.
chrIII	106062	106210	nuc48438	-0.285340198160449	.
chrIII	107163	107311	nuc48444	-0.310472227769288	.
chrIII	164132	164280	nuc48733	-0.250745510916092	.
chrIII	166938	167086	nuc48747	-0.701978614073825	.
chrIII	167889	168037	nuc48752	-0.335492529426843	.
chrIII	170376	170524	nuc48762	-0.247222190573436	.
chrIII	170549	170697	nuc48763	-0.29317301995427	.
chrIII	176046	176194	nuc48794	-0.247360250877955	.
chrIII	179145	179293	nuc48809	-0.248973008941817	.
chrIII	181797	181945	nuc48824	-0.315200971340241	.
chrIII	193259	193407	nuc48889	-0.397686237070893	.
chrIII	197372	197520	nuc48912	-0.302823238083604	.
chrIII	213584	213732	nuc48994	-0.304557674681852	.
chrIII	215468	215616	nuc49004	-0.250035400040726	.
chrIII	216116	216264	nuc49008	-0.262508070728972	.
chrIII	216290	216438	nuc49009	-0.402762163434325	.
chrIII	220988	221136	nuc49035	-0.280116220015279	.
chrIII	232326	232474	nuc49097	-0.272102832720114	.
chrIII	233997	234145	nuc49106	-0.463094666215046	.
chrIII	242742	242890	nuc49155	-0.418574512571241	.
chrIII	247092	247240	nuc49179	-0.315838449950278	.
chrIII	249740	249888	nuc49194	-0.369863821026699	.
chrIII	252980	253128	nuc49213	-0.312815030706554	.
chrIII	253514	253662	nuc49216	-0.246935185435971	.
chrIII	256897	257045	nuc49236	-0.332736255636428	.
chrIII	258825	258973	nuc49246	-0.268047372696818	.
chrIII	260973	261121	nuc49258	-0.264148524251197	.
chrIII	261152	261300	nuc49259	-0.29085609038362	.
chrIII	262170	262318	nuc49265	-0.278183064218648	.
chrIII	264599	264747	nuc49277	-0.328865186368019	.
chrIII	266369	266517	nuc49287	-0.317739107922102	.
chrIII	266825	266973	nuc49290	-0.273453294485523	.
chrIII	271130	271278	nuc49315	-0.268009147323242	.
chrIII	271511	271659	nuc49317	-0.282249982428063	.
chrIII	278068	278216	nuc49354	-0.293479346377889	.
chrIII	279573	279721	nuc49363	-0.276694171511053	.
chrIII	284653	284801	nuc49393	-0.282428436740666	.
chrIII	291520	291668	nuc49432	-0.319386513787625	.
chrIII	313266	313414	nuc49550	-0.375292017757526	.
chrIII	314075	314223	nuc49554	-0.295725297185954	.
chrX	36873	37021	nuc49659	-0.249051495271528	.
chrX	40040	40188	nuc49678	-0.314307925066498	.
chrX	53455	53603	nuc49753	-0.411999204893923	.
chrX	54333	54481	nuc49759	-0.250576926183393	.
chrX	55799	55947	nuc49766	-0.258220667736803	.
chrX	60288	60436	nuc49789	-0.295810064246525	.
chrX	64428	64576	nuc49811	-0.567083730104253	.
chrX	67961	68109	nuc49831	-0.253632489273949	.
chrX	70704	70852	nuc49847	-0.24311873234205	.
chrX	79767	79915	nuc49895	-0.249012490956628	.
chrX	81447	81595	nuc49904	-0.281114265533986	.
chrX	82726	82874	nuc49911	-0.243033706831473	.
chrX	83956	84104	nuc49917	-0.317311687705213	.
chrX	89808	89956	nuc49951	-0.244404083964232	.
chrX	93772	93920	nuc49970	-0.282878334858127	.
chrX	94681	94829	nuc49975	-0.249428014960738	.
chrX	95296	95444	nuc49978	-0.258322243840964	.
chrX	100446	100594	nuc50007	-0.315954844867904	.
chrX	104661	104809	nuc50030	-0.32670931074713	.
chrX	109751	109899	nuc50059	-0.405180667067852	.
chrX	111090	111238	nuc50066	-0.305524633315188	.
chrX	114862	115010	nuc50086	-0.294144303787411	.
chrX	124316	124464	nuc50134	-0.453854650494467	.
chrX	132836	132984	nuc50182	-0.242496918571697	.
chrX	139200	139348	nuc50218	-0.25987501282156	.
chrX	147405	147553	nuc50265	-0.287154510812584	.
chrX	153169	153317	nuc50296	-0.347609246926914	.
chrX	154448	154596	nuc50299	-0.347054309622397	.
chrX	162753	162901	nuc50341	-0.438403141279759	.
chrX	167936	168084	nuc50370	-0.265206094394897	.
chrX	175673	175821	nuc50411	-0.290420000641352	.
chrX	181117	181265	nuc50440	-0.297488679195345	.
chrX	184789	184937	nuc50461	-0.299809683616036	.
chrX	185090	185238	nuc50463	-0.246559189242047	.
chrX	187361	187509	nuc50476	-0.438510978584679	.
chrX	188145	188293	nuc50480	-0.278083015248677	.
chrX	189858	190006	nuc50491	-0.299718286521307	.
chrX	192409	192557	nuc50505	-0.327569259647096	.
chrX	192596	192744	nuc50506	-0.449449150289458	.
chrX	192898	193046	nuc50508	-0.492225302798335	.
chrX	205571	205719	nuc50565	-0.310081283086679	.
chrX	208624	208772	nuc50582	-0.279241937764643	.
chrX	210054	210202	nuc50590	-0.366496861980302	.
chrX	211050	211198	nuc50596	-0.38741786414803	.
chrX	212056	212204	nuc50602	-0.243893865246187	.
chrX	214295	214443	nuc50614	-0.379645047607004	.
chrX	215922	216070	nuc50623	-0.433631006377482	.
chrX	217222	217370	nuc50631	-0.458394628783142	.
chrX	223696	223844	nuc50666	-0.266824269770956	.
chrX	229397	229545	nuc50696	-0.262097171190345	.
chrX	230964	231112	nuc50705	-0.350257955915166	.
chrX	245068	245216	nuc50783	-0.245056626065663	.
chrX	245536	245684	nuc50785	-0.26711716037994	.
chrX	258073	258221	nuc50854	-0.443070268590332	.
chrX	261675	261823	nuc50877	-0.326980584577332	.
chrX	268830	268978	nuc50914	-0.243622266090922	.
chrX	269034	269182	nuc50915	-0.279643437019071	.
chrX	273736	273884	nuc50944	-0.315109627363443	.
chrX	275841	275989	nuc50956	-0.276895355120716	.
chrX	278457	278605	nuc50970	-0.260431060817324	.
chrX	286812	286960	nuc51020	-0.572681138330644	.
chrX	289144	289292	nuc51034	-0.244963651999735	.
chrX	290148	290296	nuc51039	-0.284180856805144	.
chrX	293098	293246	nuc51056	-0.289252233260113	.
chrX	295499	295647	nuc51068	-0.255766009506182	.
chrX	295829	295977	nuc51070	-0.282834048476839	.
chrX	303577	303725	nuc51114	-0.257481970837704	.
chrX	306025	306173	nuc51127	-0.379724496594824	.
chrX	310224	310372	nuc51151	-0.292837939473643	.
chrX	310832	310980	nuc51154	-0.288659375091063	.
chrX	312611	312759	nuc51164	-0.29871627530917	.
chrX	314444	314592	nuc51174	-0.400474585420273	.
chrX	315907	316055	nuc51183	-0.272352585496561	.
chrX	317219	317367	nuc51191	-0.493014314331462	.
chrX	317586	317734	nuc51193	-0.296136791844754	.
chrX	324899	325047	nuc51236	-0.323179226919309	.
chrX	334572	334720	nuc51288	-0.270581183759808	.
chrX	338335	338483	nuc51308	-0.401221169518467	.
chrX	356347	356495	nuc51401	-0.333688682249139	.
chrX	356883	357031	nuc51404	-0.267642506611017	.
chrX	357208	357356	nuc51406	-0.270452148946149	.
chrX	358005	358153	nuc51410	-0.299110427646678	.
chrX	360273	360421	nuc51423	-0.243259329916514	.
chrX	365020	365168	nuc51449	-0.254732323185306	.
chrX	365218	365366	nuc51450	-0.248862758516671	.
chrX	376957	377105	nuc51513	-0.255906507966775	.
chrX	383095	383243	nuc51547	-0.253889621037408	.
chrX	385253	385401	nuc51559	-0.447002365070765	.
chrX	386821	386969	nuc51567	-0.533975412057162	.
chrX	387349	387497	nuc51570	-0.418331294100819	.
chrX	394060	394208	nuc51605	-0.279690750481465	.
chrX	394957	395105	nuc51610	-0.251816500288291	.
chrX	396136	396284	nuc51617	-0.583310188967149	.
chrX	400726	400874	nuc51642	-0.357325371261192	.
chrX	410742	410890	nuc51698	-0.248051374014889	.
chrX	420117	420265	nuc51749	-0.273491383416768	.
chrX	424715	424863	nuc51774	-0.287755446762544	.
chrX	431574	431722	nuc51811	-0.270959188148132	.
chrX	434838	434986	nuc51829	-0.262116907454091	.
chrX	439166	439314	nuc51851	-0.31289730890782	.
chrX	441169	441317	nuc51862	-0.280745667353564	.
chrX	445831	445979	nuc51886	-0.254857081664642	.
chrX	447197	447345	nuc51893	-0.652542201903225	.
chrX	464964	465112	nuc51995	-0.274048710756656	.
chrX	489086	489234	nuc52070	-0.248200704884202	.
chrX	491040	491188	nuc52081	-0.336104253568018	.
chrX	496180	496328	nuc52111	-0.286055443342446	.
chrX	497827	497975	nuc52120	-0.292477969706032	.
chrX	504247	504395	nuc52157	-0.24405429624395	.
chrX	509802	509950	nuc52189	-0.413833465151261	.
chrX	513710	513858	nuc52211	-0.323930354781054	.
chrX	513983	514131	nuc52212	-0.294654733506375	.
chrX	520186	520334	nuc52246	-0.254515075373493	.
chrX	524950	525098	nuc52270	-0.369483739383488	.
chrX	526145	526293	nuc52275	-0.333087163720974	.
chrX	528378	528526	nuc52287	-0.27644043550767	.
chrX	532191	532339	nuc52307	-0.244665453227953	.
chrX	534124	534272	nuc52319	-0.258686686925183	.
chrX	536764	536912	nuc52335	-0.410365162623945	.
chrX	539072	539220	nuc52346	-0.431981778942553	.
chrX	542763	542911	nuc52364	-0.314066627292579	.
chrX	543132	543280	nuc52365	-0.244819310742254	.
chrX	549152	549300	nuc52399	-0.260232010259788	.
chrX	552301	552449	nuc52416	-0.25759148999474	.
chrX	569320	569468	nuc52510	-0.33213386813282	.
chrX	569895	570043	nuc52514	-0.318383174585942	.
chrX	571544	571692	nuc52524	-0.282641346960372	.
chrX	571845	571993	nuc52526	-0.422243761888801	.
chrX	572480	572628	nuc52529	-0.282332424811091	.
chrX	573445	573593	nuc52534	-0.249114123894517	.
chrX	578368	578516	nuc52560	-0.244341060164113	.
chrX	581154	581302	nuc52574	-0.307436116986685	.
chrX	582090	582238	nuc52579	-0.270373893513992	.
[truncated: 376 more rows]

## Sheet: unstable
chrV	7861	7981	sub.nuc22	-0.200043001904377	.
chrV	9761	9881	sub.nuc34	-0.384207630681136	.
chrV	18981	19101	sub.nuc95	-0.355404842171506	.
chrV	23521	23641	sub.nuc120	-0.288099453880361	.
chrV	23661	23781	sub.nuc121	-0.236810376042904	.
chrV	26501	26621	sub.nuc140	-0.288061226055102	.
chrV	27301	27421	sub.nuc146	-0.372709851949513	.
chrV	31321	31441	sub.nuc173	-0.27199982625584	.
chrV	32821	32941	sub.nuc184	-0.203385484227997	.
chrV	35921	36041	sub.nuc206	-0.207486990051282	.
chrV	39701	39821	sub.nuc229	-0.321673536918494	.
chrV	42701	42821	sub.nuc248	-0.365558617912995	.
chrV	43081	43201	sub.nuc251	-0.244405506010254	.
chrV	46921	47041	sub.nuc274	-0.231456735482511	.
chrV	51661	51781	sub.nuc304	-0.272547809343738	.
chrV	56421	56541	sub.nuc336	-0.281732449106612	.
chrV	58181	58301	sub.nuc347	-0.42267047718278	.
chrV	60941	61061	sub.nuc364	-0.239103531248119	.
chrV	63221	63341	sub.nuc377	-0.320320537574909	.
chrV	66881	67001	sub.nuc401	-0.361524348085037	.
chrV	69361	69481	sub.nuc421	-0.217497437083059	.
chrV	70261	70381	sub.nuc427	-0.225516847990455	.
chrV	73421	73541	sub.nuc447	-0.217848944019705	.
chrV	75681	75801	sub.nuc462	-0.251828095258086	.
chrV	77461	77581	sub.nuc474	-0.21783536290998	.
chrV	77641	77761	sub.nuc475	-0.224342907070569	.
chrV	79601	79721	sub.nuc488	-0.204450370661016	.
chrV	80201	80321	sub.nuc492	-0.416304013647806	.
chrV	80521	80641	sub.nuc493	-0.263224775372838	.
chrV	85521	85641	sub.nuc525	-0.21825289179206	.
chrV	90041	90161	sub.nuc554	-0.523004479411682	.
chrV	94041	94161	sub.nuc580	-0.251600093038812	.
chrV	97521	97641	sub.nuc603	-0.240861219385542	.
chrV	97901	98021	sub.nuc605	-0.225795646518919	.
chrV	99501	99621	sub.nuc617	-0.301135774904557	.
chrV	106201	106321	sub.nuc660	-0.561798764585569	.
chrV	106941	107061	sub.nuc665	-0.424149599807959	.
chrV	110621	110741	sub.nuc688	-0.257470654548109	.
chrV	111161	111281	sub.nuc691	-0.414971720599132	.
chrV	120381	120501	sub.nuc753	-0.471383099314886	.
chrV	121321	121441	sub.nuc759	-0.285564422578724	.
chrV	124241	124361	sub.nuc778	-0.223952432878825	.
chrV	126421	126541	sub.nuc793	-0.339757924667794	.
chrV	128401	128521	sub.nuc807	-0.509277617956564	.
chrV	131021	131141	sub.nuc824	-0.245255913426395	.
chrV	131481	131601	sub.nuc827	-0.346965268755283	.
chrV	132821	132941	sub.nuc835	-0.350674590413027	.
chrV	133821	133941	sub.nuc841	-0.353197765626765	.
chrV	140921	141041	sub.nuc887	-0.221598708034071	.
chrV	141561	141681	sub.nuc890	-0.251458610834566	.
chrV	142981	143101	sub.nuc900	-0.211198080261212	.
chrV	144101	144221	sub.nuc909	-0.468680466003085	.
chrV	146781	146901	sub.nuc927	-0.385387659746271	.
chrV	150081	150201	sub.nuc949	-0.385788468485198	.
chrV	152761	152881	sub.nuc965	-0.270772863174418	.
chrV	156581	156701	sub.nuc988	-0.201247156244245	.
chrV	159201	159321	sub.nuc1004	-0.198318267134742	.
chrV	162521	162641	sub.nuc1025	-0.378722859390489	.
chrV	171921	172041	sub.nuc1084	-0.282341987160188	.
chrV	177601	177721	sub.nuc1116	-0.322032486601314	.
chrV	178601	178721	sub.nuc1123	-0.290192374646338	.
chrV	182381	182501	sub.nuc1147	-0.400002931390439	.
chrV	184301	184421	sub.nuc1160	-0.530611603679885	.
chrV	188101	188221	sub.nuc1184	-0.319187987288013	.
chrV	192701	192821	sub.nuc1216	-0.253905846247887	.
chrV	194641	194761	sub.nuc1230	-0.246899460061983	.
chrV	194961	195081	sub.nuc1232	-0.231920725696343	.
chrV	196761	196881	sub.nuc1242	-0.289897786392898	.
chrV	198621	198741	sub.nuc1253	-0.392079663571305	.
chrV	200901	201021	sub.nuc1270	-0.204834171392532	.
chrV	201961	202081	sub.nuc1277	-0.455921750059668	.
chrV	202701	202821	sub.nuc1282	-0.337747468833595	.
chrV	205041	205161	sub.nuc1297	-0.380918170334018	.
chrV	207441	207561	sub.nuc1311	-0.225585241220078	.
chrV	208581	208701	sub.nuc1318	-0.263784654938839	.
chrV	210321	210441	sub.nuc1329	-0.360344352805837	.
chrV	212501	212621	sub.nuc1342	-0.271824054755531	.
chrV	214801	214921	sub.nuc1356	-0.435994102046219	.
chrV	229561	229681	sub.nuc1450	-0.567586782776572	.
chrV	234721	234841	sub.nuc1483	-0.558485906676186	.
chrV	238541	238661	sub.nuc1506	-0.235286899431117	.
chrV	241141	241261	sub.nuc1522	-0.251055133616267	.
chrV	242281	242401	sub.nuc1528	-0.256741878857358	.
chrV	246701	246821	sub.nuc1559	-0.3854948914519	.
chrV	248301	248421	sub.nuc1569	-0.362657947679248	.
chrV	254461	254581	sub.nuc1607	-0.447972636308611	.
chrV	261341	261461	sub.nuc1651	-0.200073588605456	.
chrV	261781	261901	sub.nuc1654	-0.228111898040567	.
chrV	264321	264441	sub.nuc1669	-0.374042937129381	.
chrV	270501	270621	sub.nuc1709	-0.252926507721243	.
chrV	271581	271701	sub.nuc1717	-0.224342907070569	.
chrV	272281	272401	sub.nuc1721	-0.20445352322685	.
chrV	274281	274401	sub.nuc1733	-0.308694108045098	.
chrV	277441	277561	sub.nuc1756	-0.319818026689762	.
chrV	281421	281541	sub.nuc1780	-0.494278639966647	.
chrV	285001	285121	sub.nuc1800	-0.199282456707662	.
chrV	291601	291721	sub.nuc1842	-0.352880594065188	.
chrV	292741	292861	sub.nuc1850	-0.252448743410856	.
chrV	295241	295361	sub.nuc1866	-0.218520424742515	.
chrV	298541	298661	sub.nuc1889	-0.325243049513371	.
chrV	302561	302681	sub.nuc1916	-0.332901739284282	.
chrV	304601	304721	sub.nuc1928	-0.252480558461501	.
chrV	306141	306261	sub.nuc1936	-0.259103419910399	.
chrV	311621	311741	sub.nuc1973	-0.217149675162052	.
chrV	316561	316681	sub.nuc2006	-0.208158445252797	.
chrV	318601	318721	sub.nuc2020	-0.253978964114372	.
chrV	319781	319901	sub.nuc2028	-0.285365561008404	.
chrV	322401	322521	sub.nuc2043	-0.260879581360686	.
chrV	326021	326141	sub.nuc2065	-0.323317607970275	.
chrV	327061	327181	sub.nuc2072	-0.408921996757806	.
chrV	328201	328321	sub.nuc2079	-0.335897604140019	.
chrV	332921	333041	sub.nuc2109	-0.319142921415762	.
chrV	337701	337821	sub.nuc2142	-0.246808190071495	.
chrV	342421	342541	sub.nuc2173	-0.227253393843336	.
chrV	343281	343401	sub.nuc2179	-0.349419678086691	.
chrV	349461	349581	sub.nuc2216	-0.366865692616164	.
chrV	349741	349861	sub.nuc2218	-0.276705829378719	.
chrV	351381	351501	sub.nuc2229	-0.522402829911532	.
chrV	353541	353661	sub.nuc2243	-0.320525175623989	.
chrV	359121	359241	sub.nuc2278	-0.356081480193014	.
chrV	366601	366721	sub.nuc2327	-0.2480853802422	.
chrV	372081	372201	sub.nuc2362	-0.400742583804078	.
chrV	377801	377921	sub.nuc2399	-0.246913234306683	.
chrV	386221	386341	sub.nuc2449	-0.224342907070569	.
chrV	386921	387041	sub.nuc2453	-0.271812799250545	.
chrV	395081	395201	sub.nuc2507	-0.223776902091029	.
chrV	396561	396681	sub.nuc2517	-0.206363822238476	.
chrV	399281	399401	sub.nuc2534	-0.306662448184192	.
chrV	400921	401041	sub.nuc2544	-0.326328758935578	.
chrV	414281	414401	sub.nuc2624	-0.382360369540513	.
chrV	416601	416721	sub.nuc2638	-0.208158445252797	.
chrV	422901	423021	sub.nuc2679	-0.221587794675602	.
chrV	432881	433001	sub.nuc2744	-0.203906632295449	.
chrV	434121	434241	sub.nuc2752	-0.260851368095501	.
chrV	435521	435641	sub.nuc2760	-0.25199272732716	.
chrV	436341	436461	sub.nuc2765	-0.205416020348812	.
chrV	437041	437161	sub.nuc2769	-0.293648278186688	.
chrV	437841	437961	sub.nuc2775	-0.227555133359747	.
chrV	439001	439121	sub.nuc2782	-0.237995819826751	.
chrV	452821	452941	sub.nuc2835	-0.249370586928416	.
chrV	453181	453301	sub.nuc2837	-0.26037753632709	.
chrV	455141	455261	sub.nuc2850	-0.22242395450734	.
chrV	456121	456241	sub.nuc2856	-0.447723001145332	.
chrV	456501	456621	sub.nuc2858	-0.209347059949554	.
chrV	460281	460401	sub.nuc2883	-0.321199500923288	.
chrV	462341	462461	sub.nuc2896	-0.293069292160682	.
chrV	462441	462561	sub.nuc2897	-0.214839438466016	.
chrV	467541	467661	sub.nuc2929	-0.352451074346004	.
chrV	472541	472661	sub.nuc2960	-0.352104528131292	.
chrV	474841	474961	sub.nuc2975	-0.333811857500754	.
chrV	483141	483261	sub.nuc3024	-0.286624881138051	.
chrV	484361	484481	sub.nuc3033	-0.290317007643598	.
chrV	491301	491421	sub.nuc3076	-0.200204656605727	.
chrV	498881	499001	sub.nuc3088	-0.267133482118738	.
chrV	500421	500541	sub.nuc3098	-0.345756764442765	.
chrV	502941	503061	sub.nuc3112	-0.30225831828228	.
chrV	517661	517781	sub.nuc3208	-0.296577220163231	.
chrV	525761	525881	sub.nuc3259	-0.36434130008752	.
chrV	526821	526941	sub.nuc3265	-0.221907356836961	.
chrV	536101	536221	sub.nuc3325	-0.249398391531423	.
chrV	539321	539441	sub.nuc3346	-0.30725489868537	.
chrV	541501	541621	sub.nuc3359	-0.263386418809229	.
chrV	544821	544941	sub.nuc3381	-0.209566625536407	.
chrV	546581	546701	sub.nuc3391	-0.324233503835293	.
chrV	547461	547581	sub.nuc3395	-0.201012772727829	.
chrV	559121	559241	sub.nuc3469	-0.306311938559418	.
chrV	560481	560601	sub.nuc3478	-0.448327461727598	.
chrV	561501	561621	sub.nuc3485	-0.320480835337907	.
chrV	567741	567861	sub.nuc3525	-0.327461209121901	.
chrII	7221	7341	sub.nuc3563	-0.342397673040008	.
chrII	8261	8381	sub.nuc3569	-0.352792999887335	.
chrII	10541	10661	sub.nuc3583	-0.312573905652615	.
chrII	13981	14101	sub.nuc3605	-0.257576345411351	.
chrII	17961	18081	sub.nuc3630	-0.501039595753486	.
chrII	23821	23941	sub.nuc3666	-0.498518134579351	.
chrII	28901	29021	sub.nuc3698	-0.205814820713496	.
chrII	40621	40741	sub.nuc3744	-0.567692542040739	.
chrII	47201	47321	sub.nuc3781	-0.302026976561096	.
chrII	48661	48781	sub.nuc3791	-0.26299665475425	.
chrII	62721	62841	sub.nuc3877	-0.257394957099467	.
chrII	63521	63641	sub.nuc3884	-0.369257744991572	.
chrII	69561	69681	sub.nuc3922	-0.225209534455313	.
chrII	73041	73161	sub.nuc3943	-0.203782710855017	.
chrII	73641	73761	sub.nuc3947	-0.234018495851236	.
chrII	80801	80921	sub.nuc3988	-0.580169234952153	.
chrII	82381	82501	sub.nuc3999	-0.213054250532645	.
chrII	86641	86761	sub.nuc4026	-0.209439658496652	.
chrII	88321	88441	sub.nuc4039	-0.318971777905722	.
chrII	90501	90621	sub.nuc4050	-0.417275380558001	.
chrII	92201	92321	sub.nuc4060	-0.223262351889598	.
chrII	96161	96281	sub.nuc4082	-0.375326518031688	.
chrII	96261	96381	sub.nuc4083	-0.241888401182859	.
chrII	101021	101141	sub.nuc4112	-0.286447004750447	.
chrII	101741	101861	sub.nuc4116	-0.545808764175756	.
chrII	107521	107641	sub.nuc4152	-0.250128807749414	.
chrII	111241	111361	sub.nuc4176	-0.340875845613176	.
chrII	113481	113601	sub.nuc4190	-0.348377455593513	.
chrII	116961	117081	sub.nuc4211	-0.256545754436529	.
chrII	122141	122261	sub.nuc4244	-0.251026708774713	.
chrII	124861	124981	sub.nuc4261	-0.371100326692937	.
chrII	126141	126261	sub.nuc4269	-0.280255890256316	.
chrII	126361	126481	sub.nuc4270	-0.220061820622814	.
chrII	128921	129041	sub.nuc4286	-0.267910921750674	.
chrII	132241	132361	sub.nuc4304	-0.558127923449591	.
chrII	135741	135861	sub.nuc4326	-0.292567790512333	.
chrII	136341	136461	sub.nuc4329	-0.232524698594223	.
chrII	140561	140681	sub.nuc4354	-0.201328529686174	.
chrII	142941	143061	sub.nuc4370	-0.246899460061983	.
chrII	143681	143801	sub.nuc4375	-0.357076107749723	.
chrII	146961	147081	sub.nuc4395	-0.251621619329324	.
chrII	151261	151381	sub.nuc4421	-0.297052535640395	.
chrII	153741	153861	sub.nuc4436	-0.371629001318031	.
chrII	158501	158621	sub.nuc4465	-0.282104063272158	.
chrII	159161	159281	sub.nuc4469	-0.241334827418755	.
chrII	159921	160041	sub.nuc4474	-0.211818039586631	.
chrII	161501	161621	sub.nuc4484	-0.418688018389085	.
chrII	164161	164281	sub.nuc4501	-0.218277440470299	.
chrII	164281	164401	sub.nuc4502	-0.210282928374541	.
chrII	166981	167101	sub.nuc4520	-0.310545378921825	.
chrII	168241	168361	sub.nuc4527	-0.211189709937229	.
chrII	170401	170521	sub.nuc4541	-0.199874421334997	.
chrII	171281	171401	sub.nuc4547	-0.236771062620759	.
chrII	172321	172441	sub.nuc4553	-0.255832514939185	.
chrII	177601	177721	sub.nuc4586	-0.256916826134203	.
chrII	181401	181521	sub.nuc4609	-0.222985536975746	.
chrII	182161	182281	sub.nuc4614	-0.378397160373252	.
chrII	186561	186681	sub.nuc4640	-0.429522404546301	.
chrII	191801	191921	sub.nuc4671	-0.358546538499475	.
chrII	196161	196281	sub.nuc4697	-0.459016329672088	.
chrII	201781	201901	sub.nuc4730	-0.262922344472489	.
chrII	203341	203461	sub.nuc4738	-0.20513334409276	.
chrII	209021	209141	sub.nuc4772	-0.244866245268471	.
chrII	209461	209581	sub.nuc4775	-0.222164510368948	.
chrII	216461	216581	sub.nuc4819	-0.355073461885847	.
chrII	217181	217301	sub.nuc4823	-0.347257921821471	.
chrII	235981	236101	sub.nuc4904	-0.203382042097078	.
chrII	237521	237641	sub.nuc4913	-0.200516947611015	.
chrII	241481	241601	sub.nuc4940	-0.360344352805837	.
chrII	242601	242721	sub.nuc4947	-0.519115935684473	.
chrII	246701	246821	sub.nuc4976	-0.589626519401308	.
chrII	247461	247581	sub.nuc4981	-0.208667863525138	.
chrII	256881	257001	sub.nuc5033	-0.297570806896697	.
chrII	258061	258181	sub.nuc5040	-0.288366428726379	.
chrII	267421	267541	sub.nuc5051	-0.235518106993322	.
chrII	270101	270221	sub.nuc5067	-0.234181595573927	.
chrII	273881	274001	sub.nuc5090	-0.261043854439855	.
chrII	275641	275761	sub.nuc5099	-0.283866315777097	.
chrII	276581	276701	sub.nuc5105	-0.45140170281881	.
chrII	288121	288241	sub.nuc5178	-0.416664168357928	.
chrII	289201	289321	sub.nuc5184	-0.26625944017606	.
chrII	294081	294201	sub.nuc5213	-0.327440395572857	.
chrII	297841	297961	sub.nuc5236	-0.273960017927916	.
chrII	301381	301501	sub.nuc5253	-0.284852369834615	.
chrII	301621	301741	sub.nuc5255	-0.354401713930453	.
chrII	306061	306181	sub.nuc5282	-0.213823635815253	.
chrII	307001	307121	sub.nuc5287	-0.248173567779602	.
chrII	307401	307521	sub.nuc5290	-0.212593689694463	.
chrII	308741	308861	sub.nuc5298	-0.208342473952138	.
chrII	310381	310501	sub.nuc5308	-0.279386838210763	.
chrII	311541	311661	sub.nuc5315	-0.30537380187865	.
chrII	315341	315461	sub.nuc5338	-0.355298885026537	.
chrII	318061	318181	sub.nuc5357	-0.404300876188078	.
chrII	319581	319701	sub.nuc5369	-0.198887421075499	.
chrII	321641	321761	sub.nuc5381	-0.350532406753382	.
chrII	324101	324221	sub.nuc5398	-0.455569453789316	.
chrII	329681	329801	sub.nuc5430	-0.239250119386964	.
chrII	330281	330401	sub.nuc5434	-0.335179778693174	.
chrII	331581	331701	sub.nuc5444	-0.412011637658379	.
chrII	334041	334161	sub.nuc5459	-0.236998433354049	.
chrII	338461	338581	sub.nuc5488	-0.37208007007561	.
chrII	339421	339541	sub.nuc5494	-0.304890045237884	.
chrII	340821	340941	sub.nuc5504	-0.448625990970166	.
chrII	341761	341881	sub.nuc5510	-0.215887003857552	.
chrII	344181	344301	sub.nuc5524	-0.19888309233559	.
chrII	350901	351021	sub.nuc5563	-0.337337223883026	.
chrII	360341	360461	sub.nuc5618	-0.285037311650935	.
chrII	362681	362801	sub.nuc5633	-0.361553309697383	.
chrII	366641	366761	sub.nuc5658	-0.400179000409033	.
chrII	369821	369941	sub.nuc5680	-0.310922108215959	.
chrII	373041	373161	sub.nuc5700	-0.238290712818573	.
chrII	376121	376241	sub.nuc5722	-0.227454455179034	.
chrII	377661	377781	sub.nuc5731	-0.201624832551972	.
chrII	380021	380141	sub.nuc5746	-0.313709652090868	.
chrII	381481	381601	sub.nuc5754	-0.220209794102708	.
chrII	382941	383061	sub.nuc5763	-0.245678811365168	.
chrII	389961	390081	sub.nuc5806	-0.399502220481467	.
chrII	391701	391821	sub.nuc5818	-0.214487174531627	.
chrII	398341	398461	sub.nuc5859	-0.430338114534608	.
chrII	400961	401081	sub.nuc5874	-0.330165374073014	.
chrII	405401	405521	sub.nuc5903	-0.386940301160126	.
chrII	409221	409341	sub.nuc5925	-0.250951011250075	.
chrII	410861	410981	sub.nuc5936	-0.211161511961687	.
chrII	413801	413921	sub.nuc5952	-0.216442578542054	.
chrII	414041	414161	sub.nuc5954	-0.201154745583769	.
chrII	418181	418301	sub.nuc5977	-0.469123221505341	.
chrII	419281	419401	sub.nuc5984	-0.263182657979175	.
chrII	419741	419861	sub.nuc5987	-0.231863734904931	.
chrII	425881	426001	sub.nuc6026	-0.347808468687321	.
chrII	427541	427661	sub.nuc6036	-0.298523289415844	.
chrII	429381	429501	sub.nuc6046	-0.285994633868645	.
chrII	434141	434261	sub.nuc6076	-0.268845424280002	.
chrII	435761	435881	sub.nuc6086	-0.585371010070871	.
chrII	436761	436881	sub.nuc6093	-0.306049782624773	.
chrII	441361	441481	sub.nuc6121	-0.425272285802034	.
chrII	444781	444901	sub.nuc6142	-0.368394413840677	.
chrII	447381	447501	sub.nuc6158	-0.40062983395119	.
chrII	449381	449501	sub.nuc6169	-0.472279393579268	.
chrII	453421	453541	sub.nuc6194	-0.219891535534187	.
chrII	454201	454321	sub.nuc6198	-0.232849362408243	.
chrII	454601	454721	sub.nuc6201	-0.416688337224537	.
chrII	461941	462061	sub.nuc6247	-0.295747236439543	.
chrII	474141	474261	sub.nuc6322	-0.232530658860696	.
chrII	476661	476781	sub.nuc6336	-0.311453338238854	.
chrII	479121	479241	sub.nuc6345	-0.238173070950165	.
chrII	481021	481141	sub.nuc6357	-0.382160970062997	.
chrII	484581	484701	sub.nuc6380	-0.317915754436769	.
chrII	486741	486861	sub.nuc6393	-0.234169872484377	.
chrII	488621	488741	sub.nuc6404	-0.47553945693216	.
chrII	495381	495501	sub.nuc6446	-0.337863912480113	.
chrII	496961	497081	sub.nuc6457	-0.432405811569398	.
chrII	501661	501781	sub.nuc6484	-0.370303690002206	.
chrII	505501	505621	sub.nuc6505	-0.381520841905497	.
chrII	515481	515601	sub.nuc6568	-0.513766885698273	.
chrII	523561	523681	sub.nuc6621	-0.202532360003003	.
chrII	526941	527061	sub.nuc6642	-0.339769794451835	.
chrII	528121	528241	sub.nuc6649	-0.418101216457091	.
chrII	532281	532401	sub.nuc6673	-0.281884615901593	.
chrII	533501	533621	sub.nuc6680	-0.21818790476852	.
chrII	536261	536381	sub.nuc6697	-0.345029220554469	.
chrII	537541	537661	sub.nuc6707	-0.372590952717434	.
chrII	539761	539881	sub.nuc6720	-0.374858901291371	.
chrII	544541	544661	sub.nuc6751	-0.202647999467542	.
chrII	546241	546361	sub.nuc6762	-0.261462083533585	.
chrII	547241	547361	sub.nuc6768	-0.204450370661016	.
chrII	549141	549261	sub.nuc6780	-0.25517598694077	.
chrII	549541	549661	sub.nuc6783	-0.21325910933538	.
chrII	558481	558601	sub.nuc6839	-0.422440340559633	.
chrII	561081	561201	sub.nuc6856	-0.205729576117068	.
chrII	565521	565641	sub.nuc6885	-0.212438123058721	.
chrII	568601	568721	sub.nuc6905	-0.496436316996847	.
chrII	574141	574261	sub.nuc6939	-0.231602609340074	.
chrII	578141	578261	sub.nuc6964	-0.458290347219821	.
chrII	582221	582341	sub.nuc6990	-0.301901437283376	.
chrII	589221	589341	sub.nuc7034	-0.399059076141808	.
chrII	597181	597301	sub.nuc7082	-0.47022133605629	.
chrII	614001	614121	sub.nuc7185	-0.225124106292427	.
chrII	615001	615121	sub.nuc7191	-0.29457537678693	.
chrII	615201	615321	sub.nuc7192	-0.252412831651575	.
chrII	615921	616041	sub.nuc7196	-0.219854285825574	.
chrII	618621	618741	sub.nuc7214	-0.356927877607605	.
chrII	620641	620761	sub.nuc7225	-0.650841625149886	.
chrII	623281	623401	sub.nuc7243	-0.530956539913233	.
chrII	624901	625021	sub.nuc7253	-0.372781771502518	.
chrII	625561	625681	sub.nuc7258	-0.347545188741088	.
chrII	628761	628881	sub.nuc7278	-0.220993471174363	.
chrII	632001	632121	sub.nuc7297	-0.201267542111545	.
chrII	633441	633561	sub.nuc7305	-0.340095366774121	.
chrII	634921	635041	sub.nuc7314	-0.644831211294856	.
chrII	636721	636841	sub.nuc7326	-0.402021114753844	.
chrII	642721	642841	sub.nuc7365	-0.209521850098261	.
chrII	647301	647421	sub.nuc7387	-0.256527504934239	.
chrII	650141	650261	sub.nuc7405	-0.4002581733867	.
chrII	657661	657781	sub.nuc7453	-0.31121736658452	.
chrII	662661	662781	sub.nuc7484	-0.246883367394716	.
chrII	666501	666621	sub.nuc7507	-0.440573295918944	.
chrII	679281	679401	sub.nuc7587	-0.401527234144351	.
chrII	683181	683301	sub.nuc7612	-0.293402932581998	.
chrII	686661	686781	sub.nuc7633	-0.38790908713447	.
chrII	694661	694781	sub.nuc7681	-0.210141799426727	.
chrII	697621	697741	sub.nuc7698	-0.251177862056828	.
chrII	702181	702301	sub.nuc7727	-0.237416262996771	.
chrII	704241	704361	sub.nuc7739	-0.309899391061306	.
chrII	706841	706961	sub.nuc7756	-0.251088191154083	.
chrII	716581	716701	sub.nuc7817	-0.271146219357219	.
chrII	723701	723821	sub.nuc7862	-0.209693132672544	.
chrII	725361	725481	sub.nuc7872	-0.218451718947361	.
chrII	727121	727241	sub.nuc7883	-0.209765289043285	.
chrII	728161	728281	sub.nuc7890	-0.314484467274696	.
chrII	728681	728801	sub.nuc7893	-0.38733646268209	.
chrII	739701	739821	sub.nuc7961	-0.295173350826916	.
chrII	741141	741261	sub.nuc7970	-0.382821167305403	.
chrII	741701	741821	sub.nuc7974	-0.260687734323861	.
chrII	742601	742721	sub.nuc7980	-0.392806264894616	.
chrII	744441	744561	sub.nuc7991	-0.272212153444432	.
chrII	749401	749521	sub.nuc8021	-0.424426788054478	.
chrII	761061	761181	sub.nuc8095	-0.225706196301283	.
chrII	764761	764881	sub.nuc8118	-0.553918717259468	.
chrII	768461	768581	sub.nuc8141	-0.271285696375666	.
chrII	774521	774641	sub.nuc8179	-0.291055403209807	.
chrII	774961	775081	sub.nuc8182	-0.354425565921294	.
chrII	776321	776441	sub.nuc8190	-0.266791225539857	.
chrII	779501	779621	sub.nuc8209	-0.304106787577107	.
chrII	782401	782521	sub.nuc8227	-0.257348491210899	.
chrII	784261	784381	sub.nuc8239	-0.221786523235272	.
chrII	786901	787021	sub.nuc8256	-0.2827878602829	.
chrII	788781	788901	sub.nuc8267	-0.421715382836362	.
chrII	792121	792241	sub.nuc8289	-0.247942868184328	.
chrII	800281	800401	sub.nuc8340	-0.248622399205567	.
chrII	804961	805081	sub.nuc8369	-0.307168272235137	.
chrVI	6241	6361	sub.nuc8410	-0.271734142915712	.
chrVI	22941	23061	sub.nuc8488	-0.351598753404107	.
chrVI	28001	28121	sub.nuc8520	-0.429200268222531	.
chrVI	36621	36741	sub.nuc8573	-0.203339502155634	.
chrVI	40261	40381	sub.nuc8594	-0.267848532512721	.
chrVI	45561	45681	sub.nuc8625	-0.22202649542954	.
chrVI	51141	51261	sub.nuc8659	-0.406183996044129	.
chrVI	54901	55021	sub.nuc8683	-0.202688711313997	.
chrVI	55181	55301	sub.nuc8684	-0.26637981077075	.
chrVI	56101	56221	sub.nuc8691	-0.297874984030458	.
chrVI	58281	58401	sub.nuc8706	-0.247215269854175	.
chrVI	68801	68921	sub.nuc8770	-0.265522161548425	.
chrVI	74721	74841	sub.nuc8805	-0.236805834491951	.
chrVI	76041	76161	sub.nuc8812	-0.209533894977114	.
chrVI	76521	76641	sub.nuc8815	-0.311895720404486	.
chrVI	77361	77481	sub.nuc8820	-0.247552522080634	.
chrVI	80261	80381	sub.nuc8839	-0.271881274138754	.
chrVI	82161	82281	sub.nuc8852	-0.3026757864931	.
chrVI	87341	87461	sub.nuc8883	-0.238152165701466	.
chrVI	87941	88061	sub.nuc8887	-0.270538253340695	.
chrVI	89401	89521	sub.nuc8895	-0.269214962770614	.
chrVI	95921	96041	sub.nuc8936	-0.381585698623168	.
chrVI	98821	98941	sub.nuc8954	-0.400273092944668	.
chrVI	103261	103381	sub.nuc8981	-0.341429227829582	.
chrVI	103501	103621	sub.nuc8982	-0.366509606600432	.
chrVI	107821	107941	sub.nuc9010	-0.328993704616263	.
chrVI	109981	110101	sub.nuc9023	-0.199282456707662	.
chrVI	114061	114181	sub.nuc9045	-0.407081004559782	.
chrVI	115781	115901	sub.nuc9055	-0.492147140704664	.
chrVI	120041	120161	sub.nuc9078	-0.215363859278951	.
chrVI	123181	123301	sub.nuc9097	-0.424902995941576	.
chrVI	130001	130121	sub.nuc9140	-0.508082151070095	.
chrVI	131621	131741	sub.nuc9150	-0.354818338896791	.
chrVI	135961	136081	sub.nuc9178	-0.273087120564595	.
chrVI	146941	147061	sub.nuc9208	-0.389482636558976	.
chrVI	148701	148821	sub.nuc9219	-0.205207311650357	.
chrVI	149781	149901	sub.nuc9226	-0.263784654938839	.
chrVI	153201	153321	sub.nuc9246	-0.502392236681921	.
chrVI	164821	164941	sub.nuc9318	-0.239075390919862	.
chrVI	169321	169441	sub.nuc9346	-0.370725260262074	.
chrVI	173961	174081	sub.nuc9374	-0.381232445163442	.
chrVI	181421	181541	sub.nuc9421	-0.261211818522125	.
chrVI	182061	182181	sub.nuc9425	-0.464970206783029	.
chrVI	184101	184221	sub.nuc9439	-0.202460606361399	.
chrVI	184321	184441	sub.nuc9441	-0.458821537796628	.
chrVI	203481	203601	sub.nuc9561	-0.368432564141103	.
chrVI	207241	207361	sub.nuc9585	-0.427185950736373	.
chrVI	208241	208361	sub.nuc9590	-0.336186003165157	.
chrVI	210141	210261	sub.nuc9601	-0.220605334155756	.
chrVI	213021	213141	sub.nuc9620	-0.270881377457453	.
chrVI	220181	220301	sub.nuc9664	-0.293788253913687	.
chrVI	229201	229321	sub.nuc9717	-0.382986279564761	.
chrVI	233701	233821	sub.nuc9744	-0.246862924382474	.
chrVI	248181	248301	sub.nuc9834	-0.483306579913788	.
chrVI	249941	250061	sub.nuc9845	-0.362022692465572	.
chrVI	251841	251961	sub.nuc9858	-0.628070347009153	.
chrIV	19961	20081	sub.nuc10000	-0.225417388476488	.
chrIV	22481	22601	sub.nuc10015	-0.344446672240487	.
chrIV	32081	32201	sub.nuc10072	-0.350810841885606	.
chrIV	34061	34181	sub.nuc10083	-0.346378260700606	.
chrIV	36621	36741	sub.nuc10098	-0.493397540076617	.
chrIV	38301	38421	sub.nuc10108	-0.319168126445648	.
chrIV	47881	48001	sub.nuc10164	-0.363786817270829	.
chrIV	49341	49461	sub.nuc10173	-0.465058099280663	.
chrIV	52221	52341	sub.nuc10191	-0.553480795340047	.
chrIV	56821	56941	sub.nuc10220	-0.203302802231025	.
chrIV	65061	65181	sub.nuc10271	-0.326202013730712	.
chrIV	70361	70481	sub.nuc10305	-0.440346727382381	.
chrIV	74181	74301	sub.nuc10329	-0.420652509166297	.
chrIV	76241	76361	sub.nuc10342	-0.241479645069832	.
chrIV	80501	80621	sub.nuc10369	-0.37914921620598	.
chrIV	86061	86181	sub.nuc10401	-0.268018697110343	.
chrIV	88061	88181	sub.nuc10414	-0.365109504730017	.
chrIV	89901	90021	sub.nuc10426	-0.363905920089631	.
chrIV	93961	94081	sub.nuc10452	-0.204166675747173	.
chrIV	101121	101241	sub.nuc10496	-0.394297505747376	.
chrIV	103421	103541	sub.nuc10512	-0.335689255170056	.
chrIV	104761	104881	sub.nuc10521	-0.38268186169463	.
chrIV	111221	111341	sub.nuc10559	-0.623071282636308	.
chrIV	114401	114521	sub.nuc10578	-0.324007352207788	.
chrIV	116021	116141	sub.nuc10588	-0.227316949872263	.
chrIV	121801	121921	sub.nuc10624	-0.356481371127584	.
chrIV	125161	125281	sub.nuc10644	-0.356187994263958	.
chrIV	128781	128901	sub.nuc10668	-0.214818594441766	.
chrIV	131981	132101	sub.nuc10689	-0.406586128001519	.
chrIV	134801	134921	sub.nuc10706	-0.387412409584488	.
chrIV	135561	135681	sub.nuc10711	-0.352565665169958	.
chrIV	141781	141901	sub.nuc10750	-0.400435450183069	.
chrIV	145561	145681	sub.nuc10772	-0.460192465673314	.
chrIV	148041	148161	sub.nuc10788	-0.24006772276624	.
chrIV	148821	148941	sub.nuc10793	-0.234472407023966	.
chrIV	156121	156241	sub.nuc10838	-0.248256490766908	.
chrIV	159361	159481	sub.nuc10857	-0.216970815497542	.
chrIV	163201	163321	sub.nuc10881	-0.217574140270508	.
chrIV	172261	172381	sub.nuc10936	-0.241833539249995	.
chrIV	174621	174741	sub.nuc10951	-0.380182669351496	.
chrIV	176461	176581	sub.nuc10962	-0.246612021567463	.
chrIV	178121	178241	sub.nuc10973	-0.201801421789598	.
chrIV	179861	179981	sub.nuc10984	-0.200051180792689	.
chrIV	183101	183221	sub.nuc11003	-0.453755178336738	.
chrIV	184741	184861	sub.nuc11013	-0.318861475303219	.
chrIV	190721	190841	sub.nuc11052	-0.455243416722286	.
chrIV	198481	198601	sub.nuc11101	-0.270895394021838	.
chrIV	199781	199901	sub.nuc11109	-0.272975044962264	.
chrIV	202641	202761	sub.nuc11129	-0.407756352746587	.
chrIV	211161	211281	sub.nuc11182	-0.211818039586631	.
chrIV	212061	212181	sub.nuc11187	-0.484248154202011	.
chrIV	213021	213141	sub.nuc11193	-0.283173900072964	.
chrIV	215761	215881	sub.nuc11210	-0.28815382023965	.
chrIV	219401	219521	sub.nuc11230	-0.218631938035823	.
chrIV	221301	221421	sub.nuc11243	-0.211415630484572	.
chrIV	221421	221541	sub.nuc11244	-0.254816593128911	.
chrIV	223041	223161	sub.nuc11254	-0.20070171840394	.
chrIV	223881	224001	sub.nuc11258	-0.506348774456853	.
chrIV	226541	226661	sub.nuc11276	-0.267078928596956	.
chrIV	228921	229041	sub.nuc11291	-0.234909969371509	.
chrIV	229561	229681	sub.nuc11295	-0.246651254781807	.
chrIV	234801	234921	sub.nuc11330	-0.227954478823539	.
chrIV	238761	238881	sub.nuc11354	-0.498518134579351	.
chrIV	240001	240121	sub.nuc11362	-0.218034376218116	.
chrIV	241201	241321	sub.nuc11371	-0.329453204550022	.
chrIV	245621	245741	sub.nuc11401	-0.288325035567078	.
chrIV	248081	248201	sub.nuc11416	-0.327171088206041	.
chrIV	251361	251481	sub.nuc11437	-0.371321726160706	.
chrIV	253821	253941	sub.nuc11451	-0.198333564760424	.
chrIV	255161	255281	sub.nuc11459	-0.386648648557337	.
chrIV	258661	258781	sub.nuc11480	-0.451415683614802	.
chrIV	264221	264341	sub.nuc11516	-0.255921045303136	.
chrIV	265061	265181	sub.nuc11521	-0.272358619231617	.
chrIV	271961	272081	sub.nuc11562	-0.233729239293406	.
chrIV	274941	275061	sub.nuc11580	-0.304013811407537	.
chrIV	281921	282041	sub.nuc11624	-0.232626165495325	.
chrIV	289661	289781	sub.nuc11671	-0.334733224194285	.
chrIV	292601	292721	sub.nuc11690	-0.262231342644603	.
chrIV	296361	296481	sub.nuc11715	-0.350461075269935	.
chrIV	301001	301121	sub.nuc11744	-0.349586108149772	.
chrIV	304901	305021	sub.nuc11766	-0.321046601280137	.
chrIV	310301	310421	sub.nuc11797	-0.302336648614823	.
chrIV	312721	312841	sub.nuc11811	-0.408724070735937	.
chrIV	314401	314521	sub.nuc11822	-0.199252532189359	.
chrIV	315001	315121	sub.nuc11825	-0.301573078773561	.
chrIV	316481	316601	sub.nuc11836	-0.230799443525614	.
chrIV	323721	323841	sub.nuc11881	-0.30230924718097	.
chrIV	326221	326341	sub.nuc11898	-0.271071103254232	.
chrIV	329661	329781	sub.nuc11920	-0.253119597093095	.
chrIV	330541	330661	sub.nuc11926	-0.372959595768439	.
chrIV	330881	331001	sub.nuc11928	-0.260860805750912	.
chrIV	334461	334581	sub.nuc11950	-0.272709470642943	.
chrIV	337321	337441	sub.nuc11968	-0.340305854042631	.
chrIV	345481	345601	sub.nuc12020	-0.367304232788445	.
chrIV	350301	350421	sub.nuc12051	-0.199074275018746	.
chrIV	350861	350981	sub.nuc12055	-0.253848413562989	.
chrIV	351241	351361	sub.nuc12058	-0.260319659759233	.
chrIV	357001	357121	sub.nuc12095	-0.221217922109771	.
chrIV	361381	361501	sub.nuc12123	-0.308068624847205	.
chrIV	362461	362581	sub.nuc12130	-0.386696691228371	.
chrIV	363681	363801	sub.nuc12139	-0.250512371058794	.
chrIV	371001	371121	sub.nuc12191	-0.420941905372853	.
chrIV	373761	373881	sub.nuc12209	-0.285434130404263	.
chrIV	381541	381661	sub.nuc12258	-0.488412266238557	.
chrIV	385961	386081	sub.nuc12281	-0.236350194647056	.
chrIV	388941	389061	sub.nuc12299	-0.353158974812972	.
chrIV	394001	394121	sub.nuc12330	-0.418951397804231	.
chrIV	397101	397221	sub.nuc12350	-0.247287686077595	.
chrIV	399161	399281	sub.nuc12362	-0.391666157775475	.
chrIV	400741	400861	sub.nuc12371	-0.202452306399595	.
chrIV	405021	405141	sub.nuc12398	-0.312438015281335	.
chrIV	410801	410921	sub.nuc12437	-0.283920348598538	.
chrIV	417841	417961	sub.nuc12479	-0.255445595785542	.
chrIV	419741	419861	sub.nuc12491	-0.213231768173854	.
chrIV	421781	421901	sub.nuc12503	-0.200050805077727	.
chrIV	423581	423701	sub.nuc12514	-0.31915039986103	.
chrIV	432101	432221	sub.nuc12565	-0.431465996689968	.
chrIV	435801	435921	sub.nuc12589	-0.42758834290549	.
chrIV	442381	442501	sub.nuc12626	-0.462666727374637	.
chrIV	442821	442941	sub.nuc12629	-0.522767771912566	.
chrIV	443861	443981	sub.nuc12636	-0.255262942679175	.
chrIV	444341	444461	sub.nuc12638	-0.256578396282732	.
chrIV	449401	449521	sub.nuc12670	-0.239757714912603	.
chrIV	453881	454001	sub.nuc12698	-0.209131739709356	.
chrIV	455061	455181	sub.nuc12705	-0.251901451096029	.
chrIV	458281	458401	sub.nuc12724	-0.402706315419111	.
chrIV	470861	470981	sub.nuc12799	-0.199784600432263	.
chrIV	471621	471741	sub.nuc12805	-0.26106019737306	.
chrIV	476461	476581	sub.nuc12835	-0.323946273600366	.
chrIV	478821	478941	sub.nuc12850	-0.51342539090575	.
chrIV	483881	484001	sub.nuc12883	-0.250351891594985	.
chrIV	485461	485581	sub.nuc12892	-0.244090872355496	.
chrIV	486581	486701	sub.nuc12899	-0.333330703262738	.
chrIV	488661	488781	sub.nuc12912	-0.21816888968775	.
chrIV	489201	489321	sub.nuc12916	-0.201398265183256	.
chrIV	491301	491421	sub.nuc12928	-0.201304632584471	.
chrIV	494421	494541	sub.nuc12947	-0.268403882235442	.
chrIV	501621	501741	sub.nuc12990	-0.291861668396911	.
chrIV	503321	503441	sub.nuc13000	-0.324983955023677	.
chrIV	504901	505021	sub.nuc13009	-0.2467670352742	.
chrIV	505381	505501	sub.nuc13012	-0.20889981567544	.
chrIV	509561	509681	sub.nuc13039	-0.392634834480089	.
chrIV	521521	521641	sub.nuc13082	-0.241150971099517	.
chrIV	538601	538721	sub.nuc13127	-0.428569587411816	.
chrIV	539001	539121	sub.nuc13129	-0.197913135321161	.
chrIV	539641	539761	sub.nuc13133	-0.278988737296383	.
chrIV	541441	541561	sub.nuc13146	-0.20756725069224	.
chrIV	544381	544501	sub.nuc13164	-0.2209638731745	.
chrIV	551321	551441	sub.nuc13207	-0.225982945024716	.
chrIV	556741	556861	sub.nuc13240	-0.253699567985743	.
chrIV	558121	558241	sub.nuc13249	-0.430857462159915	.
chrIV	560821	560941	sub.nuc13265	-0.216739487440746	.
chrIV	562801	562921	sub.nuc13278	-0.24100822974823	.
chrIV	563041	563161	sub.nuc13279	-0.268396055047113	.
chrIV	565721	565841	sub.nuc13295	-0.237478214786982	.
chrIV	569921	570041	sub.nuc13319	-0.27715340332735	.
chrIV	570421	570541	sub.nuc13322	-0.46839625160299	.
chrIV	580521	580641	sub.nuc13387	-0.260059897517971	.
chrIV	583521	583641	sub.nuc13407	-0.308634007259835	.
chrIV	591961	592081	sub.nuc13459	-0.256311856819807	.
chrIV	593461	593581	sub.nuc13468	-0.253353821385634	.
chrIV	598261	598381	sub.nuc13497	-0.295158474783829	.
chrIV	599881	600001	sub.nuc13509	-0.236810376042904	.
chrIV	600001	600121	sub.nuc13510	-0.203097937416486	.
chrIV	600161	600281	sub.nuc13511	-0.21716317089654	.
chrIV	610221	610341	sub.nuc13574	-0.317932742151682	.
chrIV	611881	612001	sub.nuc13585	-0.258776588833259	.
chrIV	614081	614201	sub.nuc13598	-0.416682314719329	.
chrIV	616421	616541	sub.nuc13613	-0.216666592321024	.
chrIV	618381	618501	sub.nuc13625	-0.368825926002252	.
chrIV	624881	625001	sub.nuc13664	-0.219779128183533	.
chrIV	626181	626301	sub.nuc13673	-0.288837567658522	.
chrIV	628901	629021	sub.nuc13690	-0.202756591719292	.
chrIV	639981	640101	sub.nuc13761	-0.228568720813103	.
chrIV	643961	644081	sub.nuc13787	-0.385131866317587	.
chrIV	652481	652601	sub.nuc13804	-0.251177862056828	.
chrIV	653141	653261	sub.nuc13808	-0.219172186141487	.
chrIV	654821	654941	sub.nuc13819	-0.388363376570149	.
chrIV	658161	658281	sub.nuc13838	-0.247459457956261	.
chrIV	658701	658821	sub.nuc13841	-0.256744966479746	.
chrIV	665001	665121	sub.nuc13881	-0.353373832975355	.
chrIV	666821	666941	sub.nuc13891	-0.229492033213872	.
chrIV	674481	674601	sub.nuc13939	-0.212512424368497	.
chrIV	675681	675801	sub.nuc13947	-0.246765276146005	.
chrIV	681721	681841	sub.nuc13985	-0.233352827493975	.
chrIV	682001	682121	sub.nuc13987	-0.248568301670303	.
chrIV	683601	683721	sub.nuc13998	-0.259966383905386	.
chrIV	685701	685821	sub.nuc14011	-0.374730271356744	.
chrIV	687921	688041	sub.nuc14025	-0.230939394301489	.
chrIV	690601	690721	sub.nuc14040	-0.368541412913818	.
chrIV	693261	693381	sub.nuc14058	-0.341093812453453	.
chrIV	694241	694361	sub.nuc14064	-0.535759145756641	.
chrIV	699541	699661	sub.nuc14098	-0.221786523235272	.
chrIV	702681	702801	sub.nuc14119	-0.2201710227843	.
chrIV	704241	704361	sub.nuc14130	-0.29313084173155	.
chrIV	715461	715581	sub.nuc14197	-0.283745612840251	.
chrIV	720921	721041	sub.nuc14232	-0.20085297444227	.
chrIV	728041	728161	sub.nuc14275	-0.274219297056141	.
chrIV	730361	730481	sub.nuc14290	-0.357373456551247	.
chrIV	733941	734061	sub.nuc14313	-0.304987129505565	.
chrIV	740081	740201	sub.nuc14350	-0.464106962864839	.
chrIV	741761	741881	sub.nuc14361	-0.226346688764254	.
chrIV	744041	744161	sub.nuc14376	-0.260913930824305	.
chrIV	746521	746641	sub.nuc14392	-0.311832023365022	.
chrIV	753241	753361	sub.nuc14437	-0.280387960454553	.
chrIV	763701	763821	sub.nuc14494	-0.345604732086616	.
chrIV	765341	765461	sub.nuc14504	-0.374138161175841	.
chrIV	765481	765601	sub.nuc14505	-0.200955788810416	.
chrIV	768201	768321	sub.nuc14523	-0.229539407495249	.
chrIV	769341	769461	sub.nuc14528	-0.217408277904977	.
chrIV	771641	771761	sub.nuc14544	-0.316612767577332	.
chrIV	775821	775941	sub.nuc14569	-0.460672933312025	.
chrIV	778841	778961	sub.nuc14588	-0.37796263164005	.
chrIV	784661	784781	sub.nuc14621	-0.202851425959022	.
chrIV	787441	787561	sub.nuc14639	-0.289504153483061	.
chrIV	789301	789421	sub.nuc14653	-0.248006264261704	.
chrIV	791461	791581	sub.nuc14665	-0.268230777381275	.
chrIV	794301	794421	sub.nuc14683	-0.351620886311133	.
chrIV	814261	814381	sub.nuc14806	-0.431801776851512	.
chrIV	814661	814781	sub.nuc14808	-0.259899405676794	.
chrIV	817681	817801	sub.nuc14827	-0.387292985695934	.
chrIV	820981	821101	sub.nuc14847	-0.487741552565005	.
chrIV	827381	827501	sub.nuc14887	-0.291424407000556	.
chrIV	832621	832741	sub.nuc14920	-0.252247827128315	.
chrIV	838181	838301	sub.nuc14953	-0.29244784369711	.
chrIV	842101	842221	sub.nuc14977	-0.352679081702241	.
chrIV	844921	845041	sub.nuc14994	-0.300181323341093	.
chrIV	849381	849501	sub.nuc15024	-0.247381231470476	.
chrIV	854041	854161	sub.nuc15053	-0.334628376527675	.
chrIV	856161	856281	sub.nuc15067	-0.2405762651748	.
chrIV	859181	859301	sub.nuc15088	-0.284644724807994	.
chrIV	861561	861681	sub.nuc15103	-0.237320116251638	.
chrIV	865001	865121	sub.nuc15126	-0.257045008064153	.
chrIV	867601	867721	sub.nuc15143	-0.24701173045411	.
chrIV	867901	868021	sub.nuc15145	-0.225317507499187	.
chrIV	888961	889081	sub.nuc15215	-0.20428673511269	.
chrIV	889321	889441	sub.nuc15218	-0.272810702851432	.
chrIV	903321	903441	sub.nuc15307	-0.220862275043328	.
chrIV	903541	903661	sub.nuc15309	-0.399950325340333	.
chrIV	905101	905221	sub.nuc15318	-0.210117333881962	.
chrIV	907101	907221	sub.nuc15331	-0.424759729268928	.
chrIV	909441	909561	sub.nuc15345	-0.237197283983746	.
chrIV	923961	924081	sub.nuc15436	-0.39657302569669	.
chrIV	924541	924661	sub.nuc15440	-0.278951610224233	.
chrIV	925321	925441	sub.nuc15445	-0.242061138190206	.
chrIV	933301	933421	sub.nuc15493	-0.328780829643888	.
chrIV	940881	941001	sub.nuc15542	-0.534702876343683	.
chrIV	945201	945321	sub.nuc15568	-0.450549485776304	.
chrIV	947401	947521	sub.nuc15582	-0.230875984006048	.
chrIV	950321	950441	sub.nuc15602	-0.554185428577635	.
chrIV	952521	952641	sub.nuc15617	-0.335349845407035	.
chrIV	954101	954221	sub.nuc15627	-0.56309056884588	.
chrIV	955461	955581	sub.nuc15636	-0.239928319993323	.
chrIV	958461	958581	sub.nuc15653	-0.229569338776239	.
chrIV	959881	960001	sub.nuc15661	-0.246624439824909	.
chrIV	960121	960241	sub.nuc15663	-0.536636699028816	.
chrIV	963241	963361	sub.nuc15683	-0.355979553576168	.
chrIV	964841	964961	sub.nuc15692	-0.371100326692937	.
chrIV	967861	967981	sub.nuc15710	-0.339315539431711	.
chrIV	969841	969961	sub.nuc15723	-0.2135016962294	.
chrIV	971521	971641	sub.nuc15733	-0.268353010863177	.
chrIV	976801	976921	sub.nuc15766	-0.206929017748592	.
chrIV	977261	977381	sub.nuc15769	-0.230603437900207	.
chrIV	978901	979021	sub.nuc15779	-0.220446279302624	.
chrIV	979341	979461	sub.nuc15781	-0.222894035587228	.
chrIV	987481	987601	sub.nuc15802	-0.321023879209545	.
chrIV	992901	993021	sub.nuc15807	-0.306836962987832	.
chrIV	995681	995801	sub.nuc15825	-0.56231310324566	.
chrIV	998501	998621	sub.nuc15844	-0.365088285644369	.
chrIV	1003581	1003701	sub.nuc15875	-0.241332504886369	.
chrIV	1005361	1005481	sub.nuc15886	-0.270614677373684	.
chrIV	1008521	1008641	sub.nuc15906	-0.29568601166569	.
chrIV	1008761	1008881	sub.nuc15907	-0.308113289905703	.
chrIV	1009921	1010041	sub.nuc15914	-0.293788253913687	.
chrIV	1016221	1016341	sub.nuc15954	-0.270671807318336	.
chrIV	1019141	1019261	sub.nuc15971	-0.398524479817185	.
chrIV	1020461	1020581	sub.nuc15979	-0.311371431462088	.
chrIV	1021741	1021861	sub.nuc15987	-0.200538640821417	.
chrIV	1022501	1022621	sub.nuc15992	-0.380243051592861	.
chrIV	1024761	1024881	sub.nuc16007	-0.221035445737949	.
chrIV	1035621	1035741	sub.nuc16068	-0.250859510619026	.
chrIV	1045181	1045301	sub.nuc16127	-0.22048566528295	.
chrIV	1050261	1050381	sub.nuc16163	-0.276181848040179	.
chrIV	1052301	1052421	sub.nuc16176	-0.467022929929977	.
chrIV	1054961	1055081	sub.nuc16194	-0.198315174587076	.
chrIV	1055921	1056041	sub.nuc16201	-0.227924651519913	.
chrIV	1056201	1056321	sub.nuc16203	-0.343243044616915	.
chrIV	1058981	1059101	sub.nuc16223	-0.407588202464435	.
chrIV	1059401	1059521	sub.nuc16226	-0.411815329286049	.
chrIV	1062861	1062981	sub.nuc16248	-0.325396885137131	.
chrIV	1067521	1067641	sub.nuc16279	-0.412382382041083	.
chrIV	1075301	1075421	sub.nuc16328	-0.248100684929986	.
chrIV	1080341	1080461	sub.nuc16361	-0.23232943989246	.
chrIV	1081261	1081381	sub.nuc16365	-0.233128479750531	.
chrIV	1084641	1084761	sub.nuc16385	-0.233402949743155	.
chrIV	1087081	1087201	sub.nuc16401	-0.267480226296	.
chrIV	1090201	1090321	sub.nuc16422	-0.410549160377925	.
chrIV	1094921	1095041	sub.nuc16452	-0.215090162338957	.
chrIV	1103561	1103681	sub.nuc16469	-0.274943448398327	.
chrIV	1108121	1108241	sub.nuc16497	-0.260319659759233	.
chrIV	1110421	1110541	sub.nuc16511	-0.599702977462812	.
chrIV	1112341	1112461	sub.nuc16523	-0.457995457876285	.
chrIV	1114121	1114241	sub.nuc16533	-0.457999925199437	.
chrIV	1120341	1120461	sub.nuc16572	-0.485407089819507	.
chrIV	1125141	1125261	sub.nuc16603	-0.423620545156886	.
chrIV	1126101	1126221	sub.nuc16609	-0.491169436937564	.
chrIV	1127661	1127781	sub.nuc16619	-0.450121469765755	.
chrIV	1129421	1129541	sub.nuc16630	-0.342293300226186	.
chrIV	1133641	1133761	sub.nuc16654	-0.231074856274219	.
chrIV	1140641	1140761	sub.nuc16695	-0.306692753832564	.
chrIV	1141361	1141481	sub.nuc16699	-0.320097881923724	.
chrIV	1146121	1146241	sub.nuc16730	-0.42052414863005	.
chrIV	1147441	1147561	sub.nuc16739	-0.245322115965215	.
chrIV	1149541	1149661	sub.nuc16752	-0.28632392703766	.
chrIV	1153701	1153821	sub.nuc16778	-0.465939829689744	.
chrIV	1157321	1157441	sub.nuc16791	-0.32046082416849	.
chrIV	1159321	1159441	sub.nuc16803	-0.491346941550738	.
chrIV	1161521	1161641	sub.nuc16807	-0.227547785758963	.
chrIV	1164941	1165061	sub.nuc16828	-0.274581918436524	.
chrIV	1166481	1166601	sub.nuc16839	-0.216846906274406	.
chrIV	1168881	1169001	sub.nuc16854	-0.277971101879052	.
chrIV	1172121	1172241	sub.nuc16871	-0.226673356061763	.
chrIV	1174301	1174421	sub.nuc16886	-0.395439063184559	.
chrIV	1181441	1181561	sub.nuc16930	-0.464170194872155	.
chrIV	1183021	1183141	sub.nuc16940	-0.207256743775924	.
chrIV	1184481	1184601	sub.nuc16949	-0.292963223271978	.
chrIV	1185921	1186041	sub.nuc16958	-0.294742229865693	.
chrIV	1188161	1188281	sub.nuc16972	-0.208072883124855	.
chrIV	1189681	1189801	sub.nuc16983	-0.211298334031238	.
chrIV	1189861	1189981	sub.nuc16984	-0.251240434499843	.
chrIV	1192501	1192621	sub.nuc17001	-0.218597448959334	.
chrIV	1194921	1195041	sub.nuc17016	-0.399865265235792	.
chrIV	1195241	1195361	sub.nuc17018	-0.20076618511436	.
chrIV	1196341	1196461	sub.nuc17025	-0.392824163489423	.
chrIV	1206461	1206581	sub.nuc17085	-0.240276957831663	.
chrIV	1213661	1213781	sub.nuc17094	-0.198645591871013	.
chrIV	1214801	1214921	sub.nuc17101	-0.20395825618447	.
chrIV	1219181	1219301	sub.nuc17128	-0.440285273880037	.
chrIV	1222481	1222601	sub.nuc17150	-0.374595588583399	.
chrIV	1224581	1224701	sub.nuc17164	-0.445990599840841	.
chrIV	1226601	1226721	sub.nuc17176	-0.231369424213189	.
chrIV	1228361	1228481	sub.nuc17187	-0.327022509430364	.
chrIV	1229661	1229781	sub.nuc17195	-0.366509606600432	.
chrIV	1233861	1233981	sub.nuc17219	-0.280454081492538	.
chrIV	1236361	1236481	sub.nuc17235	-0.201125295848131	.
chrIV	1238121	1238241	sub.nuc17246	-0.325060100138895	.
chrIV	1238881	1239001	sub.nuc17251	-0.309685439110211	.
chrIV	1245921	1246041	sub.nuc17283	-0.3685796000426	.
chrIV	1250001	1250121	sub.nuc17308	-0.348716513133797	.
chrIV	1251721	1251841	sub.nuc17319	-0.345246453477236	.
chrIV	1258481	1258601	sub.nuc17360	-0.471000694153691	.
chrIV	1259681	1259801	sub.nuc17368	-0.202376489304442	.
chrIV	1260801	1260921	sub.nuc17375	-0.198691777689141	.
chrIV	1261441	1261561	sub.nuc17379	-0.345388924405455	.
chrIV	1263021	1263141	sub.nuc17389	-0.293920975829329	.
chrIV	1267261	1267381	sub.nuc17416	-0.204553416456023	.
chrIV	1273961	1274081	sub.nuc17460	-0.495251043862826	.
chrIV	1275241	1275361	sub.nuc17467	-0.252187621433726	.
chrIV	1279401	1279521	sub.nuc17493	-0.241807685463603	.
chrIV	1279981	1280101	sub.nuc17497	-0.24881412098381	.
chrIV	1288061	1288181	sub.nuc17546	-0.406407997867182	.
chrIV	1289201	1289321	sub.nuc17554	-0.306203709865327	.
chrIV	1292381	1292501	sub.nuc17575	-0.232927939423148	.
chrIV	1293181	1293301	sub.nuc17581	-0.34966410003671	.
chrIV	1294461	1294581	sub.nuc17589	-0.757767303455209	.
chrIV	1303241	1303361	sub.nuc17642	-0.227056540669506	.
chrIV	1311821	1311941	sub.nuc17690	-0.206565490375482	.
chrIV	1319861	1319981	sub.nuc17739	-0.252243177577888	.
chrIV	1322021	1322141	sub.nuc17753	-0.510561638643611	.
chrIV	1325321	1325441	sub.nuc17775	-0.263931800281184	.
chrIV	1328581	1328701	sub.nuc17796	-0.24684597359481	.
chrIV	1329841	1329961	sub.nuc17804	-0.247608983184939	.
chrIV	1333981	1334101	sub.nuc17829	-0.278961541786338	.
chrIV	1337901	1338021	sub.nuc17852	-0.214427434943274	.
chrIV	1342241	1342361	sub.nuc17878	-0.448009097278275	.
chrIV	1345361	1345481	sub.nuc17899	-0.216911127273529	.
chrIV	1350061	1350181	sub.nuc17930	-0.376241760675678	.
chrIV	1353501	1353621	sub.nuc17951	-0.21606749977805	.
chrIV	1358961	1359081	sub.nuc17982	-0.421248592081563	.
chrIV	1364161	1364281	sub.nuc18014	-0.236205230239498	.
chrIV	1364601	1364721	sub.nuc18017	-0.244853113611256	.
chrIV	1365441	1365561	sub.nuc18022	-0.261000509149047	.
chrIV	1369501	1369621	sub.nuc18046	-0.39062793127585	.
chrIV	1371961	1372081	sub.nuc18062	-0.227104543112697	.
chrIV	1382101	1382221	sub.nuc18123	-0.3686166451355	.
chrIV	1383541	1383661	sub.nuc18132	-0.210174187590017	.
chrIV	1385361	1385481	sub.nuc18144	-0.488936471517677	.
chrIV	1385841	1385961	sub.nuc18147	-0.394385880055349	.
chrIV	1386601	1386721	sub.nuc18152	-0.26299665475425	.
chrIV	1388601	1388721	sub.nuc18166	-0.422451765506445	.
chrIV	1390861	1390981	sub.nuc18180	-0.210609129148668	.
chrIV	1394621	1394741	sub.nuc18202	-0.425686403774545	.
chrIV	1394861	1394981	sub.nuc18204	-0.404155296878429	.
chrIV	1398861	1398981	sub.nuc18229	-0.381932250392577	.
chrIV	1399421	1399541	sub.nuc18233	-0.220777422126589	.
chrIV	1411921	1412041	sub.nuc18310	-0.248309338131392	.
chrIV	1414381	1414501	sub.nuc18325	-0.293449605145185	.
chrIV	1417141	1417261	sub.nuc18343	-0.243503646261617	.
chrIV	1420961	1421081	sub.nuc18367	-0.236220962321226	.
chrIV	1430821	1430941	sub.nuc18429	-0.284795174930103	.
chrIV	1436741	1436861	sub.nuc18462	-0.47671483304434	.
chrIV	1441241	1441361	sub.nuc18489	-0.377551527561621	.
chrIV	1445601	1445721	sub.nuc18514	-0.301441882642526	.
chrIV	1447041	1447161	sub.nuc18526	-0.209391454442454	.
chrIV	1447661	1447781	sub.nuc18530	-0.334817995015053	.
chrIV	1452921	1453041	sub.nuc18562	-0.203855509645636	.
chrIV	1459441	1459561	sub.nuc18604	-0.236908436217067	.
chrIV	1462001	1462121	sub.nuc18619	-0.204166675747173	.
chrIV	1465981	1466101	sub.nuc18642	-0.355934053010763	.
chrIV	1470821	1470941	sub.nuc18674	-0.381440004593219	.
chrIV	1473061	1473181	sub.nuc18689	-0.242760991699914	.
chrIV	1477021	1477141	sub.nuc18714	-0.369587351381691	.
chrIV	1478421	1478541	sub.nuc18723	-0.345969318794984	.
chrIV	1480221	1480341	sub.nuc18734	-0.483973715375756	.
chrIV	1483541	1483661	sub.nuc18755	-0.218452860182121	.
chrIV	1485281	1485401	sub.nuc18765	-0.515538241969092	.
chrIV	1486421	1486541	sub.nuc18772	-0.205692402891705	.
chrIV	1487381	1487501	sub.nuc18777	-0.212735785224403	.
chrIV	1489021	1489141	sub.nuc18787	-0.216761677171156	.
chrIV	1489861	1489981	sub.nuc18792	-0.228409167286476	.
chrIV	1494081	1494201	sub.nuc18818	-0.381363641294478	.
chrIV	1496621	1496741	sub.nuc18834	-0.487290459136923	.
chrIV	1498041	1498161	sub.nuc18843	-0.24101093537761	.
chrIV	1509821	1509941	sub.nuc18913	-0.441555946089408	.
chrIV	1511861	1511981	sub.nuc18925	-0.330381937701559	.
chrIV	1516461	1516581	sub.nuc18956	-0.291922174585162	.
chrIV	1518121	1518241	sub.nuc18966	-0.240939396964168	.
chrIV	1520581	1520701	sub.nuc18982	-0.222837632827146	.
chrIV	1520961	1521081	sub.nuc18984	-0.359353338766908	.
chrIV	1523861	1523981	sub.nuc19001	-0.34534638570611	.
chrXIV	17761	17881	sub.nuc19050	-0.250645398504453	.
chrXIV	22681	22801	sub.nuc19081	-0.488188129756289	.
chrXIV	23681	23801	sub.nuc19086	-0.304744377037763	.
chrXIV	40461	40581	sub.nuc19191	-0.342227206938003	.
chrXIV	43141	43261	sub.nuc19208	-0.244405151145824	.
chrXIV	48081	48201	sub.nuc19238	-0.323963708158479	.
chrXIV	51721	51841	sub.nuc19261	-0.248173567779602	.
chrXIV	52461	52581	sub.nuc19265	-0.20948267197619	.
chrXIV	55941	56061	sub.nuc19288	-0.351276357419147	.
chrXIV	59841	59961	sub.nuc19311	-0.269067909411256	.
chrXIV	63001	63121	sub.nuc19330	-0.219069022698547	.
chrXIV	65221	65341	sub.nuc19344	-0.352795854604162	.
chrXIV	66281	66401	sub.nuc19351	-0.259470681089569	.
chrXIV	68521	68641	sub.nuc19365	-0.228787567155749	.
chrXIV	76641	76761	sub.nuc19413	-0.509417208683709	.
chrXIV	88881	89001	sub.nuc19486	-0.198333564760424	.
chrXIV	90001	90121	sub.nuc19493	-0.253778503845747	.
chrXIV	91601	91721	sub.nuc19503	-0.413758654336507	.
chrXIV	104081	104201	sub.nuc19547	-0.384820371745818	.
chrXIV	108221	108341	sub.nuc19573	-0.271997100675928	.
chrXIV	110581	110701	sub.nuc19588	-0.297796882511794	.
chrXIV	110701	110821	sub.nuc19589	-0.248173567779602	.
chrXIV	112921	113041	sub.nuc19604	-0.401094550640264	.
chrXIV	116601	116721	sub.nuc19625	-0.276184034396629	.
chrXIV	116941	117061	sub.nuc19628	-0.341382759717291	.
chrXIV	122321	122441	sub.nuc19660	-0.221341974191777	.
chrXIV	122661	122781	sub.nuc19662	-0.463156579950656	.
chrXIV	129201	129321	sub.nuc19703	-0.405487165541967	.
chrXIV	135681	135801	sub.nuc19743	-0.534641326772815	.
chrXIV	137901	138021	sub.nuc19757	-0.309539790601766	.
chrXIV	138421	138541	sub.nuc19761	-0.213269597531446	.
chrXIV	140601	140721	sub.nuc19774	-0.219427438391075	.
chrXIV	143661	143781	sub.nuc19794	-0.246358450754766	.
chrXIV	145321	145441	sub.nuc19805	-0.262258271563269	.
chrXIV	146641	146761	sub.nuc19813	-0.233638952516498	.
chrXIV	148041	148161	sub.nuc19822	-0.490262447030089	.
chrXIV	157901	158021	sub.nuc19882	-0.263617538017275	.
chrXIV	160441	160561	sub.nuc19898	-0.347148525437852	.
chrXIV	161241	161361	sub.nuc19903	-0.208687711704205	.
chrXIV	164361	164481	sub.nuc19923	-0.267862837645974	.
chrXIV	169381	169501	sub.nuc19956	-0.223289986785658	.
chrXIV	171341	171461	sub.nuc19968	-0.207553407174848	.
chrXIV	182481	182601	sub.nuc20036	-0.212709720656236	.
chrXIV	182681	182801	sub.nuc20037	-0.312107164245145	.
chrXIV	185301	185421	sub.nuc20053	-0.445625290077522	.
chrXIV	187821	187941	sub.nuc20069	-0.313201549477611	.
chrXIV	191001	191121	sub.nuc20087	-0.435569355762655	.
chrXIV	198121	198241	sub.nuc20132	-0.200480118684625	.
chrXIV	200281	200401	sub.nuc20146	-0.33889614690762	.
chrXIV	202021	202141	sub.nuc20157	-0.218428552838462	.
chrXIV	204981	205101	sub.nuc20175	-0.226468313084472	.
chrXIV	206761	206881	sub.nuc20187	-0.334306829850029	.
chrXIV	210001	210121	sub.nuc20205	-0.246813234433194	.
chrXIV	211601	211721	sub.nuc20214	-0.391367583028186	.
chrXIV	214701	214821	sub.nuc20233	-0.380392293460274	.
chrXIV	216061	216181	sub.nuc20241	-0.278014173843557	.
chrXIV	216221	216341	sub.nuc20242	-0.198366248757124	.
chrXIV	218761	218881	sub.nuc20260	-0.394593466629544	.
chrXIV	228901	229021	sub.nuc20321	-0.457577180859502	.
chrXIV	230741	230861	sub.nuc20332	-0.253790847870977	.
chrXIV	233781	233901	sub.nuc20351	-0.273235426087611	.
chrXIV	235601	235721	sub.nuc20361	-0.198151089784305	.
chrXIV	240041	240161	sub.nuc20388	-0.263931800281184	.
chrXIV	250401	250521	sub.nuc20451	-0.290880361116667	.
chrXIV	252461	252581	sub.nuc20463	-0.204624839649939	.
chrXIV	254221	254341	sub.nuc20470	-0.303958830595632	.
chrXIV	255101	255221	sub.nuc20474	-0.37504048104374	.
chrXIV	258221	258341	sub.nuc20492	-0.304948006975573	.
chrXIV	259361	259481	sub.nuc20498	-0.400944143543896	.
chrXIV	260301	260421	sub.nuc20504	-0.294516709034754	.
chrXIV	264561	264681	sub.nuc20531	-0.411931603496887	.
chrXIV	265621	265741	sub.nuc20537	-0.215542050917162	.
chrXIV	266641	266761	sub.nuc20544	-0.279209522786265	.
chrXIV	269981	270101	sub.nuc20565	-0.525603549561448	.
chrXIV	271781	271901	sub.nuc20576	-0.308306268264877	.
chrXIV	273961	274081	sub.nuc20588	-0.264884351761427	.
chrXIV	276141	276261	sub.nuc20603	-0.318021342840626	.
chrXIV	280201	280321	sub.nuc20629	-0.453988801274686	.
chrXIV	281381	281501	sub.nuc20637	-0.22611001339712	.
chrXIV	281601	281721	sub.nuc20639	-0.37143282680443	.
chrXIV	283901	284021	sub.nuc20651	-0.350724772590345	.
chrXIV	287641	287761	sub.nuc20675	-0.296411503514082	.
chrXIV	289021	289141	sub.nuc20683	-0.241681496849995	.
chrXIV	292781	292901	sub.nuc20708	-0.329886623733422	.
chrXIV	295781	295901	sub.nuc20726	-0.406407997867182	.
chrXIV	298101	298221	sub.nuc20740	-0.358435925821504	.
chrXIV	299441	299561	sub.nuc20748	-0.234951908748132	.
chrXIV	300081	300201	sub.nuc20752	-0.247905652247051	.
chrXIV	304681	304801	sub.nuc20779	-0.443377111887483	.
chrXIV	307181	307301	sub.nuc20794	-0.290804620295381	.
chrXIV	308681	308801	sub.nuc20803	-0.34936145845478	.
chrXIV	310361	310481	sub.nuc20814	-0.222549642910676	.
chrXIV	317801	317921	sub.nuc20858	-0.357407523622776	.
chrXIV	321741	321861	sub.nuc20884	-0.354306179910776	.
chrXIV	322181	322301	sub.nuc20887	-0.210662893830124	.
chrXIV	323621	323741	sub.nuc20896	-0.409807806268656	.
chrXIV	325101	325221	sub.nuc20905	-0.208209216105304	.
chrXIV	326541	326661	sub.nuc20913	-0.200051180792689	.
chrXIV	330161	330281	sub.nuc20937	-0.546218415636565	.
chrXIV	332201	332321	sub.nuc20948	-0.290586675733484	.
chrXIV	335221	335341	sub.nuc20967	-0.213219853479533	.
chrXIV	339421	339541	sub.nuc20994	-0.321527467173673	.
chrXIV	340161	340281	sub.nuc20999	-0.258122161472236	.
chrXIV	342201	342321	sub.nuc21010	-0.403438844033487	.
chrXIV	348601	348721	sub.nuc21049	-0.476462037865115	.
chrXIV	350221	350341	sub.nuc21058	-0.20727031965715	.
chrXIV	350721	350841	sub.nuc21061	-0.438954830341465	.
chrXIV	351441	351561	sub.nuc21065	-0.283457891651713	.
chrXIV	356861	356981	sub.nuc21101	-0.321701254611797	.
chrXIV	365861	365981	sub.nuc21153	-0.5127015058708	.
chrXIV	370181	370301	sub.nuc21179	-0.491628242380937	.
chrXIV	372281	372401	sub.nuc21192	-0.352880594065188	.
chrXIV	378581	378701	sub.nuc21233	-0.442257072827465	.
chrXIV	387021	387141	sub.nuc21288	-0.226324257873235	.
chrXIV	392721	392841	sub.nuc21323	-0.314242999424377	.
chrXIV	397561	397681	sub.nuc21352	-0.219626760584148	.
chrXIV	398361	398481	sub.nuc21357	-0.337349147594925	.
chrXIV	405861	405981	sub.nuc21403	-0.233410986956694	.
chrXIV	408121	408241	sub.nuc21417	-0.437200550493001	.
chrXIV	412101	412221	sub.nuc21441	-0.294400473776263	.
chrXIV	417321	417441	sub.nuc21472	-0.240996678170935	.
chrXIV	417601	417721	sub.nuc21474	-0.413697755365329	.
chrXIV	418601	418721	sub.nuc21480	-0.331048324408958	.
chrXIV	424601	424721	sub.nuc21516	-0.242332470186562	.
chrXIV	429841	429961	sub.nuc21549	-0.333330703262738	.
chrXIV	437401	437521	sub.nuc21597	-0.325243049513371	.
chrXIV	439381	439501	sub.nuc21609	-0.375474634265022	.
chrXIV	441161	441281	sub.nuc21621	-0.266492020316592	.
chrXIV	447141	447261	sub.nuc21659	-0.227934081403498	.
chrXIV	450641	450761	sub.nuc21681	-0.297788949861262	.
chrXIV	452081	452201	sub.nuc21692	-0.396149078858396	.
chrXIV	456201	456321	sub.nuc21718	-0.324751913580303	.
chrXIV	457461	457581	sub.nuc21725	-0.397763933086858	.
chrXIV	462121	462241	sub.nuc21754	-0.292390958387903	.
chrXIV	466681	466801	sub.nuc21781	-0.34006322321668	.
chrXIV	471161	471281	sub.nuc21811	-0.241810269196756	.
chrXIV	478241	478361	sub.nuc21851	-0.365188429405839	.
chrXIV	479281	479401	sub.nuc21859	-0.244207849581727	.
chrXIV	483141	483261	sub.nuc21884	-0.362651179346766	.
chrXIV	485381	485501	sub.nuc21899	-0.363479350058911	.
chrXIV	488201	488321	sub.nuc21916	-0.493397540076617	.
chrXIV	491301	491421	sub.nuc21936	-0.262018512755861	.
chrXIV	493121	493241	sub.nuc21947	-0.370616305864886	.
chrXIV	498621	498741	sub.nuc21980	-0.27383375194217	.
chrXIV	498981	499101	sub.nuc21982	-0.391244639449644	.
chrXIV	503421	503541	sub.nuc22010	-0.287906613226851	.
chrXIV	525841	525961	sub.nuc22123	-0.440741762983595	.
chrXIV	531541	531661	sub.nuc22158	-0.421135506271872	.
chrXIV	535041	535161	sub.nuc22178	-0.279880149000373	.
chrXIV	537981	538101	sub.nuc22196	-0.478510493702144	.
chrXIV	541961	542081	sub.nuc22220	-0.21071740660283	.
chrXIV	545041	545161	sub.nuc22238	-0.283757416388705	.
chrXIV	547781	547901	sub.nuc22255	-0.233321030000112	.
chrXIV	548381	548501	sub.nuc22259	-0.239405967413026	.
chrXIV	549301	549421	sub.nuc22264	-0.30026121009308	.
chrXIV	552081	552201	sub.nuc22280	-0.42483465070295	.
chrXIV	556881	557001	sub.nuc22311	-0.608354700672547	.
chrXIV	559901	560021	sub.nuc22328	-0.242783341435892	.
chrXIV	572581	572701	sub.nuc22371	-0.252134941061779	.
chrXIV	574181	574301	sub.nuc22377	-0.565800858256382	.
chrXIV	576681	576801	sub.nuc22391	-0.436028836426252	.
chrXIV	578861	578981	sub.nuc22404	-0.44564764858851	.
chrXIV	581761	581881	sub.nuc22421	-0.255345885539706	.
chrXIV	583481	583601	sub.nuc22433	-0.276031207096781	.
chrXIV	585361	585481	sub.nuc22446	-0.244327299906457	.
chrXIV	586921	587041	sub.nuc22456	-0.444682545178071	.
chrXIV	591281	591401	sub.nuc22485	-0.277505506829723	.
chrXIV	592961	593081	sub.nuc22496	-0.42135854709829	.
chrXIV	604741	604861	sub.nuc22561	-0.220974203396675	.
chrXIV	605141	605261	sub.nuc22563	-0.37261748515465	.
chrXIV	605901	606021	sub.nuc22568	-0.42494211764605	.
chrXIV	606021	606141	sub.nuc22569	-0.207684850715134	.
chrXIV	609541	609661	sub.nuc22590	-0.209039641332109	.
chrXIV	614441	614561	sub.nuc22619	-0.383596381849693	.
chrXIV	618301	618421	sub.nuc22643	-0.358799169530734	.
chrXIV	621281	621401	sub.nuc22663	-0.219127105989495	.
chrXIV	622701	622821	sub.nuc22671	-0.251855909338756	.
chrXIV	627201	627321	sub.nuc22698	-0.240923000866141	.
chrXIV	629321	629441	sub.nuc22709	-0.201553344541342	.
chrXIV	631321	631441	sub.nuc22723	-0.281719366602119	.
chrXIV	634121	634241	sub.nuc22740	-0.306306132627098	.
chrXIV	635341	635461	sub.nuc22748	-0.247459457956261	.
chrXIV	636781	636901	sub.nuc22757	-0.446478287516419	.
chrXIV	637381	637501	sub.nuc22760	-0.211109815327159	.
chrXIV	640201	640321	sub.nuc22778	-0.310043751814185	.
chrXIV	642381	642501	sub.nuc22791	-0.470453195905442	.
chrXIV	653221	653341	sub.nuc22853	-0.220950471822842	.
chrXIV	654021	654141	sub.nuc22858	-0.263093579241802	.
chrXIV	668161	668281	sub.nuc22945	-0.271486846303727	.
chrXIV	670201	670321	sub.nuc22959	-0.346110065939093	.
chrXIV	672221	672341	sub.nuc22971	-0.25496295546905	.
chrXIV	674721	674841	sub.nuc22989	-0.215761783246095	.
chrXIV	675921	676041	sub.nuc22996	-0.275976550394117	.
chrXIV	678601	678721	sub.nuc23013	-0.208043373941714	.
chrXIV	684621	684741	sub.nuc23051	-0.214945572227891	.
chrXIV	685721	685841	sub.nuc23058	-0.508261805338937	.
chrXIV	690021	690141	sub.nuc23084	-0.227968508467705	.
chrXIV	694101	694221	sub.nuc23111	-0.298447809952269	.
chrXIV	694641	694761	sub.nuc23114	-0.241807685463603	.
chrXIV	694841	694961	sub.nuc23115	-0.272856508231137	.
chrXIV	695381	695501	sub.nuc23119	-0.339166783398849	.
chrXIV	699521	699641	sub.nuc23143	-0.512871908265629	.
chrXIV	701721	701841	sub.nuc23157	-0.418589598375734	.
chrXIV	707601	707721	sub.nuc23193	-0.21898241107454	.
chrXIV	711421	711541	sub.nuc23217	-0.248357636442912	.
chrXIV	720801	720921	sub.nuc23273	-0.405689973422198	.
chrXIV	727721	727841	sub.nuc23319	-0.210433587036695	.
chrXIV	730641	730761	sub.nuc23337	-0.204726557510741	.
chrXIV	733821	733941	sub.nuc23357	-0.438909396436706	.
chrXIV	738701	738821	sub.nuc23389	-0.198369886446044	.
chrXIV	739221	739341	sub.nuc23392	-0.272108479976396	.
chrXIV	745901	746021	sub.nuc23433	-0.260016940653975	.
chrXIV	746741	746861	sub.nuc23439	-0.348643230549126	.
chrXIV	750081	750201	sub.nuc23460	-0.388537182603988	.
chrXIV	759301	759421	sub.nuc23508	-0.325085183458357	.
chrXIV	762881	763001	sub.nuc23531	-0.437828902826792	.
chrXIV	779721	779841	sub.nuc23552	-0.239580146858143	.
chrXVI	14441	14561	sub.nuc23578	-0.397690396370116	.
chrXVI	19481	19601	sub.nuc23600	-0.30498188408909	.
chrXVI	22581	22701	sub.nuc23619	-0.202519596526053	.
chrXVI	24721	24841	sub.nuc23632	-0.331791980609192	.
chrXVI	24821	24941	sub.nuc23633	-0.278978090612724	.
chrXVI	26121	26241	sub.nuc23640	-0.309230704717952	.
chrXVI	28421	28541	sub.nuc23655	-0.274556811554769	.
chrXVI	29881	30001	sub.nuc23664	-0.214750984043603	.
chrXVI	32821	32941	sub.nuc23683	-0.255669472939109	.
chrXVI	35041	35161	sub.nuc23697	-0.404405952735151	.
chrXVI	37961	38081	sub.nuc23715	-0.333862110037124	.
chrXVI	38921	39041	sub.nuc23722	-0.413332153469984	.
chrXVI	49021	49141	sub.nuc23782	-0.323317607970275	.
chrXVI	52741	52861	sub.nuc23804	-0.360812812004779	.
chrXVI	53901	54021	sub.nuc23810	-0.199204684174114	.
chrXVI	56041	56161	sub.nuc23823	-0.201156671825781	.
chrXVI	67541	67661	sub.nuc23858	-0.305845431255947	.
chrXVI	69101	69221	sub.nuc23868	-0.287230475990282	.
chrXVI	73161	73281	sub.nuc23892	-0.26982673843551	.
chrXVI	74881	75001	sub.nuc23902	-0.264503712160009	.
chrXVI	77361	77481	sub.nuc23916	-0.223148767856594	.
chrXVI	82381	82501	sub.nuc23947	-0.374899506862066	.
chrXVI	84321	84441	sub.nuc23958	-0.200924569943719	.
chrXVI	88281	88401	sub.nuc23983	-0.235292650778613	.
chrXVI	96261	96381	sub.nuc24033	-0.206561622570568	.
chrXVI	100261	100381	sub.nuc24055	-0.230075423577663	.
chrXVI	100381	100501	sub.nuc24056	-0.209566625536407	.
chrXVI	102981	103101	sub.nuc24072	-0.244877452781193	.
chrXVI	104721	104841	sub.nuc24083	-0.206795074272435	.
chrXVI	105581	105701	sub.nuc24088	-0.20513334409276	.
chrXVI	114361	114481	sub.nuc24143	-0.21362166692641	.
chrXVI	116881	117001	sub.nuc24160	-0.320165313183748	.
chrXVI	118081	118201	sub.nuc24168	-0.37434915457087	.
chrXVI	119021	119141	sub.nuc24174	-0.208573773071318	.
chrXVI	125821	125941	sub.nuc24217	-0.365179164792186	.
chrXVI	128341	128461	sub.nuc24232	-0.245069542164435	.
chrXVI	129901	130021	sub.nuc24242	-0.44488412935894	.
chrXVI	132261	132381	sub.nuc24255	-0.222949956557895	.
chrXVI	136581	136701	sub.nuc24279	-0.282186177154256	.
chrXVI	138481	138601	sub.nuc24292	-0.41530299135043	.
chrXVI	147221	147341	sub.nuc24346	-0.337414275523129	.
chrXVI	156261	156381	sub.nuc24403	-0.240537798108656	.
chrXVI	157681	157801	sub.nuc24412	-0.346853759375721	.
chrXVI	159661	159781	sub.nuc24426	-0.462036801613306	.
chrXVI	162421	162541	sub.nuc24444	-0.290880361116667	.
chrXVI	163701	163821	sub.nuc24452	-0.204856530179826	.
chrXVI	163921	164041	sub.nuc24453	-0.264043934067064	.
chrXVI	179081	179201	sub.nuc24545	-0.369121942393189	.
chrXVI	181161	181281	sub.nuc24558	-0.306129506062617	.
chrXVI	183281	183401	sub.nuc24570	-0.557001093269622	.
chrXVI	187901	188021	sub.nuc24599	-0.354328817025661	.
chrXVI	191221	191341	sub.nuc24621	-0.215801410579381	.
chrXVI	193301	193421	sub.nuc24633	-0.310153074520154	.
chrXVI	195661	195781	sub.nuc24647	-0.475103001042723	.
chrXVI	198881	199001	sub.nuc24666	-0.313859758926332	.
chrXVI	202621	202741	sub.nuc24692	-0.214903422104072	.
chrXVI	203021	203141	sub.nuc24695	-0.228490709457511	.
chrXVI	205021	205141	sub.nuc24708	-0.451891527284987	.
chrXVI	207821	207941	sub.nuc24724	-0.244740734503804	.
chrXVI	214901	215021	sub.nuc24765	-0.272856508231137	.
chrXVI	215741	215861	sub.nuc24770	-0.297115437528906	.
chrXVI	222961	223081	sub.nuc24812	-0.23277243204408	.
chrXVI	225881	226001	sub.nuc24831	-0.416788803401477	.
chrXVI	227561	227681	sub.nuc24841	-0.361765874966738	.
chrXVI	228041	228161	sub.nuc24845	-0.248495341356318	.
chrXVI	230901	231021	sub.nuc24862	-0.336571219426392	.
chrXVI	237161	237281	sub.nuc24901	-0.404666065653634	.
chrXVI	241541	241661	sub.nuc24928	-0.551881293901924	.
chrXVI	242881	243001	sub.nuc24936	-0.284349866889883	.
chrXVI	244121	244241	sub.nuc24944	-0.352195608159875	.
chrXVI	246301	246421	sub.nuc24958	-0.37762987839818	.
chrXVI	251821	251941	sub.nuc24991	-0.338144280536063	.
chrXVI	254521	254641	sub.nuc25007	-0.343898236781167	.
chrXVI	259461	259581	sub.nuc25038	-0.38119421759391	.
chrXVI	261241	261361	sub.nuc25048	-0.308283034199554	.
chrXVI	271081	271201	sub.nuc25110	-0.421499595659146	.
chrXVI	273061	273181	sub.nuc25123	-0.421015658283961	.
chrXVI	277621	277741	sub.nuc25151	-0.34679052390507	.
chrXVI	278921	279041	sub.nuc25159	-0.280885965644449	.
chrXVI	281881	282001	sub.nuc25179	-0.211123695188244	.
chrXVI	286421	286541	sub.nuc25206	-0.263071792950058	.
chrXVI	287021	287141	sub.nuc25209	-0.237667075233637	.
chrXVI	287141	287261	sub.nuc25210	-0.396089742295527	.
chrXVI	291141	291261	sub.nuc25233	-0.325534181666384	.
chrXVI	298381	298501	sub.nuc25278	-0.318223315252118	.
chrXVI	300021	300141	sub.nuc25288	-0.250971359284246	.
chrXVI	308321	308441	sub.nuc25340	-0.327212517090424	.
chrXVI	309681	309801	sub.nuc25348	-0.355073461885847	.
chrXVI	314341	314461	sub.nuc25375	-0.222272997983532	.
chrXVI	319221	319341	sub.nuc25405	-0.211628202029908	.
chrXVI	320801	320921	sub.nuc25415	-0.288921142168483	.
chrXVI	326361	326481	sub.nuc25448	-0.37958116646739	.
chrXVI	331761	331881	sub.nuc25482	-0.221821080997436	.
chrXVI	335761	335881	sub.nuc25505	-0.296538125286375	.
chrXVI	337221	337341	sub.nuc25515	-0.412453569453422	.
chrXVI	339941	340061	sub.nuc25531	-0.202927416913536	.
chrXVI	343481	343601	sub.nuc25554	-0.245465280990381	.
chrXVI	348301	348421	sub.nuc25583	-0.258504164900312	.
chrXVI	348921	349041	sub.nuc25587	-0.34570372376936	.
chrXVI	355481	355601	sub.nuc25627	-0.272823344900548	.
chrXVI	360021	360141	sub.nuc25656	-0.548619107029815	.
chrXVI	361641	361761	sub.nuc25664	-0.501680550587633	.
chrXVI	364781	364901	sub.nuc25685	-0.268845424280002	.
chrXVI	369601	369721	sub.nuc25715	-0.357407523622776	.
chrXVI	375261	375381	sub.nuc25752	-0.200062120788891	.
chrXVI	378461	378581	sub.nuc25770	-0.198585394953225	.
chrXVI	381461	381581	sub.nuc25789	-0.332933805237093	.
chrXVI	384581	384701	sub.nuc25809	-0.24533158810335	.
chrXVI	386741	386861	sub.nuc25824	-0.311848486194479	.
chrXVI	393821	393941	sub.nuc25867	-0.490466576609563	.
chrXVI	400421	400541	sub.nuc25909	-0.252309490267881	.
chrXVI	404201	404321	sub.nuc25935	-0.223765826945691	.
chrXVI	408841	408961	sub.nuc25965	-0.485073821781162	.
chrXVI	410141	410261	sub.nuc25973	-0.328525609867826	.
chrXVI	411641	411761	sub.nuc25981	-0.35870504874345	.
chrXVI	412121	412241	sub.nuc25983	-0.24188116411228	.
chrXVI	415561	415681	sub.nuc26006	-0.270046387928037	.
chrXVI	420601	420721	sub.nuc26034	-0.341989263578209	.
chrXVI	423921	424041	sub.nuc26054	-0.435343564858877	.
chrXVI	425981	426101	sub.nuc26066	-0.243503646261617	.
chrXVI	429681	429801	sub.nuc26089	-0.242760991699914	.
chrXVI	431781	431901	sub.nuc26103	-0.20511849779741	.
chrXVI	444321	444441	sub.nuc26143	-0.421015658283961	.
chrXVI	451041	451161	sub.nuc26184	-0.264516323113862	.
chrXVI	455001	455121	sub.nuc26208	-0.203906632295449	.
chrXVI	455121	455241	sub.nuc26209	-0.206298095689421	.
chrXVI	456661	456781	sub.nuc26218	-0.280221750917115	.
chrXVI	459841	459961	sub.nuc26237	-0.262379414486638	.
chrXVI	465701	465821	sub.nuc26272	-0.307737278547324	.
chrXVI	467581	467701	sub.nuc26285	-0.229661885532565	.
chrXVI	469461	469581	sub.nuc26296	-0.265367698177993	.
chrXVI	469741	469861	sub.nuc26298	-0.375285209340402	.
chrXVI	474981	475101	sub.nuc26331	-0.226324257873235	.
chrXVI	475781	475901	sub.nuc26336	-0.280727253319634	.
chrXVI	479041	479161	sub.nuc26357	-0.398786960576978	.
chrXVI	486221	486341	sub.nuc26403	-0.360139955476753	.
chrXVI	493101	493221	sub.nuc26445	-0.272810702851432	.
chrXVI	493341	493461	sub.nuc26446	-0.315685052854897	.
chrXVI	495301	495421	sub.nuc26460	-0.22337932873677	.
chrXVI	497821	497941	sub.nuc26476	-0.319520861458463	.
chrXVI	499341	499461	sub.nuc26487	-0.384774515842162	.
chrXVI	506401	506521	sub.nuc26531	-0.205693691408606	.
chrXVI	510761	510881	sub.nuc26560	-0.525898060561978	.
chrXVI	511661	511781	sub.nuc26566	-0.216541054322892	.
chrXVI	514321	514441	sub.nuc26583	-0.525876358964009	.
chrXVI	517341	517461	sub.nuc26600	-0.223150506438684	.
chrXVI	529421	529541	sub.nuc26676	-0.289931710217637	.
chrXVI	534801	534921	sub.nuc26711	-0.311157365569889	.
chrXVI	538961	539081	sub.nuc26737	-0.406726394529472	.
chrXVI	543901	544021	sub.nuc26769	-0.320904268237113	.
chrXVI	548301	548421	sub.nuc26797	-0.333019096441543	.
chrXVI	551801	551921	sub.nuc26820	-0.451013912188759	.
chrXVI	558081	558201	sub.nuc26859	-0.278067695042378	.
chrXVI	563861	563981	sub.nuc26896	-0.514898200339627	.
chrXVI	565081	565201	sub.nuc26904	-0.264164522969467	.
chrXVI	566901	567021	sub.nuc26915	-0.410002366251605	.
chrXVI	567021	567141	sub.nuc26916	-0.35777542395621	.
chrXVI	567621	567741	sub.nuc26920	-0.230566017411483	.
chrXVI	569181	569301	sub.nuc26930	-0.498518134579351	.
chrXVI	575241	575361	sub.nuc26963	-0.355405915386637	.
chrXVI	575721	575841	sub.nuc26966	-0.199805871728428	.
chrXVI	582861	582981	sub.nuc27012	-0.445060539633389	.
chrXVI	586161	586281	sub.nuc27031	-0.238049710645926	.
chrXVI	586321	586441	sub.nuc27032	-0.309924246170531	.
chrXVI	587241	587361	sub.nuc27037	-0.207357406282655	.
chrXVI	591241	591361	sub.nuc27063	-0.464495842268991	.
chrXVI	591741	591861	sub.nuc27066	-0.225734307301274	.
chrXVI	593201	593321	sub.nuc27074	-0.268353010863177	.
chrXVI	594181	594301	sub.nuc27080	-0.384673696208666	.
chrXVI	596481	596601	sub.nuc27095	-0.264854799121139	.
chrXVI	599641	599761	sub.nuc27114	-0.250349757078077	.
chrXVI	601881	602001	sub.nuc27127	-0.212072927941325	.
chrXVI	603621	603741	sub.nuc27139	-0.527503296547079	.
chrXVI	608301	608421	sub.nuc27167	-0.369673755195569	.
chrXVI	610101	610221	sub.nuc27179	-0.260860805750912	.
chrXVI	614621	614741	sub.nuc27207	-0.386112174363424	.
chrXVI	627061	627181	sub.nuc27282	-0.426478879957574	.
chrXVI	627521	627641	sub.nuc27285	-0.313193300936217	.
chrXVI	629061	629181	sub.nuc27295	-0.223519332743733	.
chrXVI	631301	631421	sub.nuc27309	-0.281215054803961	.
chrXVI	633901	634021	sub.nuc27325	-0.331553379485371	.
chrXVI	639021	639141	sub.nuc27357	-0.247231946909447	.
chrXVI	641201	641321	sub.nuc27369	-0.213948393264516	.
chrXVI	641721	641841	sub.nuc27372	-0.341570596886291	.
chrXVI	646861	646981	sub.nuc27406	-0.243000659917001	.
chrXVI	647101	647221	sub.nuc27408	-0.353941084950646	.
chrXVI	656601	656721	sub.nuc27467	-0.432871672304532	.
chrXVI	664781	664901	sub.nuc27520	-0.517159864929658	.
chrXVI	666081	666201	sub.nuc27528	-0.216200261162345	.
chrXVI	667441	667561	sub.nuc27537	-0.401816614177102	.
chrXVI	670961	671081	sub.nuc27558	-0.47978313652471	.
chrXVI	673541	673661	sub.nuc27575	-0.424717944928959	.
chrXVI	676981	677101	sub.nuc27596	-0.393611290838345	.
chrXVI	678341	678461	sub.nuc27605	-0.230603437900207	.
chrXVI	682001	682121	sub.nuc27630	-0.281933693078378	.
chrXVI	685521	685641	sub.nuc27652	-0.216176153165653	.
chrXVI	685961	686081	sub.nuc27655	-0.243130084160194	.
chrXVI	687961	688081	sub.nuc27667	-0.222988083571524	.
chrXVI	695441	695561	sub.nuc27713	-0.220456078649292	.
chrXVI	696921	697041	sub.nuc27723	-0.358538893882833	.
chrXVI	698621	698741	sub.nuc27734	-0.396003373016952	.
chrXVI	704661	704781	sub.nuc27762	-0.506348774456853	.
chrXVI	706741	706861	sub.nuc27775	-0.280661460227134	.
chrXVI	713081	713201	sub.nuc27814	-0.339260927342732	.
chrXVI	718501	718621	sub.nuc27846	-0.204332497910424	.
chrXVI	719381	719501	sub.nuc27852	-0.257860404057085	.
chrXVI	725001	725121	sub.nuc27885	-0.273960017927916	.
chrXVI	729601	729721	sub.nuc27912	-0.35365247912376	.
chrXVI	730321	730441	sub.nuc27915	-0.374179312933884	.
chrXVI	732141	732261	sub.nuc27925	-0.265979715199834	.
chrXVI	736741	736861	sub.nuc27952	-0.214994593975358	.
chrXVI	742201	742321	sub.nuc27987	-0.506620981947828	.
chrXVI	749061	749181	sub.nuc28034	-0.264226275954	.
chrXVI	751961	752081	sub.nuc28053	-0.211426355982881	.
chrXVI	753061	753181	sub.nuc28060	-0.295900240253872	.
chrXVI	754521	754641	sub.nuc28068	-0.419113348552264	.
chrXVI	755181	755301	sub.nuc28072	-0.293622406300825	.
chrXVI	758461	758581	sub.nuc28093	-0.442156946389702	.
chrXVI	759541	759661	sub.nuc28100	-0.377232382907185	.
chrXVI	762201	762321	sub.nuc28117	-0.203708657811616	.
chrXVI	767581	767701	sub.nuc28150	-0.301820901594424	.
chrXVI	770761	770881	sub.nuc28169	-0.332352042982341	.
chrXVI	770881	771001	sub.nuc28170	-0.214204250606879	.
chrXVI	781781	781901	sub.nuc28243	-0.259506155895352	.
chrXVI	785841	785961	sub.nuc28270	-0.231456735482511	.
chrXVI	787681	787801	sub.nuc28281	-0.40758372515618	.
chrXVI	789721	789841	sub.nuc28294	-0.328143107408889	.
chrXVI	792481	792601	sub.nuc28311	-0.309683418726303	.
chrXVI	793781	793901	sub.nuc28319	-0.21826464800423	.
chrXVI	794781	794901	sub.nuc28325	-0.279827964878417	.
chrXVI	797321	797441	sub.nuc28342	-0.337863912480113	.
chrXVI	814121	814241	sub.nuc28406	-0.402007220526622	.
chrXVI	818141	818261	sub.nuc28431	-0.367449617647393	.
chrXVI	825221	825341	sub.nuc28473	-0.420585938675632	.
chrXVI	826621	826741	sub.nuc28482	-0.390684759883642	.
chrXVI	830521	830641	sub.nuc28504	-0.264249001441499	.
chrXVI	830841	830961	sub.nuc28506	-0.282619747069283	.
chrXVI	834361	834481	sub.nuc28529	-0.392745039333076	.
chrXVI	837461	837581	sub.nuc28549	-0.213750405704903	.
chrXVI	840681	840801	sub.nuc28566	-0.206816629578861	.
chrXVI	841641	841761	sub.nuc28572	-0.237863773480116	.
chrXVI	844161	844281	sub.nuc28586	-0.354276245772241	.
chrXVI	860661	860781	sub.nuc28615	-0.241568639466723	.
chrXVI	864141	864261	sub.nuc28636	-0.260446757708648	.
chrXVI	866541	866661	sub.nuc28651	-0.335705926090422	.
chrXVI	870061	870181	sub.nuc28673	-0.354403264328182	.
chrXVI	870521	870641	sub.nuc28676	-0.229998887319498	.
chrXVI	874921	875041	sub.nuc28702	-0.214498280621565	.
chrXVI	876661	876781	sub.nuc28713	-0.527729538976074	.
chrXVI	883021	883141	sub.nuc28751	-0.270095692363153	.
chrXVI	885621	885741	sub.nuc28767	-0.228080212057065	.
chrXVI	887861	887981	sub.nuc28782	-0.213353685190814	.
chrXVI	888741	888861	sub.nuc28788	-0.348434378711569	.
chrXVI	892181	892301	sub.nuc28810	-0.205814820713496	.
chrXVI	895821	895941	sub.nuc28832	-0.290265496180732	.
chrXVI	899761	899881	sub.nuc28856	-0.201533467089431	.
chrXVI	900561	900681	sub.nuc28861	-0.334542738496728	.
chrXVI	906761	906881	sub.nuc28902	-0.341733451811494	.
chrXVI	917741	917861	sub.nuc28970	-0.227629156810715	.
chrXVI	919121	919241	sub.nuc28978	-0.396293097517327	.
chrXVI	927961	928081	sub.nuc29030	-0.251982809614024	.
chrXVI	928341	928461	sub.nuc29033	-0.20338788281119	.
chrXVI	930501	930621	sub.nuc29048	-0.218982505226061	.
chrXVI	933841	933961	sub.nuc29068	-0.2713797130502	.
chrXVI	936241	936361	sub.nuc29084	-0.211504920209651	.
chrXVI	939001	939121	sub.nuc29100	-0.290027259433517	.
chrXVI	941241	941361	sub.nuc29113	-0.271740104155535	.
chrXVI	942601	942721	sub.nuc29121	-0.198627253638949	.
chrXI	5781	5901	sub.nuc29154	-0.327004900935641	.
chrXI	6421	6541	sub.nuc29159	-0.209740739624193	.
chrXI	14381	14501	sub.nuc29210	-0.221662755155285	.
chrXI	20621	20741	sub.nuc29251	-0.259671221416953	.
chrXI	24961	25081	sub.nuc29278	-0.445467625941887	.
chrXI	34201	34321	sub.nuc29339	-0.466205031687006	.
chrXI	38941	39061	sub.nuc29372	-0.30725489868537	.
chrXI	42381	42501	sub.nuc29392	-0.240079630640472	.
chrXI	46441	46561	sub.nuc29417	-0.283552507393781	.
chrXI	47981	48101	sub.nuc29427	-0.327795077033371	.
chrXI	49841	49961	sub.nuc29438	-0.293614198336169	.
chrXI	53541	53661	sub.nuc29462	-0.257310024144755	.
chrXI	55781	55901	sub.nuc29475	-0.385723976498489	.
chrXI	63581	63701	sub.nuc29523	-0.238211101912577	.
chrXI	75601	75721	sub.nuc29591	-0.357870519106505	.
chrXI	77581	77701	sub.nuc29603	-0.246648640703278	.
chrXI	78661	78781	sub.nuc29609	-0.296886023406745	.
chrXI	80601	80721	sub.nuc29622	-0.296676175966679	.
chrXI	88941	89061	sub.nuc29676	-0.299826792037216	.
chrXI	91201	91321	sub.nuc29691	-0.263357945235923	.
chrXI	91921	92041	sub.nuc29696	-0.250651232224915	.
chrXI	94441	94561	sub.nuc29711	-0.220046317509821	.
chrXI	96361	96481	sub.nuc29723	-0.214616666739169	.
chrXI	98001	98121	sub.nuc29733	-0.25938790835927	.
chrXI	98421	98541	sub.nuc29736	-0.287714330939028	.
chrXI	106941	107061	sub.nuc29795	-0.249737333389499	.
chrXI	109061	109181	sub.nuc29808	-0.225526071070379	.
chrXI	118381	118501	sub.nuc29866	-0.296013984386777	.
chrXI	121461	121581	sub.nuc29885	-0.229550734700481	.
chrXI	122321	122441	sub.nuc29892	-0.317876454560767	.
chrXI	125601	125721	sub.nuc29912	-0.258886931414986	.
chrXI	130361	130481	sub.nuc29940	-0.290221904191723	.
chrXI	134161	134281	sub.nuc29965	-0.329494705943862	.
chrXI	135921	136041	sub.nuc29976	-0.312107164245145	.
chrXI	137621	137741	sub.nuc29986	-0.232784675686454	.
chrXI	143201	143321	sub.nuc30017	-0.251828095258086	.
chrXI	143341	143461	sub.nuc30018	-0.261804018362283	.
chrXI	144001	144121	sub.nuc30023	-0.207766527463238	.
chrXI	144821	144941	sub.nuc30028	-0.237250054850259	.
chrXI	146101	146221	sub.nuc30038	-0.213248469288289	.
chrXI	148961	149081	sub.nuc30054	-0.491467632311642	.
chrXI	151001	151121	sub.nuc30066	-0.332730375037898	.
chrXI	155381	155501	sub.nuc30095	-0.211869308898184	.
chrXI	159421	159541	sub.nuc30121	-0.210238625891091	.
chrXI	161361	161481	sub.nuc30134	-0.27155280953098	.
chrXI	168861	168981	sub.nuc30182	-0.357236359998891	.
chrXI	171661	171781	sub.nuc30201	-0.301130603217997	.
chrXI	172341	172461	sub.nuc30205	-0.231367859410876	.
chrXI	173961	174081	sub.nuc30216	-0.348301916932618	.
chrXI	176621	176741	sub.nuc30233	-0.352195608159875	.
chrXI	178241	178361	sub.nuc30242	-0.377437017873143	.
chrXI	179461	179581	sub.nuc30249	-0.416028837011846	.
chrXI	188781	188901	sub.nuc30304	-0.235987085443865	.
chrXI	191541	191661	sub.nuc30322	-0.452771374695031	.
chrXI	195061	195181	sub.nuc30343	-0.393163629294539	.
chrXI	200261	200381	sub.nuc30377	-0.207603121823769	.
chrXI	201841	201961	sub.nuc30387	-0.266595216051146	.
chrXI	205361	205481	sub.nuc30409	-0.492383667766654	.
chrXI	210341	210461	sub.nuc30440	-0.230430267205586	.
chrXI	212461	212581	sub.nuc30452	-0.274984780179386	.
chrXI	213081	213201	sub.nuc30455	-0.381605354239952	.
chrXI	215041	215161	sub.nuc30468	-0.213006318751077	.
chrXI	216801	216921	sub.nuc30479	-0.254325586198612	.
chrXI	217081	217201	sub.nuc30481	-0.198171907914428	.
chrXI	219241	219361	sub.nuc30495	-0.222072880137746	.
chrXI	220101	220221	sub.nuc30501	-0.338297283871046	.
chrXI	229941	230061	sub.nuc30561	-0.363159723197572	.
chrXI	230621	230741	sub.nuc30566	-0.317255315900336	.
chrXI	230741	230861	sub.nuc30567	-0.323073528422988	.
chrXI	235981	236101	sub.nuc30597	-0.243708767693168	.
chrXI	242801	242921	sub.nuc30639	-0.389687374947082	.
chrXI	247761	247881	sub.nuc30669	-0.22202649542954	.
chrXI	255521	255641	sub.nuc30714	-0.241026768485697	.
chrXI	256541	256661	sub.nuc30721	-0.304268007789116	.
chrXI	263261	263381	sub.nuc30765	-0.219945698710171	.
chrXI	264501	264621	sub.nuc30773	-0.243970294678806	.
chrXI	269521	269641	sub.nuc30804	-0.350539484560493	.
chrXI	271701	271821	sub.nuc30816	-0.220190958708979	.
chrXI	275081	275201	sub.nuc30837	-0.278796545245257	.
chrXI	278021	278141	sub.nuc30855	-0.37762987839818	.
chrXI	280281	280401	sub.nuc30868	-0.264018868669664	.
chrXI	284721	284841	sub.nuc30896	-0.310185085928483	.
chrXI	288681	288801	sub.nuc30920	-0.412330872853102	.
chrXI	291181	291301	sub.nuc30936	-0.300651598720539	.
chrXI	296201	296321	sub.nuc30967	-0.358610149029039	.
chrXI	299221	299341	sub.nuc30984	-0.621323561695036	.
chrXI	304741	304861	sub.nuc31020	-0.36798999776851	.
chrXI	307141	307261	sub.nuc31036	-0.30938224854702	.
chrXI	308961	309081	sub.nuc31050	-0.201520366132746	.
chrXI	309941	310061	sub.nuc31056	-0.296169996857722	.
chrXI	314561	314681	sub.nuc31086	-0.376851938655544	.
chrXI	316281	316401	sub.nuc31097	-0.205232173453633	.
chrXI	317161	317281	sub.nuc31101	-0.439027724345224	.
chrXI	317401	317521	sub.nuc31102	-0.23984955376381	.
chrXI	321741	321861	sub.nuc31128	-0.342990123541186	.
chrXI	321861	321981	sub.nuc31129	-0.264886784331491	.
chrXI	325141	325261	sub.nuc31149	-0.205035449664529	.
chrXI	325621	325741	sub.nuc31152	-0.30219191963645	.
chrXI	329521	329641	sub.nuc31176	-0.356701630205936	.
chrXI	334061	334181	sub.nuc31202	-0.197950331726287	.
chrXI	338961	339081	sub.nuc31232	-0.382707908793133	.
chrXI	340761	340881	sub.nuc31244	-0.234484364461572	.
chrXI	345401	345521	sub.nuc31271	-0.302735839203098	.
chrXI	346841	346961	sub.nuc31280	-0.456312138687127	.
chrXI	350661	350781	sub.nuc31304	-0.262398986772188	.
chrXI	353261	353381	sub.nuc31321	-0.24757818740437	.
chrXI	359861	359981	sub.nuc31362	-0.262258271563269	.
chrXI	383441	383561	sub.nuc31506	-0.253315804791246	.
chrXI	390061	390181	sub.nuc31550	-0.223857097670819	.
chrXI	392341	392461	sub.nuc31565	-0.35592602381077	.
chrXI	393621	393741	sub.nuc31573	-0.249971147053427	.
chrXI	398601	398721	sub.nuc31605	-0.203833108119657	.
chrXI	402161	402281	sub.nuc31628	-0.352601265372349	.
chrXI	408301	408421	sub.nuc31668	-0.264522206163408	.
chrXI	417021	417141	sub.nuc31722	-0.209738970568087	.
chrXI	418101	418221	sub.nuc31728	-0.350922857262129	.
chrXI	426041	426161	sub.nuc31775	-0.276605464716697	.
chrXI	431561	431681	sub.nuc31810	-0.204454159280754	.
chrXI	437521	437641	sub.nuc31845	-0.234297839378344	.
chrXI	439601	439721	sub.nuc31859	-0.270858897343613	.
chrXI	442821	442941	sub.nuc31876	-0.567343397953808	.
chrXI	445121	445241	sub.nuc31890	-0.311529482155632	.
chrXI	446561	446681	sub.nuc31898	-0.390246459965502	.
chrXI	448081	448201	sub.nuc31906	-0.255836384931973	.
chrXI	451261	451381	sub.nuc31925	-0.441040253646569	.
chrXI	452021	452141	sub.nuc31930	-0.311544190628499	.
chrXI	457201	457321	sub.nuc31961	-0.289014393999065	.
chrXI	462821	462941	sub.nuc31994	-0.325916091546442	.
chrXI	463281	463401	sub.nuc31997	-0.27359985750532	.
chrXI	466221	466341	sub.nuc32015	-0.347281862770205	.
chrXI	473501	473621	sub.nuc32060	-0.210693409652792	.
chrXI	477801	477921	sub.nuc32088	-0.262295057808518	.
chrXI	478201	478321	sub.nuc32090	-0.389556178816047	.
chrXI	481161	481281	sub.nuc32110	-0.227203498905701	.
chrXI	482341	482461	sub.nuc32116	-0.199973779532286	.
chrXI	483201	483321	sub.nuc32122	-0.329718990525834	.
chrXI	493681	493801	sub.nuc32189	-0.271184904165662	.
chrXI	507761	507881	sub.nuc32280	-0.478252728478728	.
chrXI	513961	514081	sub.nuc32318	-0.353598231773677	.
chrXI	518881	519001	sub.nuc32345	-0.246778687543967	.
chrXI	519241	519361	sub.nuc32347	-0.205749047132173	.
chrXI	525141	525261	sub.nuc32381	-0.200712622633656	.
chrXI	526641	526761	sub.nuc32392	-0.303527376444528	.
chrXI	527641	527761	sub.nuc32398	-0.32577840217879	.
chrXI	533881	534001	sub.nuc32438	-0.239322723675054	.
chrXI	535541	535661	sub.nuc32450	-0.389240253962207	.
chrXI	548001	548121	sub.nuc32529	-0.553203988802922	.
chrXI	552401	552521	sub.nuc32558	-0.328334471512779	.
chrXI	557121	557241	sub.nuc32582	-0.235815421281171	.
chrXI	559441	559561	sub.nuc32597	-0.302194112797986	.
chrXI	560901	561021	sub.nuc32605	-0.216195697083436	.
chrXI	562341	562461	sub.nuc32613	-0.320904268237113	.
chrXI	565241	565361	sub.nuc32633	-0.207826980939721	.
chrXI	565921	566041	sub.nuc32637	-0.41299319501769	.
chrXI	567241	567361	sub.nuc32645	-0.372448309989832	.
chrXI	567661	567781	sub.nuc32648	-0.393947446365018	.
chrXI	567861	567981	sub.nuc32649	-0.227799175342253	.
chrXI	571001	571121	sub.nuc32669	-0.251925372602513	.
chrXI	571281	571401	sub.nuc32671	-0.299134413362815	.
chrXI	578301	578421	sub.nuc32716	-0.25727020378086	.
chrXI	580241	580361	sub.nuc32728	-0.292240411734228	.
chrXI	583421	583541	sub.nuc32748	-0.411367794865404	.
chrXI	589621	589741	sub.nuc32788	-0.223064265416588	.
chrXI	590481	590601	sub.nuc32793	-0.198208945177561	.
chrXI	598921	599041	sub.nuc32846	-0.216761677171156	.
chrXI	599721	599841	sub.nuc32851	-0.278951610224233	.
chrXI	605441	605561	sub.nuc32888	-0.340297827892949	.
chrXI	611301	611421	sub.nuc32923	-0.3471530814961	.
chrXI	612721	612841	sub.nuc32932	-0.218390627537494	.
chrXI	619481	619601	sub.nuc32976	-0.57424658496657	.
chrXI	625661	625781	sub.nuc33016	-0.255011008747714	.
chrXI	626381	626501	sub.nuc33020	-0.482229689795761	.
chrXI	631381	631501	sub.nuc33052	-0.226773305502058	.
chrXI	640361	640481	sub.nuc33106	-0.482334327933994	.
chrXI	642801	642921	sub.nuc33121	-0.32788082888693	.
chrXI	650321	650441	sub.nuc33167	-0.301759517540578	.
chrXI	654901	655021	sub.nuc33195	-0.280807207201647	.
chrXI	658221	658341	sub.nuc33216	-0.214421786520357	.
chrXI	660581	660701	sub.nuc33225	-0.337201172615328	.
chrXI	663421	663541	sub.nuc33237	-0.248478408636815	.
chrXI	666141	666261	sub.nuc33249	-0.210306599676933	.
chrXIII	11301	11421	sub.nuc33270	-0.240360221304773	.
chrXIII	13301	13421	sub.nuc33281	-0.456507584060021	.
chrXIII	14821	14941	sub.nuc33291	-0.380676414427111	.
chrXIII	16841	16961	sub.nuc33302	-0.51534062848617	.
chrXIII	20521	20641	sub.nuc33325	-0.24948563056072	.
chrXIII	23741	23861	sub.nuc33346	-0.365698473159431	.
chrXIII	26181	26301	sub.nuc33361	-0.225910364911303	.
chrXIII	26721	26841	sub.nuc33364	-0.253790847870977	.
chrXIII	29161	29281	sub.nuc33378	-0.292654858900813	.
chrXIII	29921	30041	sub.nuc33383	-0.524290466112869	.
chrXIII	30341	30461	sub.nuc33386	-0.212964251417269	.
chrXIII	37881	38001	sub.nuc33433	-0.21528020925449	.
chrXIII	46621	46741	sub.nuc33490	-0.274150251035664	.
chrXIII	50281	50401	sub.nuc33513	-0.211654111394978	.
chrXIII	51001	51121	sub.nuc33517	-0.462617766993253	.
chrXIII	51401	51521	sub.nuc33519	-0.388880799696013	.
chrXIII	53101	53221	sub.nuc33529	-0.198169402662927	.
chrXIII	56301	56421	sub.nuc33547	-0.303590010993298	.
chrXIII	60061	60181	sub.nuc33568	-0.23562872224764	.
chrXIII	68141	68261	sub.nuc33618	-0.206816629578861	.
chrXIII	74061	74181	sub.nuc33654	-0.375348179242147	.
chrXIII	77081	77201	sub.nuc33674	-0.241263730556836	.
chrXIII	79761	79881	sub.nuc33690	-0.315384246313604	.
chrXIII	82901	83021	sub.nuc33710	-0.336571219426392	.
chrXIII	86841	86961	sub.nuc33735	-0.22337932873677	.
chrXIII	96461	96581	sub.nuc33793	-0.2307119343541	.
chrXIII	97541	97661	sub.nuc33799	-0.366282320770097	.
chrXIII	99481	99601	sub.nuc33812	-0.45368283605178	.
chrXIII	101381	101501	sub.nuc33823	-0.327748282655741	.
chrXIII	101641	101761	sub.nuc33824	-0.368001833525924	.
chrXIII	104221	104341	sub.nuc33838	-0.292695553347034	.
chrXIII	104481	104601	sub.nuc33840	-0.319673583397971	.
chrXIII	115461	115581	sub.nuc33911	-0.270828228290961	.
chrXIII	118161	118281	sub.nuc33928	-0.275337290167323	.
chrXIII	119341	119461	sub.nuc33935	-0.250559745616161	.
chrXIII	121401	121521	sub.nuc33948	-0.406378007814897	.
chrXIII	122741	122861	sub.nuc33957	-0.271928610044367	.
chrXIII	123021	123141	sub.nuc33959	-0.294003380346107	.
chrXIII	129601	129721	sub.nuc33998	-0.253536473433857	.
chrXIII	133061	133181	sub.nuc34020	-0.201521103535309	.
chrXIII	133261	133381	sub.nuc34021	-0.390348266106545	.
chrXIII	135281	135401	sub.nuc34035	-0.497255120849787	.
chrXIII	140261	140381	sub.nuc34065	-0.238293502414946	.
chrXIII	141981	142101	sub.nuc34076	-0.224101037037635	.
chrXIII	147321	147441	sub.nuc34106	-0.275106574231933	.
chrXIII	159201	159321	sub.nuc34180	-0.259851586404754	.
chrXIII	159721	159841	sub.nuc34183	-0.2074096018161	.
chrXIII	159881	160001	sub.nuc34184	-0.261763982234384	.
chrXIII	164641	164761	sub.nuc34211	-0.285363575791588	.
chrXIII	170221	170341	sub.nuc34246	-0.294300789332135	.
chrXIII	171381	171501	sub.nuc34253	-0.460997013161975	.
chrXIII	178201	178321	sub.nuc34293	-0.303958830595632	.
chrXIII	181241	181361	sub.nuc34312	-0.480625984418855	.
chrXIII	202201	202321	sub.nuc34367	-0.215277410745889	.
chrXIII	204281	204401	sub.nuc34380	-0.298132798452808	.
chrXIII	209261	209381	sub.nuc34411	-0.427657873499674	.
chrXIII	213981	214101	sub.nuc34443	-0.328836988281268	.
chrXIII	216221	216341	sub.nuc34457	-0.426355938842465	.
chrXIII	217381	217501	sub.nuc34465	-0.202565107119087	.
chrXIII	219921	220041	sub.nuc34481	-0.481399445516941	.
chrXIII	228741	228861	sub.nuc34537	-0.291276426009791	.
chrXIII	230841	230961	sub.nuc34551	-0.294445626953664	.
chrXIII	233281	233401	sub.nuc34567	-0.280018901004727	.
chrXIII	243081	243201	sub.nuc34626	-0.321294673112017	.
chrXIII	245501	245621	sub.nuc34641	-0.289057526085149	.
chrXIII	247481	247601	sub.nuc34654	-0.302670632830513	.
chrXIII	253281	253401	sub.nuc34689	-0.270772863174418	.
chrXIII	255821	255941	sub.nuc34706	-0.245678811365168	.
chrXIII	260081	260201	sub.nuc34732	-0.261840401141488	.
chrXIII	262701	262821	sub.nuc34749	-0.20948267197619	.
chrXIII	263301	263421	sub.nuc34753	-0.415590814977351	.
chrXIII	266901	267021	sub.nuc34775	-0.326193740353835	.
chrXIII	271601	271721	sub.nuc34801	-0.445512848400313	.
chrXIII	271921	272041	sub.nuc34803	-0.225317507499187	.
chrXIII	272901	273021	sub.nuc34810	-0.441302005172274	.
chrXIII	273781	273901	sub.nuc34816	-0.460878778481635	.
chrXIII	275761	275881	sub.nuc34829	-0.241203270758246	.
chrXIII	280001	280121	sub.nuc34855	-0.203027728969076	.
chrXIII	282821	282941	sub.nuc34872	-0.254868529214748	.
chrXIII	282921	283041	sub.nuc34873	-0.264463414758182	.
chrXIII	283021	283141	sub.nuc34874	-0.282811595740533	.
chrXIII	283421	283541	sub.nuc34876	-0.347727771238516	.
chrXIII	283881	284001	sub.nuc34879	-0.307254170946432	.
chrXIII	284681	284801	sub.nuc34883	-0.30537380187865	.
chrXIII	300521	300641	sub.nuc34977	-0.271111151469869	.
chrXIII	307461	307581	sub.nuc35019	-0.209027296509194	.
chrXIII	308901	309021	sub.nuc35029	-0.253536473433857	.
chrXIII	309661	309781	sub.nuc35034	-0.222949956557895	.
chrXIII	312041	312161	sub.nuc35049	-0.560999848332831	.
chrXIII	315081	315201	sub.nuc35069	-0.248060005348819	.
chrXIII	317721	317841	sub.nuc35086	-0.204730497924496	.
chrXIII	318521	318641	sub.nuc35092	-0.334765496293766	.
chrXIII	321741	321861	sub.nuc35113	-0.532177790898617	.
chrXIII	325641	325761	sub.nuc35138	-0.400426826241849	.
chrXIII	330261	330381	sub.nuc35167	-0.202026157386037	.
chrXIII	334981	335101	sub.nuc35200	-0.215498636083928	.
chrXIII	337581	337701	sub.nuc35217	-0.278682934645693	.
chrXIII	340941	341061	sub.nuc35237	-0.409674296187602	.
chrXIII	343581	343701	sub.nuc35254	-0.233249034803618	.
chrXIII	344201	344321	sub.nuc35258	-0.378860353818954	.
chrXIII	348341	348461	sub.nuc35283	-0.270212395987398	.
chrXIII	349941	350061	sub.nuc35293	-0.238156678801727	.
chrXIII	355181	355301	sub.nuc35326	-0.367991230353023	.
chrXIII	366801	366921	sub.nuc35371	-0.316723543597299	.
chrXIII	382941	383061	sub.nuc35436	-0.481682552154016	.
chrXIII	387121	387241	sub.nuc35462	-0.410064369392106	.
chrXIII	396861	396981	sub.nuc35523	-0.353838563170459	.
chrXIII	397741	397861	sub.nuc35529	-0.199271728569261	.
chrXIII	399681	399801	sub.nuc35540	-0.260363934165949	.
chrXIII	401381	401501	sub.nuc35552	-0.214066374111934	.
chrXIII	407621	407741	sub.nuc35592	-0.372669548221871	.
chrXIII	413561	413681	sub.nuc35629	-0.282208126097873	.
chrXIII	420161	420281	sub.nuc35673	-0.28675765387312	.
chrXIII	422201	422321	sub.nuc35686	-0.354887458660921	.
chrXIII	424781	424901	sub.nuc35703	-0.278682934645693	.
chrXIII	430381	430501	sub.nuc35739	-0.198629915187067	.
chrXIII	432541	432661	sub.nuc35752	-0.227002238988273	.
chrXIII	432981	433101	sub.nuc35755	-0.200367487093412	.
chrXIII	434001	434121	sub.nuc35761	-0.219891535534187	.
chrXIII	436161	436281	sub.nuc35774	-0.306104710384172	.
chrXIII	442301	442421	sub.nuc35813	-0.237476127003243	.
chrXIII	443181	443301	sub.nuc35820	-0.391211931244974	.
chrXIII	445241	445361	sub.nuc35833	-0.426300981615973	.
chrXIII	448281	448401	sub.nuc35852	-0.220039959274482	.
chrXIII	451421	451541	sub.nuc35871	-0.23079316338437	.
chrXIII	453561	453681	sub.nuc35884	-0.318665565090804	.
chrXIII	455641	455761	sub.nuc35897	-0.221740653579002	.
chrXIII	458141	458261	sub.nuc35912	-0.29556112733117	.
chrXIII	460601	460721	sub.nuc35927	-0.246822829910669	.
chrXIII	464881	465001	sub.nuc35954	-0.375346627846941	.
chrXIII	468441	468561	sub.nuc35976	-0.204041124195652	.
chrXIII	473321	473441	sub.nuc36007	-0.22506434504688	.
chrXIII	474301	474421	sub.nuc36013	-0.266015903817669	.
chrXIII	475561	475681	sub.nuc36020	-0.271722661849674	.
chrXIII	478781	478901	sub.nuc36040	-0.387932603604398	.
chrXIII	480221	480341	sub.nuc36049	-0.222167368974896	.
chrXIII	482441	482561	sub.nuc36063	-0.267039338433413	.
chrXIII	492061	492181	sub.nuc36122	-0.472904696209905	.
chrXIII	497481	497601	sub.nuc36155	-0.22943085924798	.
chrXIII	500881	501001	sub.nuc36175	-0.201576447033227	.
chrXIII	501941	502061	sub.nuc36181	-0.573364015221324	.
chrXIII	509501	509621	sub.nuc36229	-0.236890025737217	.
chrXIII	511001	511121	sub.nuc36241	-0.201328529686174	.
chrXIII	513401	513521	sub.nuc36255	-0.370293758440101	.
chrXIII	517301	517421	sub.nuc36278	-0.292361354367492	.
chrXIII	522021	522141	sub.nuc36309	-0.374176921891481	.
chrXIII	523481	523601	sub.nuc36318	-0.489499715581898	.
chrXIII	531961	532081	sub.nuc36372	-0.219820650965111	.
chrXIII	534801	534921	sub.nuc36390	-0.270095692363153	.
chrXIII	537581	537701	sub.nuc36408	-0.316898456159307	.
chrXIII	542921	543041	sub.nuc36438	-0.370204230651613	.
chrXIII	545021	545141	sub.nuc36450	-0.254605443967562	.
chrXIII	545741	545861	sub.nuc36455	-0.340188684903331	.
chrXIII	547501	547621	sub.nuc36466	-0.397500620378886	.
chrXIII	551261	551381	sub.nuc36488	-0.267082017160456	.
chrXIII	551701	551821	sub.nuc36490	-0.25789950692699	.
chrXIII	553061	553181	sub.nuc36497	-0.197950012856672	.
chrXIII	556621	556741	sub.nuc36520	-0.201328761585499	.
chrXIII	557081	557201	sub.nuc36523	-0.210443924798995	.
chrXIII	560721	560841	sub.nuc36547	-0.27743466528074	.
chrXIII	564221	564341	sub.nuc36568	-0.241998800464936	.
chrXIII	572061	572181	sub.nuc36612	-0.37914921620598	.
chrXIII	574881	575001	sub.nuc36629	-0.384526187282204	.
chrXIII	577521	577641	sub.nuc36646	-0.351603361771462	.
chrXIII	581501	581621	sub.nuc36674	-0.201345873601954	.
chrXIII	584101	584221	sub.nuc36689	-0.47174485942064	.
chrXIII	589701	589821	sub.nuc36721	-0.410324975298569	.
chrXIII	592781	592901	sub.nuc36741	-0.342293383879131	.
chrXIII	594721	594841	sub.nuc36755	-0.361159328445687	.
chrXIII	599181	599301	sub.nuc36783	-0.480544491961028	.
chrXIII	603321	603441	sub.nuc36804	-0.225661049757307	.
chrXIII	608301	608421	sub.nuc36836	-0.306814189359916	.
chrXIII	610001	610121	sub.nuc36846	-0.266585956417122	.
chrXIII	616281	616401	sub.nuc36885	-0.37095011199516	.
chrXIII	618281	618401	sub.nuc36898	-0.432785301053244	.
chrXIII	619541	619661	sub.nuc36907	-0.25955556396135	.
chrXIII	619781	619901	sub.nuc36908	-0.214238702155947	.
chrXIII	624321	624441	sub.nuc36937	-0.472432270825996	.
chrXIII	627941	628061	sub.nuc36963	-0.421616411890926	.
chrXIII	628821	628941	sub.nuc36968	-0.255121693270583	.
chrXIII	636021	636141	sub.nuc37010	-0.266899913535699	.
chrXIII	637161	637281	sub.nuc37018	-0.245427821403884	.
chrXIII	645461	645581	sub.nuc37067	-0.327726541241308	.
chrXIII	649881	650001	sub.nuc37094	-0.247540989440299	.
chrXIII	653701	653821	sub.nuc37118	-0.37208007007561	.
chrXIII	654781	654901	sub.nuc37125	-0.442102676252906	.
chrXIII	659281	659401	sub.nuc37155	-0.338986690774349	.
chrXIII	664481	664601	sub.nuc37184	-0.415271027942269	.
chrXIII	668281	668401	sub.nuc37207	-0.350511848640564	.
chrXIII	671381	671501	sub.nuc37225	-0.241379809959055	.
chrXIII	675061	675181	sub.nuc37247	-0.219697507573338	.
chrXIII	684021	684141	sub.nuc37303	-0.479637435756504	.
chrXIII	684241	684361	sub.nuc37304	-0.279766688909731	.
chrXIII	687341	687461	sub.nuc37323	-0.288568645498834	.
chrXIII	693181	693301	sub.nuc37361	-0.20948267197619	.
chrXIII	706941	707061	sub.nuc37448	-0.369756125792747	.
chrXIII	716341	716461	sub.nuc37507	-0.332940267159196	.
chrXIII	721421	721541	sub.nuc37538	-0.273071673460506	.
chrXIII	722421	722541	sub.nuc37544	-0.40791005574111	.
chrXIII	724441	724561	sub.nuc37556	-0.317410541161876	.
chrXIII	728621	728741	sub.nuc37582	-0.205696789938541	.
chrXIII	731241	731361	sub.nuc37598	-0.209520688570578	.
chrXIII	736601	736721	sub.nuc37634	-0.525952706116643	.
chrXIII	739001	739121	sub.nuc37649	-0.283656290215468	.
chrXIII	742821	742941	sub.nuc37672	-0.296160264100876	.
chrXIII	746081	746201	sub.nuc37692	-0.333330703262738	.
chrXIII	749761	749881	sub.nuc37715	-0.237320116251638	.
chrXIII	750001	750121	sub.nuc37716	-0.20889821750209	.
chrXIII	751321	751441	sub.nuc37723	-0.236798619062525	.
chrXIII	756261	756381	sub.nuc37756	-0.204381706075689	.
chrXIII	756421	756541	sub.nuc37757	-0.212593689694463	.
chrXIII	757261	757381	sub.nuc37763	-0.497435283196682	.
chrXIII	758341	758461	sub.nuc37771	-0.25156279033359	.
chrXIII	758881	759001	sub.nuc37775	-0.248254084800857	.
chrXIII	759241	759361	sub.nuc37777	-0.232061185224625	.
chrXIII	759541	759661	sub.nuc37779	-0.210049867119437	.
chrXIII	763161	763281	sub.nuc37800	-0.21296972930263	.
chrXIII	770541	770661	sub.nuc37847	-0.389466561708149	.
chrXIII	773941	774061	sub.nuc37868	-0.197913135321161	.
chrXIII	774461	774581	sub.nuc37871	-0.373900249563307	.
chrXIII	775201	775321	sub.nuc37876	-0.245430588908305	.
chrXIII	775801	775921	sub.nuc37880	-0.274524639752296	.
chrXIII	777361	777481	sub.nuc37890	-0.376448708070604	.
chrXIII	779181	779301	sub.nuc37902	-0.429816085012441	.
chrXIII	782401	782521	sub.nuc37922	-0.303199231247093	.
chrXIII	789901	790021	sub.nuc37968	-0.23290830147133	.
chrXIII	793501	793621	sub.nuc37989	-0.3106526413491	.
chrXIII	794721	794841	sub.nuc37995	-0.368912417319142	.
chrXIII	795601	795721	sub.nuc38001	-0.267795738889974	.
chrXIII	795841	795961	sub.nuc38003	-0.219330465323186	.
chrXIII	804261	804381	sub.nuc38055	-0.226300677642333	.
chrXIII	808921	809041	sub.nuc38081	-0.245975485964189	.
chrXIII	810861	810981	sub.nuc38094	-0.203905412905421	.
chrXIII	814181	814301	sub.nuc38113	-0.540864534171139	.
chrXIII	818641	818761	sub.nuc38139	-0.397731789529417	.
chrXIII	820001	820121	sub.nuc38147	-0.291930996584271	.
chrXIII	824521	824641	sub.nuc38173	-0.324395061100218	.
chrXIII	827641	827761	sub.nuc38192	-0.270294243449635	.
chrXIII	831481	831601	sub.nuc38215	-0.217825952221582	.
chrXIII	832061	832181	sub.nuc38219	-0.259000193084568	.
chrXIII	832641	832761	sub.nuc38222	-0.232746252523967	.
chrXIII	835141	835261	sub.nuc38236	-0.466877906551109	.
chrXIII	836841	836961	sub.nuc38246	-0.269265704401244	.
chrXIII	841741	841861	sub.nuc38276	-0.263617538017275	.
chrXIII	845421	845541	sub.nuc38300	-0.331910786540557	.
chrXIII	846941	847061	sub.nuc38309	-0.212074020918041	.
chrXIII	848541	848661	sub.nuc38319	-0.234767967784403	.
chrXIII	863621	863741	sub.nuc38412	-0.304479460184762	.
chrXIII	867381	867501	sub.nuc38434	-0.284121185405063	.
chrXIII	868141	868261	sub.nuc38439	-0.19990410087909	.
chrXIII	869701	869821	sub.nuc38450	-0.353538604866155	.
chrXIII	872901	873021	sub.nuc38470	-0.21131905551515	.
chrXIII	874581	874701	sub.nuc38480	-0.485024859581972	.
chrXIII	878681	878801	sub.nuc38506	-0.339723334371867	.
chrXIII	885121	885241	sub.nuc38547	-0.221551347260755	.
chrXIII	886541	886661	sub.nuc38555	-0.303703753124245	.
chrXIII	895541	895661	sub.nuc38616	-0.317410541161876	.
chrXIII	897641	897761	sub.nuc38630	-0.26285817877308	.
chrXIII	904541	904661	sub.nuc38673	-0.288061226055102	.
chrXIII	905141	905261	sub.nuc38677	-0.199637925500522	.
chrXIII	905981	906101	sub.nuc38683	-0.289402894420709	.
chrXIII	912301	912421	sub.nuc38723	-0.304741632839835	.
chrXV	481	601	sub.nuc38757	-0.21570225240049	.
chrXV	1761	1881	sub.nuc38765	-0.383085839758	.
chrXV	6901	7021	sub.nuc38796	-0.365982452034217	.
chrXV	8681	8801	sub.nuc38806	-0.217149675162052	.
chrXV	12201	12321	sub.nuc38825	-0.449117117904784	.
chrXV	14641	14761	sub.nuc38840	-0.19994955654862	.
chrXV	17921	18041	sub.nuc38860	-0.205900810827925	.
chrXV	21481	21601	sub.nuc38881	-0.202192453991074	.
chrXV	31161	31281	sub.nuc38927	-0.346327163724968	.
chrXV	31801	31921	sub.nuc38930	-0.232656191476587	.
chrXV	34201	34321	sub.nuc38943	-0.444495429280828	.
chrXV	38701	38821	sub.nuc38972	-0.253083011857699	.
chrXV	39541	39661	sub.nuc38978	-0.283904107425125	.
chrXV	44621	44741	sub.nuc39010	-0.308744185254835	.
chrXV	44761	44881	sub.nuc39011	-0.24596872152739	.
chrXV	45561	45681	sub.nuc39016	-0.199660035550073	.
chrXV	48721	48841	sub.nuc39035	-0.485337029511322	.
chrXV	52921	53041	sub.nuc39062	-0.437645265608657	.
chrXV	55401	55521	sub.nuc39077	-0.28606480655211	.
chrXV	56281	56401	sub.nuc39083	-0.289421902037296	.
chrXV	58461	58581	sub.nuc39098	-0.337395586939782	.
chrXV	58601	58721	sub.nuc39099	-0.209094996531992	.
chrXV	61161	61281	sub.nuc39115	-0.332461606858414	.
chrXV	65401	65521	sub.nuc39141	-0.246862924382474	.
chrXV	69201	69321	sub.nuc39163	-0.210560089404964	.
chrXV	70121	70241	sub.nuc39169	-0.367304232788445	.
chrXV	73541	73661	sub.nuc39190	-0.2637609562651	.
chrXV	73941	74061	sub.nuc39193	-0.329886623733422	.
chrXV	77361	77481	sub.nuc39216	-0.558256604689311	.
chrXV	83101	83221	sub.nuc39252	-0.367022894194337	.
chrXV	83621	83741	sub.nuc39255	-0.206297320237147	.
chrXV	86801	86921	sub.nuc39275	-0.449979328089975	.
chrXV	87321	87441	sub.nuc39278	-0.278825609171818	.
chrXV	91481	91601	sub.nuc39304	-0.233891925147584	.
chrXV	92941	93061	sub.nuc39313	-0.224342907070569	.
chrXV	96461	96581	sub.nuc39334	-0.373721282046586	.
chrXV	103081	103201	sub.nuc39373	-0.216716763300736	.
chrXV	104001	104121	sub.nuc39379	-0.238018349203777	.
chrXV	104101	104221	sub.nuc39380	-0.282378076852539	.
chrXV	108061	108181	sub.nuc39407	-0.256242076112724	.
chrXV	108981	109101	sub.nuc39412	-0.418790240157291	.
chrXV	110001	110121	sub.nuc39418	-0.335298438415341	.
chrXV	111881	112001	sub.nuc39431	-0.459660859429404	.
chrXV	117501	117621	sub.nuc39466	-0.32568726342308	.
chrXV	126721	126841	sub.nuc39490	-0.679563277328565	.
chrXV	128081	128201	sub.nuc39499	-0.340944780608853	.
chrXV	129921	130041	sub.nuc39511	-0.208025082798825	.
chrXV	130521	130641	sub.nuc39514	-0.223776902091029	.
chrXV	137821	137941	sub.nuc39558	-0.253534330652363	.
chrXV	139061	139181	sub.nuc39566	-0.247443082235327	.
chrXV	142601	142721	sub.nuc39588	-0.310086588572503	.
chrXV	144041	144161	sub.nuc39598	-0.411424251352823	.
chrXV	153781	153901	sub.nuc39658	-0.286091607540319	.
chrXV	158961	159081	sub.nuc39691	-0.336872658218421	.
chrXV	161281	161401	sub.nuc39704	-0.242162600981777	.
chrXV	165441	165561	sub.nuc39729	-0.357076107749723	.
chrXV	168021	168141	sub.nuc39744	-0.240276957831663	.
chrXV	168141	168261	sub.nuc39745	-0.313852187907705	.
chrXV	170121	170241	sub.nuc39758	-0.253215491787684	.
chrXV	170541	170661	sub.nuc39761	-0.257982989002088	.
chrXV	174941	175061	sub.nuc39792	-0.219614562824194	.
chrXV	181461	181581	sub.nuc39837	-0.312718120358983	.
chrXV	185261	185381	sub.nuc39861	-0.459660859429404	.
chrXV	186821	186941	sub.nuc39870	-0.413749475606641	.
chrXV	188121	188241	sub.nuc39878	-0.225463492377536	.
chrXV	198741	198861	sub.nuc39948	-0.511671990516868	.
chrXV	202541	202661	sub.nuc39972	-0.252813081587551	.
chrXV	205881	206001	sub.nuc39992	-0.205585677662024	.
chrXV	207261	207381	sub.nuc40000	-0.287803607305371	.
chrXV	212041	212161	sub.nuc40028	-0.28606331376064	.
chrXV	218701	218821	sub.nuc40071	-0.225725183373471	.
chrXV	218941	219061	sub.nuc40072	-0.240655687377362	.
chrXV	230021	230141	sub.nuc40141	-0.337261217069026	.
chrXV	232041	232161	sub.nuc40155	-0.310488159013349	.
chrXV	234581	234701	sub.nuc40171	-0.515363773633589	.
chrXV	241161	241281	sub.nuc40215	-0.309338235281879	.
chrXV	241401	241521	sub.nuc40217	-0.244382654834158	.
chrXV	242821	242941	sub.nuc40226	-0.482426772718977	.
chrXV	246921	247041	sub.nuc40251	-0.628500485149938	.
chrXV	248941	249061	sub.nuc40266	-0.231716308281136	.
chrXV	252701	252821	sub.nuc40290	-0.214722557762386	.
chrXV	254081	254201	sub.nuc40300	-0.246651254781807	.
chrXV	254641	254761	sub.nuc40304	-0.204882945991204	.
chrXV	254901	255021	sub.nuc40305	-0.209391221279437	.
chrXV	255141	255261	sub.nuc40307	-0.472007262333234	.
chrXV	256201	256321	sub.nuc40314	-0.268586893072596	.
chrXV	259201	259321	sub.nuc40333	-0.199271728569261	.
chrXV	271621	271741	sub.nuc40414	-0.357126155145904	.
chrXV	273781	273901	sub.nuc40426	-0.469779004758421	.
chrXV	285461	285581	sub.nuc40495	-0.225280091947235	.
chrXV	286141	286261	sub.nuc40500	-0.227850804517163	.
chrXV	288441	288561	sub.nuc40515	-0.265343052089319	.
chrXV	292261	292381	sub.nuc40540	-0.221898084315234	.
chrXV	296261	296381	sub.nuc40565	-0.482075105973774	.
chrXV	296821	296941	sub.nuc40569	-0.523919927905866	.
chrXV	299281	299401	sub.nuc40584	-0.356084442621902	.
chrXV	300461	300581	sub.nuc40591	-0.261816826597104	.
chrXV	303241	303361	sub.nuc40609	-0.368740921324583	.
chrXV	304121	304241	sub.nuc40615	-0.259938929339194	.
chrXV	305081	305201	sub.nuc40620	-0.210407234526513	.
chrXV	307741	307861	sub.nuc40637	-0.406835776537168	.
chrXV	310141	310261	sub.nuc40653	-0.246946730540456	.
chrXV	316581	316701	sub.nuc40691	-0.294783168389654	.
chrXV	323021	323141	sub.nuc40731	-0.369005350265053	.
chrXV	329221	329341	sub.nuc40770	-0.25928980630409	.
chrXV	331201	331321	sub.nuc40783	-0.626167809072085	.
chrXV	337421	337541	sub.nuc40822	-0.268938867340878	.
chrXV	342701	342821	sub.nuc40854	-0.299765789209688	.
chrXV	343481	343601	sub.nuc40859	-0.307365152725679	.
chrXV	343921	344041	sub.nuc40861	-0.352871500602	.
chrXV	347501	347621	sub.nuc40883	-0.253315804791246	.
chrXV	349661	349781	sub.nuc40896	-0.291298736939239	.
chrXV	350961	351081	sub.nuc40904	-0.224060527870013	.
chrXV	357261	357381	sub.nuc40943	-0.382360369540513	.
chrXV	361201	361321	sub.nuc40965	-0.406175118003633	.
chrXV	364181	364301	sub.nuc40984	-0.242416025943358	.
chrXV	367801	367921	sub.nuc41007	-0.46321012855049	.
chrXV	371001	371121	sub.nuc41027	-0.220499431706974	.
chrXV	371421	371541	sub.nuc41030	-0.225704162488236	.
chrXV	373541	373661	sub.nuc41042	-0.498447757241755	.
chrXV	379661	379781	sub.nuc41083	-0.297115437528906	.
chrXV	380781	380901	sub.nuc41090	-0.209094996531992	.
chrXV	385201	385321	sub.nuc41117	-0.207357406282655	.
chrXV	386581	386701	sub.nuc41125	-0.334602692020404	.
chrXV	388981	389101	sub.nuc41142	-0.283490522382263	.
chrXV	389561	389681	sub.nuc41145	-0.246633397502447	.
chrXV	394681	394801	sub.nuc41176	-0.352122071443134	.
chrXV	395121	395241	sub.nuc41179	-0.215013188027713	.
chrXV	397421	397541	sub.nuc41193	-0.298924751761444	.
chrXV	399961	400081	sub.nuc41209	-0.265555823185193	.
chrXV	400181	400301	sub.nuc41210	-0.448532435927977	.
chrXV	405461	405581	sub.nuc41243	-0.385647612672834	.
chrXV	408441	408561	sub.nuc41260	-0.216223421865861	.
chrXV	410021	410141	sub.nuc41269	-0.214949346644144	.
chrXV	412521	412641	sub.nuc41284	-0.267684122451733	.
chrXV	413681	413801	sub.nuc41291	-0.312308616338755	.
chrXV	414421	414541	sub.nuc41295	-0.263679502133859	.
chrXV	415981	416101	sub.nuc41306	-0.248898399818469	.
chrXV	421721	421841	sub.nuc41344	-0.415240986140621	.
chrXV	422261	422381	sub.nuc41347	-0.266908408354863	.
chrXV	432001	432121	sub.nuc41406	-0.391767115387893	.
chrXV	433481	433601	sub.nuc41414	-0.210478042407916	.
chrXV	441221	441341	sub.nuc41458	-0.368538367994767	.
chrXV	443761	443881	sub.nuc41475	-0.202812827391892	.
chrXV	444041	444161	sub.nuc41477	-0.225825635473898	.
chrXV	448941	449061	sub.nuc41507	-0.292006121724796	.
chrXV	453541	453661	sub.nuc41535	-0.282042301865354	.
chrXV	455421	455541	sub.nuc41546	-0.202392658306428	.
chrXV	458001	458121	sub.nuc41561	-0.287906613226851	.
chrXV	467641	467761	sub.nuc41621	-0.225526328432608	.
chrXV	471701	471821	sub.nuc41647	-0.436610191513713	.
chrXV	479321	479441	sub.nuc41691	-0.333019096441543	.
chrXV	481781	481901	sub.nuc41705	-0.393324700103555	.
chrXV	487021	487141	sub.nuc41736	-0.24027813638423	.
chrXV	493181	493301	sub.nuc41775	-0.281830478139915	.
chrXV	502561	502681	sub.nuc41831	-0.367304232788445	.
chrXV	502801	502921	sub.nuc41832	-0.211132923972384	.
chrXV	504561	504681	sub.nuc41842	-0.228757664823609	.
chrXV	505161	505281	sub.nuc41846	-0.274990155121815	.
chrXV	505561	505681	sub.nuc41848	-0.227291603594608	.
chrXV	514441	514561	sub.nuc41909	-0.231629805338537	.
chrXV	514721	514841	sub.nuc41911	-0.224755044235765	.
chrXV	516901	517021	sub.nuc41925	-0.366583280653462	.
chrXV	531281	531401	sub.nuc42013	-0.223246750084171	.
chrXV	533841	533961	sub.nuc42029	-0.50303605367244	.
chrXV	544421	544541	sub.nuc42099	-0.279544060725411	.
chrXV	544741	544861	sub.nuc42101	-0.246634125723342	.
chrXV	546501	546621	sub.nuc42112	-0.207979845994519	.
chrXV	550301	550421	sub.nuc42136	-0.254868529214748	.
chrXV	553001	553121	sub.nuc42153	-0.267378234162908	.
chrXV	562141	562261	sub.nuc42210	-0.223366367647104	.
chrXV	566281	566401	sub.nuc42237	-0.339981070272685	.
chrXV	570921	571041	sub.nuc42265	-0.336456932723671	.
chrXV	572941	573061	sub.nuc42278	-0.538371854018688	.
chrXV	577781	577901	sub.nuc42292	-0.331737039850498	.
chrXV	584081	584201	sub.nuc42331	-0.299090551010159	.
chrXV	592661	592781	sub.nuc42387	-0.225324009730994	.
chrXV	602461	602581	sub.nuc42412	-0.393054650358121	.
chrXV	608621	608741	sub.nuc42449	-0.25552509160808	.
chrXV	609261	609381	sub.nuc42454	-0.40163923142528	.
chrXV	611841	611961	sub.nuc42471	-0.490891201568684	.
chrXV	616501	616621	sub.nuc42500	-0.293664737740236	.
chrXV	616981	617101	sub.nuc42503	-0.232593966293245	.
chrXV	618501	618621	sub.nuc42515	-0.357884427861778	.
chrXV	619481	619601	sub.nuc42521	-0.268748397502159	.
chrXV	628021	628141	sub.nuc42576	-0.464283131784655	.
chrXV	630681	630801	sub.nuc42593	-0.281862161137529	.
[truncated: 1,285 more rows]

## Sheet: non-canonical
chrV	35681	35801	sub.nuc204	0.21458492632351	.
chrV	40041	40161	sub.nuc231	0.28503205434935	.
chrV	44421	44541	sub.nuc258	0.301768802328924	.
chrV	143341	143461	sub.nuc903	0.216743702116036	.
chrV	169281	169401	sub.nuc1068	0.335565442265595	.
chrV	270941	271061	sub.nuc1712	0.257070548817086	.
chrV	283401	283521	sub.nuc1791	0.231909785418334	.
chrV	566001	566121	sub.nuc3514	0.18082720688834	.
chrII	65161	65281	sub.nuc3895	0.219611709010091	.
chrII	143101	143221	sub.nuc4371	0.286935106410747	.
chrII	272981	273101	sub.nuc5085	0.215033517325054	.
chrII	288921	289041	sub.nuc5183	0.385889319535631	.
chrII	409621	409741	sub.nuc5928	0.220261805955352	.
chrII	583281	583401	sub.nuc6996	0.190033516513358	.
chrII	603421	603541	sub.nuc7122	0.368054381743815	.
chrII	712501	712621	sub.nuc7792	0.23952771209663	.
chrII	788141	788261	sub.nuc8263	0.207647742814741	.
chrVI	16581	16701	sub.nuc8450	0.201120678361624	.
chrVI	58001	58121	sub.nuc8704	0.233599656473945	.
chrIV	25781	25901	sub.nuc10034	0.188099464592467	.
chrIV	140241	140361	sub.nuc10739	0.184069386122576	.
chrIV	333021	333141	sub.nuc11941	0.186271748826678	.
chrIV	432921	433041	sub.nuc12570	0.178812708388577	.
chrIV	525861	525981	sub.nuc13109	0.194490112857385	.
chrIV	792801	792921	sub.nuc14674	0.190693041692019	.
chrIV	1046321	1046441	sub.nuc16135	0.190723020430548	.
chrIV	1080181	1080301	sub.nuc16360	0.196470151722418	.
chrIV	1120961	1121081	sub.nuc16576	0.208013441409881	.
chrIV	1139481	1139601	sub.nuc16688	0.284301762211662	.
chrIV	1339421	1339541	sub.nuc17861	0.179246837285305	.
chrIV	1428601	1428721	sub.nuc18416	0.184253386991463	.
chrIV	1469501	1469621	sub.nuc18666	0.240602391431343	.
chrXIV	265221	265341	sub.nuc20535	0.201437971164664	.
chrXIV	300561	300681	sub.nuc20755	0.202037079259395	.
chrXVI	92701	92821	sub.nuc24012	0.229434114037483	.
chrXVI	192761	192881	sub.nuc24630	0.217482721177052	.
chrXVI	519881	520001	sub.nuc26615	0.30538448155341	.
chrXVI	696121	696241	sub.nuc27718	0.191780528433504	.
chrXVI	827401	827521	sub.nuc28487	0.300638241300115	.
chrXVI	857461	857581	sub.nuc28597	0.303104013807632	.
chrXVI	905041	905161	sub.nuc28892	0.178980029702749	.
chrXI	961	1081	sub.nuc29130	0.207398856887992	.
chrXI	22081	22201	sub.nuc29261	0.220001277517879	.
chrXI	197641	197761	sub.nuc30360	0.325820640035032	.
chrXI	200681	200801	sub.nuc30380	0.206747142895332	.
chrXI	233001	233121	sub.nuc30579	0.228551389170302	.
chrXI	367621	367741	sub.nuc31408	0.26496935771327	.
chrXI	423981	424101	sub.nuc31763	0.182374280289538	.
chrXI	427481	427601	sub.nuc31784	0.179164950562095	.
chrXI	522381	522501	sub.nuc32367	0.18681593752709	.
chrXI	592201	592321	sub.nuc32804	0.216121836857937	.
chrXIII	222821	222941	sub.nuc34499	0.458921488259689	.
chrXIII	285661	285781	sub.nuc34889	0.193078249555884	.
chrXIII	291521	291641	sub.nuc34922	0.273719621809357	.
chrXIII	426241	426361	sub.nuc35712	0.314867030646583	.
chrXIII	618921	619041	sub.nuc36902	0.205373816409443	.
chrXIII	643841	643961	sub.nuc37057	0.284394698747179	.
chrXIII	697361	697481	sub.nuc37388	0.199039501772886	.
chrXIII	776401	776521	sub.nuc37884	0.215692625816516	.
chrXIII	816601	816721	sub.nuc38128	0.198144455908917	.
chrXIII	875941	876061	sub.nuc38489	0.334910162315681	.
chrXV	42921	43041	sub.nuc38999	0.226147659742934	.
chrXV	156381	156501	sub.nuc39674	0.253961004096649	.
chrXV	236881	237001	sub.nuc40186	0.200150355761442	.
chrXV	298461	298581	sub.nuc40579	0.179490840051809	.
chrXV	319761	319881	sub.nuc40711	0.23663845544506	.
chrXV	320321	320441	sub.nuc40715	0.222398892039948	.
chrXV	495561	495681	sub.nuc41789	0.271020381182184	.
chrXV	718261	718381	sub.nuc43106	0.202352473066266	.
chrXV	752401	752521	sub.nuc43317	0.188495287108455	.
chrXV	884001	884121	sub.nuc44147	0.241060453615786	.
chrXV	1008441	1008561	sub.nuc44889	0.194219044588679	.
chrIX	359561	359681	sub.nuc47403	0.235475417132151	.
chrIX	367721	367841	sub.nuc47452	0.240183236324204	.
chrXII	213381	213501	sub.nuc49137	0.229192802019591	.
chrXII	333981	334101	sub.nuc49847	0.210349814303112	.
chrXII	377161	377281	sub.nuc50121	0.191582572776208	.
chrXII	415861	415981	sub.nuc50362	0.191917500894644	.
chrXII	430181	430301	sub.nuc50449	0.213609617587265	.
chrXII	460261	460381	sub.nuc50586	0.265888428512762	.
chrXII	460381	460501	sub.nuc50587	0.316883364707078	.
chrXII	536221	536341	sub.nuc50880	0.279453192809648	.
chrXII	608341	608461	sub.nuc51278	0.189425026803999	.
chrXII	707941	708061	sub.nuc51856	0.347165825873947	.
chrXII	805481	805601	sub.nuc52450	0.249721891840824	.
chrIII	100761	100881	sub.nuc54562	0.185407736043663	.
chrX	64921	65041	sub.nuc56146	0.182749654794306	.
chrX	110241	110361	sub.nuc56425	0.286071698792568	.
chrX	110801	110921	sub.nuc56429	0.19638322218297	.
chrX	143261	143381	sub.nuc56622	0.250190076151406	.
chrX	285181	285301	sub.nuc57472	0.192967519142045	.
chrX	429081	429201	sub.nuc58353	0.260356766334665	.
chrX	446621	446741	sub.nuc58460	0.191149286290954	.
chrX	674241	674361	sub.nuc59798	0.26838823388195	.
chrVII	170561	170681	sub.nuc61152	0.496156594589229	.
chrVII	468841	468961	sub.nuc62989	0.201912171185396	.
chrVII	489521	489641	sub.nuc63117	0.379646478466537	.
chrVII	550381	550501	sub.nuc63460	0.204225125566809	.
chrVII	577461	577581	sub.nuc63563	0.179707794076773	.
chrVII	896041	896161	sub.nuc65423	0.186370068016979	.
chrVII	1053181	1053301	sub.nuc66400	0.295654973062079	.
chrVII	1057661	1057781	sub.nuc66425	0.218838237208012	.
chrVIII	185821	185941	sub.nuc68866	0.222220776660806	.
chrVIII	243581	243701	sub.nuc69207	0.182525282080903	.
chrVIII	264081	264201	sub.nuc69331	0.225156516409509	.

## Sheet: hyper-accessible +1
chrI	45743	45744	YAL053W	0	+
chrI	135705	135706	YAL010C	0	-
chrI	152214	152215	YAR002W	0	+
chrI	154950	154951	YAR003W	0	+
chrII	125057	125058	YBL050W	0	+
chrII	164140	164141	YBL030C	0	-
chrII	241430	241431	YBR001C	0	-
chrII	316785	316786	YBR040W	0	+
chrII	321653	321654	YBR042C	0	-
chrII	362631	362632	YBR060C	0	-
chrII	431969	431970	YBR094W	0	+
chrII	435938	435939	YBR096W	0	+
chrII	436919	436920	YBR097W	0	+
chrII	481005	481006	YBR120C	0	-
chrII	504399	504400	YBR133C	0	-
chrII	553236	553237	YBR156C	0	-
chrII	645511	645512	YBR210W	0	+
chrII	657632	657633	YBR216C	0	-
chrII	662310	662311	YBR218C	0	-
chrII	706824	706825	YBR243C	0	-
chrII	768200	768201	YBR282W	0	+
chrIII	46944	46945	YCL045C	0	-
chrIII	101821	101822	YCL012C	0	-
chrIII	103401	103402	YCL011C	0	-
chrIII	155113	155114	YCR020C-A	0	-
chrIII	186287	186288	YCR033W	0	+
chrIII	224246	224247	YCR059C	0	-
chrIV	36613	36614	YDL234C	0	-
chrIV	164095	164096	YDL166C	0	-
chrIV	164227	164228	YDL165W	0	+
chrIV	258834	258835	YDL112W	0	+
chrIV	268899	268900	YDL107W	0	+
chrIV	296314	296315	YDL090C	0	-
chrIV	399311	399312	YDL029W	0	+
chrIV	565697	565698	YDR056C	0	-
chrIV	603970	603971	YDR080W	0	+
chrIV	618334	618335	YDR087C	0	-
chrIV	740044	740045	YDR141C	0	-
chrIV	744019	744020	YDR143C	0	-
chrIV	784266	784267	YDR164C	0	-
chrIV	832578	832579	YDR185C	0	-
chrIV	848363	848364	YDR195W	0	+
chrIV	856157	856158	YDR200C	0	-
chrIV	946710	946711	YDR242W	0	+
chrIV	950537	950538	YDR244W	0	+
chrIV	955643	955644	YDR247W	0	+
chrIV	1039563	1039564	YDR289C	0	-
chrIV	1073461	1073462	YDR305C	0	-
chrIV	1075222	1075223	YDR306C	0	-
chrIV	1075805	1075806	YDR307W	0	+
chrIV	1129548	1129549	YDR331W	0	+
chrIV	1190006	1190007	YDR358W	0	+
chrIV	1294415	1294416	YDR411C	0	-
chrIV	1296862	1296863	YDR414C	0	-
chrIV	1298204	1298205	YDR415C	0	-
chrIV	1337292	1337293	YDR437W	0	+
chrIV	1350224	1350225	YDR444W	0	+
chrIV	1383670	1383671	YDR460W	0	+
chrIV	1386787	1386788	YDR463W	0	+
chrIV	1401298	1401299	YDR470C	0	-
chrV	33684	33685	YEL063C	0	-
chrV	337855	337856	YER090W	0	+
chrV	364534	364535	YER103W	0	+
chrV	456260	456261	YER143W	0	+
chrV	484356	484357	YER156C	0	-
chrV	536067	536068	YER172C	0	-
chrVI	16681	16682	YFL055W	0	+
chrVI	90971	90972	YFL023W	0	+
chrVI	153362	153363	YFR004W	0	+
chrVI	207385	207386	YFR027W	0	+
chrVI	210872	210873	YFR029W	0	+
chrVI	252464	252465	YFR052W	0	+
chrVII	36920	36921	YGL247W	0	+
chrVII	78955	78956	YGL224C	0	-
chrVII	114740	114741	YGL203C	0	-
chrVII	182353	182354	YGL171W	0	+
chrVII	235976	235977	YGL143C	0	-
chrVII	265930	265931	YGL131C	0	-
chrVII	280568	280569	YGL122C	0	-
chrVII	314610	314611	YGL099W	0	+
chrVII	334659	334660	YGL094C	0	-
chrVII	349571	349572	YGL085W	0	+
chrVII	446163	446164	YGL027C	0	-
chrVII	457919	457920	YGL020C	0	-
chrVII	475282	475283	YGL011C	0	-
chrVII	500129	500130	YGR003W	0	+
chrVII	513129	513130	YGR012W	0	+
chrVII	575144	575145	YGR040W	0	+
chrVII	589770	589771	YGR048W	0	+
chrVII	643996	643997	YGR082W	0	+
chrVII	656679	656680	YGR089W	0	+
chrVII	698549	698550	YGR105W	0	+
chrVII	757612	757613	YGR134W	0	+
chrVII	772394	772395	YGR142W	0	+
chrVII	1016785	1016786	YGR261C	0	-
chrVIII	85183	85184	YHL009C	0	-
chrVIII	223772	223773	YHR062C	0	-
chrVIII	314703	314704	YHR100C	0	-
chrVIII	371774	371775	YHR134W	0	+
chrVIII	383422	383423	YHR142W	0	+
chrVIII	393317	393318	YHR147C	0	-
chrVIII	393510	393511	YHR148W	0	+
chrVIII	480755	480756	YHR186C	0	-
chrVIII	486789	486790	YHR192W	0	+
chrVIII	490572	490573	YHR195W	0	+
chrIX	73655	73656	YIL147C	0	-
chrIX	226494	226495	YIL072W	0	+
chrIX	271053	271054	YIL045W	0	+
chrIX	292462	292463	YIL031W	0	+
chrIX	399750	399751	YIR023W	0	+
chrIX	424542	424543	YIR038C	0	-
chrX	47443	47444	YJL207C	0	-
chrX	85637	85638	YJL181W	0	+
chrX	97697	97698	YJL172W	0	+
chrX	272746	272747	YJL085W	0	+
chrX	290937	290938	YJL079C	0	-
chrX	335854	335855	YJL053W	0	+
chrX	381288	381289	YJL034W	0	+
chrX	424146	424147	YJL006C	0	-
chrX	436745	436746	YJR001W	0	+
chrX	469755	469756	YJR022W	0	+
chrX	497321	497322	YJR035W	0	+
chrX	538761	538762	YJR055W	0	+
chrX	548636	548637	YJR060W	0	+
chrX	636829	636830	YJR111C	0	-
chrX	641976	641977	YJR117W	0	+
chrX	644143	644144	YJR118C	0	-
chrXI	176544	176545	YKL144C	0	-
chrXI	193097	193098	YKL133C	0	-
chrXI	296186	296187	YKL074C	0	-
chrXI	299380	299381	YKL072W	0	+
chrXI	352841	352842	YKL046C	0	-
chrXI	360024	360025	YKL041W	0	+
chrXI	393688	393689	YKL023W	0	+
chrXI	452168	452169	YKR008W	0	+
chrXI	489735	489736	YKR026C	0	-
chrXI	565920	565921	YKR065C	0	-
chrXI	570941	570942	YKR068C	0	-
chrXI	608772	608773	YKR090W	0	+
chrXI	635567	635568	YKR099W	0	+
chrXII	164067	164068	YLR006C	0	-
chrXII	179695	179696	YLR018C	0	-
chrXII	245362	245363	YLR049C	0	-
chrXII	540585	540586	YLR193C	0	-
chrXII	553716	553717	YLR205C	0	-
chrXII	626348	626349	YLR244C	0	-
chrXII	699642	699643	YLR277C	0	-
chrXII	715058	715059	YLR289W	0	+
chrXII	766366	766367	YLR316C	0	-
chrXII	771754	771755	YLR319C	0	-
chrXII	853217	853218	YLR363C	0	-
chrXII	862515	862516	YLR371W	0	+
chrXII	873600	873601	YLR376C	0	-
chrXII	879676	879677	YLR381W	0	+
chrXII	912347	912348	YLR396C	0	-
chrXII	982692	982693	YLR425W	0	+
chrXII	1022288	1022289	YLR442C	0	-
chrXIII	68287	68288	YML102W	0	+
chrXIII	83065	83066	YML093W	0	+
chrXIII	99431	99432	YML085C	0	-
chrXIII	151681	151682	YML061C	0	-
chrXIII	288040	288041	YMR011W	0	+
chrXIII	383088	383089	YMR054W	0	+
chrXIII	387049	387050	YMR055C	0	-
chrXIII	422215	422216	YMR077C	0	-
chrXIII	453991	453992	YMR093W	0	+
chrXIII	517470	517471	YMR125W	0	+
chrXIII	523649	523650	YMR128W	0	+
chrXIII	553253	553254	YMR144W	0	+
chrXIII	589688	589689	YMR164C	0	-
chrXIII	668426	668427	YMR203W	0	+
chrXIII	693349	693350	YMR213W	0	+
chrXIII	712297	712298	YMR220W	0	+
chrXIII	716511	716512	YMR223W	0	+
chrXIII	733492	733493	YMR231W	0	+
chrXIII	751306	751307	YMR240C	0	-
chrXIII	804263	804264	YMR268C	0	-
chrXIV	28378	28379	YNL326C	0	-
chrXIV	40618	40619	YNL317W	0	+
chrXIV	64585	64586	YNL301C	0	-
chrXIV	86036	86037	YNL291C	0	-
chrXIV	187988	187989	YNL243W	0	+
chrXIV	284067	284068	YNL189W	0	+
chrXIV	330137	330138	YNL163C	0	-
chrXIV	339575	339576	YNL158W	0	+
chrXIV	383888	383889	YNL127W	0	+
chrXIV	387163	387164	YNL126W	0	+
chrXIV	398341	398342	YNL122C	0	-
chrXIV	514960	514961	YNL059C	0	-
chrXIV	517205	517206	YNL056W	0	+
chrXIV	670217	670218	YNR022C	0	-
chrXIV	678498	678499	YNR029C	0	-
chrXIV	692365	692366	YNR034W-A	0	+
chrXIV	701686	701687	YNR041C	0	-
chrXV	135915	135916	YOL098C	0	-
chrXV	142611	142612	YOL094C	0	-
chrXV	153551	153552	YOL089C	0	-
chrXV	194835	194836	YOL073C	0	-
chrXV	361378	361379	YOR017W	0	+
chrXV	375876	375877	YOR022C	0	-
chrXV	417834	417835	YOR047C	0	-
chrXV	441409	441410	YOR061W	0	+
chrXV	461377	461378	YOR071C	0	-
chrXV	471656	471657	YOR076C	0	-
chrXV	493370	493371	YOR091W	0	+
chrXV	528857	528858	YOR110W	0	+
chrXV	531437	531438	YOR112W	0	+
chrXV	558748	558749	YOR124C	0	-
chrXV	572896	572897	YOR131C	0	-
chrXV	611426	611427	YOR149C	0	-
chrXV	632142	632143	YOR158W	0	+
chrXV	654165	654166	YOR172W	0	+
chrXV	675873	675874	YOR181W	0	+
chrXV	716884	716885	YOR196C	0	-
chrXV	741759	741760	YOR211C	0	-
chrXV	842787	842788	YOR278W	0	+
chrXV	844740	844741	YOR279C	0	-
chrXV	949225	949226	YOR335C	0	-
chrXV	1003249	1003250	YOR354C	0	-
chrXVI	52683	52684	YPL259C	0	-
chrXVI	67702	67703	YPL255W	0	+
chrXVI	136654	136655	YPL219W	0	+
chrXVI	150299	150300	YPL214C	0	-
chrXVI	191389	191390	YPL188W	0	+
chrXVI	237156	237157	YPL167C	0	-
chrXVI	246922	246923	YPL160W	0	+
chrXVI	297488	297489	YPL135W	0	+
chrXVI	316723	316724	YPL124W	0	+
chrXVI	420563	420564	YPL071C	0	-
chrXVI	458741	458742	YPL052W	0	+
chrXVI	462149	462150	YPL050C	0	-
chrXVI	465883	465884	YPL047W	0	+
chrXVI	467156	467157	YPL045W	0	+
chrXVI	514291	514292	YPL020C	0	-
chrXVI	607398	607399	YPR022C	0	-
chrXVI	627003	627004	YPR029C	0	-
chrXVI	648612	648613	YPR041W	0	+
chrXVI	667628	667629	YPR055W	0	+
chrXVI	732280	732281	YPR103W	0	+
chrXVI	742147	742148	YPR107C	0	-
chrXVI	759716	759717	YPR117W	0	+
chrXVI	798024	798025	YPR134W	0	+
chrXVI	799191	799192	YPR135W	0	+
chrXVI	818296	818297	YPR143W	0	+
chrXVI	868331	868332	YPR162C	0	-
chrXVI	888944	888945	YPR175W	0	+

## Sheet: hypo-accessible +1
chrI	57516	57517	YAL044W-A	0	+
chrI	76188	76189	YAL036C	0	-
chrI	114629	114630	YAL020C	0	-
chrI	138419	138420	YAL007C	0	-
chrI	184835	184836	YAR028W	0	+
chrII	63660	63661	YBL085W	0	+
chrII	71408	71409	YBL082C	0	-
chrII	89934	89935	YBL071W-A	0	+
chrII	132210	132211	YBL047C	0	-
chrII	132415	132416	YBL046W	0	+
chrII	171412	171413	YBL025W	0	+
chrII	177610	177611	YBL023C	0	-
chrII	217132	217133	YBL006C	0	-
chrII	258013	258014	YBR011C	0	-
chrII	270197	270198	YBR016W	0	+
chrII	294039	294040	YBR026C	0	-
chrII	336940	336941	YBR049C	0	-
chrII	504753	504754	YBR135W	0	+
chrII	559946	559947	YBR160W	0	+
chrII	604181	604182	YBR188C	0	-
chrII	707491	707492	YBR244W	0	+
chrII	736223	736224	YBR263W	0	+
chrIII	63246	63247	YCL033C	0	-
chrIII	65618	65619	YCL031C	0	-
chrIII	70117	70118	YCL028W	0	+
chrIII	79089	79090	YCL024W	0	+
chrIII	193279	193280	YCR036W	0	+
chrIII	258852	258853	YCR082W	0	+
chrIV	42673	42674	YDL230W	0	+
chrIV	44034	44035	YDL229W	0	+
chrIV	148141	148142	YDL173W	0	+
chrIV	167304	167305	YDL164C	0	-
chrIV	230871	230872	YDL129W	0	+
chrIV	302728	302729	YDL085C-A	0	-
chrIV	316459	316460	YDL078C	0	-
chrIV	442348	442349	YDL005C	0	-
chrIV	452989	452990	YDR002W	0	+
chrIV	483927	483928	YDR018C	0	-
chrIV	589464	589465	YDR071C	0	-
chrIV	685843	685844	YDR118W	0	+
chrIV	699537	699538	YDR123C	0	-
chrIV	781231	781232	YDR162C	0	-
chrIV	794254	794255	YDR169C	0	-
chrIV	816779	816780	YDR177W	0	+
chrIV	829529	829530	YDR183W	0	+
chrIV	858128	858129	YDR204W	0	+
chrIV	867610	867611	YDR207C	0	-
chrIV	910017	910018	YDR222W	0	+
chrIV	926939	926940	YDR231C	0	-
chrIV	1067668	1067669	YDR302W	0	+
chrIV	1092545	1092546	YDR314C	0	-
chrIV	1246075	1246076	YDR386W	0	+
chrIV	1263201	1263202	YDR395W	0	+
chrIV	1320013	1320014	YDR425W	0	+
chrIV	1331140	1331141	YDR434W	0	+
chrIV	1434352	1434353	YDR490C	0	-
chrIV	1489056	1489057	YDR524C	0	-
chrIV	1497772	1497773	YDR530C	0	-
chrIV	1504921	1504922	YDR534C	0	-
chrV	31283	31284	YEL064C	0	-
chrV	65187	65188	YEL048C	0	-
chrV	121466	121467	YEL018W	0	+
chrV	162695	162696	YER006W	0	+
chrV	208504	208505	YER026C	0	-
chrV	271735	271736	YER058W	0	+
chrV	316582	316583	YER077C	0	-
chrV	318562	318563	YER078W-A	0	+
chrV	325975	325976	YER082C	0	-
chrV	330500	330501	YER087W	0	+
chrV	332869	332870	YER087C-B	0	-
chrV	361827	361828	YER101C	0	-
chrV	399234	399235	YER118C	0	-
chrV	472497	472498	YER151C	0	-
chrV	474811	474812	YER153C	0	-
chrV	512464	512465	YER166W	0	+
chrV	570126	570127	YER188C-A	0	-
chrVI	224874	224875	YFR033C	0	-
chrVI	229393	229394	YFR038W	0	+
chrVII	92508	92509	YGL211W	0	+
chrVII	148643	148644	YGL189C	0	-
chrVII	173127	173128	YGL176C	0	-
chrVII	197875	197876	YGL162W	0	+
chrVII	238334	238335	YGL141W	0	+
chrVII	245198	245199	YGL140C	0	-
chrVII	245401	245402	YGL139W	0	+
chrVII	299763	299764	YGL112C	0	-
chrVII	347186	347187	YGL086W	0	+
chrVII	355736	355737	YGL082W	0	+
chrVII	368282	368283	YGL075C	0	-
chrVII	374851	374852	YGL070C	0	-
chrVII	414012	414013	YGL045W	0	+
chrVII	417460	417461	YGL043W	0	+
chrVII	449994	449995	YGL025C	0	-
chrVII	452338	452339	YGL022W	0	+
chrVII	475494	475495	YGL010W	0	+
chrVII	511427	511428	YGR010W	0	+
chrVII	523614	523615	YGR017W	0	+
chrVII	532602	532603	YGR024C	0	-
chrVII	559032	559033	YGR036C	0	-
chrVII	729779	729780	YGR119C	0	-
chrVII	806084	806085	YGR158C	0	-
chrVII	809501	809502	YGR161C	0	-
chrVII	880218	880219	YGR191W	0	+
chrVII	913279	913280	YGR209C	0	-
chrVII	1017787	1017788	YGR262C	0	-
chrVII	1026678	1026679	YGR268C	0	-
chrVIII	39496	39497	YHL031C	0	-
chrVIII	67539	67540	YHL020C	0	-
chrVIII	117780	117781	YHR006W	0	+
chrVIII	170370	170371	YHR030C	0	-
chrVIII	195420	195421	YHR045W	0	+
chrVIII	267509	267510	YHR081W	0	+
chrVIII	272619	272620	YHR083W	0	+
chrVIII	273856	273857	YHR084W	0	+
chrVIII	316387	316388	YHR102W	0	+
chrVIII	324668	324669	YHR105W	0	+
chrVIII	401339	401340	YHR152W	0	+
chrVIII	448214	448215	YHR172W	0	+
chrVIII	454107	454108	YHR176W	0	+
chrIX	55045	55046	YIL154C	0	-
chrIX	117931	117932	YIL126W	0	+
chrIX	156013	156014	YIL110W	0	+
chrIX	177942	177943	YIL099W	0	+
chrIX	212034	212035	YIL079C	0	-
chrIX	241805	241806	YIL065C	0	-
chrIX	243788	243789	YIL063C	0	-
chrIX	273871	273872	YIL044C	0	-
chrIX	274937	274938	YIL043C	0	-
chrIX	276329	276330	YIL042C	0	-
chrIX	291776	291777	YIL033C	0	-
chrIX	321386	321387	YIL016W	0	+
chrIX	333694	333695	YIL011W	0	+
chrIX	374461	374462	YIR009W	0	+
chrIX	375354	375355	YIR010W	0	+
chrIX	422890	422891	YIR036C	0	-
chrX	54375	54376	YJL201W	0	+
chrX	84002	84003	YJL183W	0	+
chrX	217340	217341	YJL109C	0	-
chrX	245546	245547	YJL097W	0	+
chrX	306046	306047	YJL071W	0	+
chrX	312746	312747	YJL069C	0	-
chrX	317258	317259	YJL062W	0	+
chrX	324936	324937	YJL059W	0	+
chrX	387498	387499	YJL031C	0	-
chrX	445865	445866	YJR005W	0	+
chrX	491068	491069	YJR032W	0	+
chrX	513810	513811	YJR041C	0	-
chrX	514031	514032	YJR042W	0	+
chrX	528493	528494	YJR049C	0	-
chrX	569431	569432	YJR069C	0	-
chrX	640640	640641	YJR116W	0	+
chrX	646588	646589	YJR119C	0	-
chrXI	49996	49997	YKL205W	0	+
chrXI	122438	122439	YKL173W	0	+
chrXI	158604	158605	YKL156W	0	+
chrXI	176726	176727	YKL143W	0	+
chrXI	203486	203487	YKL127W	0	+
chrXI	237261	237262	YKL106C-A	0	-
chrXI	271841	271842	YKL090W	0	+
chrXI	282865	282866	YKL081W	0	+
chrXI	294392	294393	YKL075C	0	-
chrXI	340568	340569	YKL052C	0	-
chrXI	435222	435223	YKL004W	0	+
chrXI	437700	437701	YKL002W	0	+
chrXI	469668	469669	YKR016W	0	+
chrXI	483194	483195	YKR022C	0	-
chrXI	487738	487739	YKR025W	0	+
chrXI	507921	507922	YKR035W-A	0	+
chrXI	526658	526659	YKR048C	0	-
chrXI	562502	562503	YKR064W	0	+
chrXII	40442	40443	YLL050C	0	-
chrXII	68418	68419	YLL035W	0	+
chrXII	100192	100193	YLL022C	0	-
chrXII	194402	194403	YLR025W	0	+
chrXII	260535	260536	YLR059C	0	-
chrXII	260949	260950	YLR060W	0	+
chrXII	296257	296258	YLR083C	0	-
chrXII	322272	322273	YLR091W	0	+
chrXII	329256	329257	YLR094C	0	-
chrXII	332386	332387	YLR096W	0	+
chrXII	341785	341786	YLR100W	0	+
chrXII	404256	404257	YLR130C	0	-
chrXII	423657	423658	YLR141W	0	+
chrXII	502339	502340	YLR173W	0	+
chrXII	510453	510454	YLR176C	0	-
chrXII	523574	523575	YLR186W	0	+
chrXII	524831	524832	YLR187W	0	+
chrXII	561765	561766	YLR209C	0	-
chrXII	633370	633371	YLR247C	0	-
chrXII	668939	668940	YLR262C	0	-
chrXII	669683	669684	YLR262C-A	0	-
chrXII	687293	687294	YLR272C	0	-
chrXII	696925	696926	YLR276C	0	-
chrXII	721466	721467	YLR293C	0	-
chrXII	764176	764177	YLR314C	0	-
chrXII	871606	871607	YLR375W	0	+
chrXII	988323	988324	YLR427W	0	+
chrXII	1012040	1012041	YLR437C	0	-
chrXII	1014236	1014237	YLR438C-A	0	-
chrXII	1028798	1028799	YLR448W	0	+
chrXIII	13270	13271	YML130C	0	-
chrXIII	14762	14763	YML129C	0	-
chrXIII	23712	23713	YML124C	0	-
chrXIII	77246	77247	YML098W	0	+
chrXIII	82243	82244	YML094W	0	+
chrXIII	135459	135460	YML069W	0	+
chrXIII	151791	151792	YML060W	0	+
chrXIII	173120	173121	YML050W	0	+
chrXIII	258573	258574	YML006C	0	-
chrXIII	262702	262703	YML004C	0	-
chrXIII	275958	275959	YMR005W	0	+
chrXIII	475525	475526	YMR104C	0	-
chrXIII	523445	523446	YMR127C	0	-
chrXIII	564382	564383	YMR153W	0	+
chrXIII	568550	568551	YMR155W	0	+
chrXIII	575018	575019	YMR160W	0	+
chrXIII	599169	599170	YMR168C	0	-
chrXIII	628966	628967	YMR185W	0	+
chrXIII	645645	645646	YMR191W	0	+
chrXIII	667058	667059	YMR201C	0	-
chrXIII	693188	693189	YMR212C	0	-
chrXIII	775781	775782	YMR252C	0	-
chrXIII	782418	782419	YMR257C	0	-
chrXIII	818788	818789	YMR276W	0	+
chrXIII	841924	841925	YMR286W	0	+
chrXIII	856930	856931	YMR294W	0	+
chrXIII	858944	858945	YMR295C	0	-
chrXIII	880817	880818	YMR306W	0	+
chrXIII	896713	896714	YMR310C	0	-
chrXIV	55933	55934	YNL308C	0	-
chrXIV	107045	107046	YNL283C	0	-
chrXIV	108447	108448	YNL281W	0	+
chrXIV	138493	138494	YNL268W	0	+
chrXIV	147982	147983	YNL263C	0	-
chrXIV	164375	164376	YNL257C	0	-
chrXIV	187528	187529	YNL244C	0	-
chrXIV	237808	237809	YNL219C	0	-
chrXIV	274352	274353	YNL193W	0	+
chrXIV	287787	287788	YNL187W	0	+
chrXIV	297692	297693	YNL182C	0	-
chrXIV	378719	378720	YNL131W	0	+
chrXIV	408292	408293	YNL116W	0	+
chrXIV	531690	531691	YNL052W	0	+
chrXIV	578817	578818	YNL029C	0	-
chrXIV	602802	602803	YNL016W	0	+
chrXIV	665296	665297	YNR019W	0	+
chrXIV	687628	687629	YNR033W	0	+
chrXIV	707738	707739	YNR046W	0	+
chrXIV	746867	746868	YNR063W	0	+
chrXV	70290	70291	YOL133W	0	+
chrXV	79463	79464	YOL128C	0	-
chrXV	83451	83452	YOL125W	0	+
chrXV	144178	144179	YOL092W	0	+
chrXV	198752	198753	YOL070C	0	-
chrXV	204535	204536	YOL066C	0	-
chrXV	212186	212187	YOL061W	0	+
chrXV	316742	316743	YOL004W	0	+
chrXV	441186	441187	YOR060C	0	-
chrXV	447191	447192	YOR065W	0	+
chrXV	467652	467653	YOR074C	0	-
chrXV	479457	479458	YOR083W	0	+
chrXV	586388	586389	YOR138C	0	-
chrXV	592615	592616	YOR141C	0	-
chrXV	685669	685670	YOR188W	0	+
chrXV	712808	712809	YOR195W	0	+
chrXV	849628	849629	YOR285W	0	+
chrXV	880946	880947	YOR301W	0	+
chrXV	943624	943625	YOR332W	0	+
chrXV	960861	960862	YOR341W	0	+
chrXV	1000860	1000861	YOR353C	0	-
chrXV	1028692	1028693	YOR369C	0	-
chrXVI	69243	69244	YPL254W	0	+
chrXVI	121291	121292	YPL227C	0	-
chrXVI	184723	184724	YPL191C	0	-
chrXVI	187840	187841	YPL190C	0	-
chrXVI	271249	271250	YPL149W	0	+
chrXVI	326348	326349	YPL119C	0	-
chrXVI	355425	355426	YPL105C	0	-
chrXVI	359441	359442	YPL103C	0	-
chrXVI	370684	370685	YPL094C	0	-
chrXVI	410117	410118	YPL077C	0	-
chrXVI	596622	596623	YPR019W	0	+
chrXVI	621417	621418	YPR027C	0	-
chrXVI	729752	729753	YPR100W	0	+
chrXVI	751970	751971	YPR112C	0	-
chrXVI	787844	787845	YPR125W	0	+
chrXVI	797296	797297	YPR133C	0	-
chrXVI	837478	837479	YPR155C	0	-
chrXVI	841214	841215	YPR157W	0	+
chrXVI	870645	870646	YPR164W	0	+
chrXVI	900131	900132	YPR182W	0	+

## Sheet: unstable-Promoter
chrI	33358	33359	YAL061W	0	+
chrI	35106	35107	YAL060W	0	+
chrI	39214	39215	YAL056W	0	+
chrI	52660	52661	YAL049C	0	-
chrI	57382	57383	YAL046C	0	-
chrI	58475	58476	YAL044C	0	-
chrI	61075	61076	YAL043C	0	-
chrI	61273	61274	YAL042W	0	+
chrI	62775	62776	YAL041W	0	+
chrI	71758	71759	YAL038W	0	+
chrI	76188	76189	YAL036C	0	-
chrI	76400	76401	YAL035W	0	+
chrI	79688	79689	YAL034W-A	0	+
chrI	84493	84494	YAL032C	0	-
chrI	87077	87078	YAL031C	0	-
chrI	87263	87264	YAL030W	0	+
chrI	99782	99783	YAL026C	0	-
chrI	105975	105976	YAL024C	0	-
chrI	108638	108639	YAL023C	0	-
chrI	113402	113403	YAL021C	0	-
chrI	114629	114630	YAL020C	0	-
chrI	114808	114809	YAL019W	0	+
chrI	119857	119858	YAL017W	0	+
chrI	124797	124798	YAL016W	0	+
chrI	129066	129067	YAL014C	0	-
chrI	129235	129236	YAL013W	0	+
chrI	130743	130744	YAL012W	0	+
chrI	138419	138420	YAL007C	0	-
chrI	158681	158682	YAR007C	0	-
chrI	158867	158868	YAR008W	0	+
chrI	169020	169021	YAR014C	0	-
chrI	169271	169272	YAR015W	0	+
chrI	171718	171719	YAR018C	0	-
chrI	188064	188065	YAR033W	0	+
chrI	192594	192595	YAR042W	0	+
chrII	10550	10551	YBL107C	0	-
chrII	13945	13946	YBL106C	0	-
chrII	17965	17966	YBL105C	0	-
chrII	23789	23790	YBL103C	0	-
chrII	24009	24010	YBL102W	0	+
chrII	28582	28583	YBL101C	0	-
chrII	40780	40781	YBL097W	0	+
chrII	47192	47193	YBL091C-A	0	-
chrII	48658	48659	YBL091C	0	-
chrII	48793	48794	YBL090W	0	+
chrII	62725	62726	YBL086C	0	-
chrII	63660	63661	YBL085W	0	+
chrII	69542	69543	YBL084C	0	-
chrII	80812	80813	YBL078C	0	-
chrII	90668	90669	YBL069W	0	+
chrII	92364	92365	YBL068W	0	+
chrII	96168	96169	YBL067C	0	-
chrII	101223	101224	YBL064C	0	-
chrII	101885	101886	YBL063W	0	+
chrII	107509	107510	YBL061C	0	-
chrII	107869	107870	YBL060W	0	+
chrII	111395	111396	YBL058W	0	+
chrII	113446	113447	YBL057C	0	-
chrII	113681	113682	YBL056W	0	+
chrII	116814	116815	YBL055C	0	-
chrII	122061	122062	YBL052C	0	-
chrII	124821	124822	YBL051C	0	-
chrII	125057	125058	YBL050W	0	+
chrII	126621	126622	YBL049W	0	+
chrII	132210	132211	YBL047C	0	-
chrII	132415	132416	YBL046W	0	+
chrII	135639	135640	YBL045C	0	-
chrII	140315	140316	YBL042C	0	-
chrII	142899	142900	YBL040C	0	-
chrII	143107	143108	YBL039W-B	0	+
chrII	147128	147129	YBL037W	0	+
chrII	151268	151269	YBL036C	0	-
chrII	153687	153688	YBL035C	0	-
chrII	158214	158215	YBL034C	0	-
chrII	159708	159709	YBL033C	0	-
chrII	160093	160094	YBL032W	0	+
chrII	161664	161665	YBL031W	0	+
chrII	164140	164141	YBL030C	0	-
chrII	167859	167860	YBL028C	0	-
chrII	170580	170581	YBL026W	0	+
chrII	171412	171413	YBL025W	0	+
chrII	172527	172528	YBL024W	0	+
chrII	177610	177611	YBL023C	0	-
chrII	181393	181394	YBL022C	0	-
chrII	182140	182141	YBL021C	0	-
chrII	182318	182319	YBL020W	0	+
chrII	186514	186515	YBL018C	0	-
chrII	191763	191764	YBL017C	0	-
chrII	201776	201777	YBL014C	0	-
chrII	201989	201990	YBL013W	0	+
chrII	203436	203437	YBL011W	0	+
chrII	217132	217133	YBL006C	0	-
chrII	217407	217408	YBL005W	0	+
chrII	235826	235827	YBL003C	0	-
chrII	236468	236469	YBL002W	0	+
chrII	237527	237528	YBL001C	0	-
chrII	241430	241431	YBR001C	0	-
chrII	242588	242589	YBR002C	0	-
chrII	242779	242780	YBR003W	0	+
chrII	246883	246884	YBR006W	0	+
chrII	258013	258014	YBR011C	0	-
chrII	267395	267396	YBR014C	0	-
chrII	270197	270198	YBR016W	0	+
chrII	273754	273755	YBR017C	0	-
chrII	288073	288074	YBR023C	0	-
chrII	289352	289353	YBR024W	0	+
chrII	294039	294040	YBR026C	0	-
chrII	297821	297822	YBR029C	0	-
chrII	298020	298021	YBR030W	0	+
chrII	305989	305990	YBR034C	0	-
chrII	306981	306982	YBR035C	0	-
chrII	310360	310361	YBR036C	0	-
chrII	311492	311493	YBR037C	0	-
chrII	311856	311857	YBR038W	0	+
chrII	315487	315488	YBR039W	0	+
chrII	318212	318213	YBR041W	0	+
chrII	321653	321654	YBR042C	0	-
chrII	324093	324094	YBR043C	0	-
chrII	331541	331542	YBR046C	0	-
chrII	331779	331780	YBR047W	0	+
chrII	338375	338376	YBR050C	0	-
chrII	339415	339416	YBR052C	0	-
chrII	340762	340763	YBR053C	0	-
chrII	360297	360298	YBR059C	0	-
chrII	362631	362632	YBR060C	0	-
chrII	366630	366631	YBR062C	0	-
chrII	369749	369750	YBR065C	0	-
chrII	372785	372786	YBR067C	0	-
chrII	379986	379987	YBR070C	0	-
chrII	380338	380339	YBR071W	0	+
chrII	381955	381956	YBR072W	0	+
chrII	383153	383154	YBR073W	0	+
chrII	398301	398302	YBR079C	0	-
chrII	400915	400916	YBR080C	0	-
chrII	405396	405397	YBR081C	0	-
chrII	409121	409122	YBR083W	0	+
chrII	411039	411040	YBR084W	0	+
chrII	419192	419193	YBR085C-A	0	-
chrII	425805	425806	YBR088C	0	-
chrII	427524	427525	YBR091C	0	-
chrII	429114	429115	YBR092C	0	-
chrII	435737	435738	YBR095C	0	-
chrII	435938	435939	YBR096W	0	+
chrII	436919	436920	YBR097W	0	+
chrII	441516	441517	YBR098W	0	+
chrII	444764	444765	YBR101C	0	-
chrII	447353	447354	YBR102C	0	-
chrII	447548	447549	YBR103W	0	+
chrII	449578	449579	YBR104W	0	+
chrII	454550	454551	YBR107C	0	-
chrII	454806	454807	YBR108W	0	+
chrII	461855	461856	YBR111C	0	-
chrII	462137	462138	YBR111W-A	0	+
chrII	474012	474013	YBR115C	0	-
chrII	479297	479298	YBR119W	0	+
chrII	481005	481006	YBR120C	0	-
chrII	484535	484536	YBR122C	0	-
chrII	486758	486759	YBR123C	0	-
chrII	488558	488559	YBR125C	0	-
chrII	495373	495374	YBR129C	0	-
chrII	496928	496929	YBR130C	0	-
chrII	497118	497119	YBR131W	0	+
chrII	501552	501553	YBR132C	0	-
chrII	505616	505617	YBR136W	0	+
chrII	515404	515405	YBR138C	0	-
chrII	515658	515659	YBR139W	0	+
chrII	528057	528058	YBR141C	0	-
chrII	528269	528270	YBR142W	0	+
chrII	532220	532221	YBR143C	0	-
chrII	533720	533721	YBR145W	0	+
chrII	537688	537689	YBR148W	0	+
chrII	539917	539918	YBR149W	0	+
chrII	544523	544524	YBR150C	0	-
chrII	544914	544915	YBR151W	0	+
chrII	546321	546322	YBR152W	0	+
chrII	547409	547410	YBR153W	0	+
chrII	549099	549100	YBR154C	0	-
chrII	549725	549726	YBR155W	0	+
chrII	558659	558660	YBR159W	0	+
chrII	561406	561407	YBR161W	0	+
chrII	565638	565639	YBR163W	0	+
chrII	568544	568545	YBR164C	0	-
chrII	568759	568760	YBR165W	0	+
chrII	578158	578159	YBR170C	0	-
chrII	578337	578338	YBR171W	0	+
chrII	582199	582200	YBR173C	0	-
chrII	582394	582395	YBR175W	0	+
chrII	589178	589179	YBR179C	0	-
chrII	597362	597363	YBR184W	0	+
chrII	613934	613935	YBR196C	0	-
chrII	615878	615879	YBR197C	0	-
chrII	618596	618597	YBR198C	0	-
chrII	618815	618816	YBR199W	0	+
chrII	620816	620817	YBR200W	0	+
chrII	623439	623440	YBR201W	0	+
chrII	624841	624842	YBR201C-A	0	-
chrII	625741	625742	YBR202W	0	+
chrII	628864	628865	YBR203W	0	+
chrII	633442	633443	YBR204C	0	-
chrII	633574	633575	YBR205W	0	+
chrII	635093	635094	YBR207W	0	+
chrII	647244	647245	YBR211C	0	-
chrII	647479	647480	YBR212W	0	+
chrII	650215	650216	YBR213W	0	+
chrII	657632	657633	YBR216C	0	-
chrII	657784	657785	YBR217W	0	+
chrII	662310	662311	YBR218C	0	-
chrII	666455	666456	YBR221C	0	-
chrII	679227	679228	YBR229C	0	-
chrII	683146	683147	YBR231C	0	-
chrII	683299	683300	YBR233W	0	+
chrII	686637	686638	YBR234C	0	-
chrII	686819	686820	YBR235W	0	+
chrII	697301	697302	YBR238C	0	-
chrII	704281	704282	YBR241C	0	-
chrII	704501	704502	YBR242W	0	+
chrII	706824	706825	YBR243C	0	-
chrII	716552	716553	YBR248C	0	-
chrII	727097	727098	YBR255C-A	0	-
chrII	728136	728137	YBR256C	0	-
chrII	728853	728854	YBR257W	0	+
chrII	739823	739824	YBR267W	0	+
chrII	741284	741285	YBR268W	0	+
chrII	742596	742597	YBR269C	0	-
chrII	744699	744700	YBR270C	0	-
chrII	744834	744835	YBR271W	0	+
chrII	749401	749402	YBR273C	0	-
chrII	749557	749558	YBR274W	0	+
chrII	761228	761229	YBR279W	0	+
chrII	764699	764700	YBR280C	0	-
chrII	774686	774687	YBR286W	0	+
chrII	776537	776538	YBR287W	0	+
chrII	779520	779521	YBR288C	0	-
chrII	779637	779638	YBR289W	0	+
chrII	782583	782584	YBR290W	0	+
chrII	787105	787106	YBR293W	0	+
chrII	800483	800484	YBR297W	0	+
chrIII	16889	16890	YCL064C	0	-
chrIII	17273	17274	YCL063W	0	+
chrIII	22153	22154	YCL061C	0	-
chrIII	24351	24352	YCL057C-A	0	-
chrIII	24781	24782	YCL057W	0	+
chrIII	27389	27390	YCL056C	0	-
chrIII	27922	27923	YCL055W	0	+
chrIII	31431	31432	YCL054W	0	+
chrIII	46944	46945	YCL045C	0	-
chrIII	52624	52625	YCL039W	0	+
chrIII	56582	56583	YCL038C	0	-
chrIII	61236	61237	YCL035C	0	-
chrIII	61633	61634	YCL034W	0	+
chrIII	65618	65619	YCL031C	0	-
chrIII	69980	69981	YCL029C	0	-
chrIII	70117	70118	YCL028W	0	+
chrIII	71774	71775	YCL027W	0	+
chrIII	74084	74085	YCL026C-B	0	-
chrIII	77949	77950	YCL025C	0	-
chrIII	79089	79090	YCL024W	0	+
chrIII	94384	94385	YCL017C	0	-
chrIII	103401	103402	YCL011C	0	-
chrIII	105593	105594	YCL009C	0	-
chrIII	109024	109025	YCL004W	0	+
chrIII	111701	111702	YCL002C	0	-
chrIII	111896	111897	YCL001W	0	+
chrIII	118392	118393	YCR002C	0	-
chrIII	118597	118598	YCR003W	0	+
chrIII	120507	120508	YCR004C	0	-
chrIII	122387	122388	YCR005C	0	-
chrIII	128006	128007	YCR008W	0	+
chrIII	131622	131623	YCR009C	0	-
chrIII	137023	137024	YCR011C	0	-
chrIII	143607	143608	YCR016W	0	+
chrIII	147662	147663	YCR017C	0	-
chrIII	152710	152711	YCR019W	0	+
chrIII	155113	155114	YCR020C-A	0	-
chrIII	155309	155310	YCR020W-B	0	+
chrIII	160462	160463	YCR023C	0	-
chrIII	172541	172542	YCR028C	0	-
chrIII	173479	173480	YCR028C-A	0	-
chrIII	176496	176497	YCR030C	0	-
chrIII	179390	179391	YCR032W	0	+
chrIII	186287	186288	YCR033W	0	+
chrIII	193027	193028	YCR035C	0	-
chrIII	193279	193280	YCR036W	0	+
chrIII	197215	197216	YCR037C	0	-
chrIII	205419	205420	YCR042C	0	-
chrIII	206667	206668	YCR043C	0	-
chrIII	210428	210429	YCR046C	0	-
chrIII	216655	216656	YCR053W	0	+
chrIII	220144	220145	YCR054C	0	-
chrIII	223289	223290	YCR057C	0	-
chrIII	237082	237083	YCR068W	0	+
chrIII	238907	238908	YCR069W	0	+
chrIII	240587	240588	YCR071C	0	-
chrIII	242377	242378	YCR072C	0	-
chrIII	246647	246648	YCR073C	0	-
chrIII	246925	246926	YCR073W-A	0	+
chrIII	252660	252661	YCR077C	0	-
chrIII	252838	252839	YCR079W	0	+
chrIII	258852	258853	YCR082W	0	+
chrIII	264502	264503	YCR087C-A	0	-
chrIII	265029	265030	YCR088W	0	+
chrIII	267137	267138	YCR089W	0	+
chrIII	279855	279856	YCR092C	0	-
chrIII	280086	280087	YCR093W	0	+
chrIII	286698	286699	YCR094W	0	+
chrIII	289295	289296	YCR095C	0	-
chrIII	289500	289501	YCR095W-A	0	+
chrIII	305536	305537	YCR102C	0	-
chrIV	22650	22651	YDL240W	0	+
chrIV	32258	32259	YDL236W	0	+
chrIV	34040	34041	YDL235C	0	-
chrIV	36613	36614	YDL234C	0	-
chrIV	36773	36774	YDL233W	0	+
chrIV	38467	38468	YDL232W	0	+
chrIV	48069	48070	YDL227C	0	-
chrIV	52195	52196	YDL226C	0	-
chrIV	52394	52395	YDL225W	0	+
chrIV	65041	65042	YDL220C	0	-
chrIV	65215	65216	YDL219W	0	+
chrIV	70313	70314	YDL216C	0	-
chrIV	74105	74106	YDL215C	0	-
chrIV	80444	80445	YDL211C	0	-
chrIV	88209	88210	YDL207W	0	+
chrIV	90013	90014	YDL206W	0	+
chrIV	93941	93942	YDL205C	0	-
chrIV	101102	101103	YDL200C	0	-
chrIV	104655	104656	YDL198C	0	-
chrIV	111375	111376	YDL194W	0	+
chrIV	114604	114605	YDL193W	0	+
chrIV	116283	116284	YDL192W	0	+
chrIV	121786	121787	YDL190C	0	-
chrIV	122025	122026	YDL189W	0	+
chrIV	125179	125180	YDL188C	0	-
chrIV	131906	131907	YDL183C	0	-
chrIV	135015	135016	YDL181W	0	+
chrIV	135769	135770	YDL180W	0	+
chrIV	141772	141773	YDL177C	0	-
chrIV	141970	141971	YDL176W	0	+
chrIV	145541	145542	YDL175C	0	-
chrIV	147690	147691	YDL174C	0	-
chrIV	148141	148142	YDL173W	0	+
chrIV	155895	155896	YDL171C	0	-
chrIV	156289	156290	YDL170W	0	+
chrIV	159547	159548	YDL168W	0	+
chrIV	163196	163197	YDL167C	0	-
chrIV	172213	172214	YDL160C	0	-
chrIV	172434	172435	YDL159W	0	+
chrIV	174602	174603	YDL157C	0	-
chrIV	174823	174824	YDL156W	0	+
chrIV	176632	176633	YDL155W	0	+
chrIV	183043	183044	YDL153C	0	-
chrIV	183231	183232	YDL150W	0	+
chrIV	184879	184880	YDL149W	0	+
chrIV	190615	190616	YDL148C	0	-
chrIV	190872	190873	YDL147W	0	+
chrIV	198430	198431	YDL145C	0	-
chrIV	199741	199742	YDL144C	0	-
chrIV	199960	199961	YDL143W	0	+
chrIV	202633	202634	YDL142C	0	-
chrIV	202799	202800	YDL141W	0	+
chrIV	211103	211104	YDL140C	0	-
chrIV	212076	212077	YDL139C	0	-
chrIV	213174	213175	YDL138W	0	+
chrIV	216036	216037	YDL137W	0	+
chrIV	219332	219333	YDL135C	0	-
chrIV	221282	221283	YDL134C	0	-
chrIV	223989	223990	YDL132W	0	+
chrIV	229094	229095	YDL130W-A	0	+
chrIV	234855	234856	YDL127W	0	+
chrIV	238713	238714	YDL126C	0	-
chrIV	240213	240214	YDL124W	0	+
chrIV	241404	241405	YDL123W	0	+
chrIV	245592	245593	YDL121C	0	-
chrIV	245842	245843	YDL120W	0	+
chrIV	248259	248260	YDL117W	0	+
chrIV	251498	251499	YDL116W	0	+
chrIV	255167	255168	YDL115C	0	-
chrIV	258640	258641	YDL113C	0	-
chrIV	258834	258835	YDL112W	0	+
chrIV	264170	264171	YDL111C	0	-
chrIV	265020	265021	YDL110C	0	-
chrIV	271964	271965	YDL106C	0	-
chrIV	272347	272348	YDL105W	0	+
chrIV	274896	274897	YDL104C	0	-
chrIV	281908	281909	YDL101C	0	-
chrIV	289883	289884	YDL093W	0	+
chrIV	292757	292758	YDL092W	0	+
chrIV	296314	296315	YDL090C	0	-
chrIV	296493	296494	YDL089W	0	+
chrIV	301014	301015	YDL087C	0	-
chrIV	301407	301408	YDL086W	0	+
chrIV	305120	305121	YDL084W	0	+
chrIV	312679	312680	YDL080C	0	-
chrIV	314981	314982	YDL079C	0	-
chrIV	316459	316460	YDL078C	0	-
chrIV	326220	326221	YDL074C	0	-
chrIV	326432	326433	YDL073W	0	+
chrIV	330517	330518	YDL072C	0	-
chrIV	330991	330992	YDL070W	0	+
chrIV	334441	334442	YDL067C	0	-
chrIV	334817	334818	YDL066W	0	+
chrIV	337317	337318	YDL065C	0	-
chrIV	337446	337447	YDL064W	0	+
chrIV	345584	345585	YDL058W	0	+
chrIV	351386	351387	YDL057W	0	+
chrIV	356907	356908	YDL055C	0	-
chrIV	361370	361371	YDL054C	0	-
chrIV	362453	362454	YDL053C	0	-
chrIV	363618	363619	YDL052C	0	-
chrIV	363909	363910	YDL051W	0	+
chrIV	371172	371173	YDL046W	0	+
chrIV	373743	373744	YDL045C	0	-
chrIV	381464	381465	YDL040C	0	-
chrIV	388880	388881	YDL036C	0	-
chrIV	393958	393959	YDL033C	0	-
chrIV	394163	394164	YDL031W	0	+
chrIV	397457	397458	YDL030W	0	+
chrIV	399311	399312	YDL029W	0	+
chrIV	405002	405003	YDL027C	0	-
chrIV	421723	421724	YDL019C	0	-
chrIV	423569	423570	YDL018C	0	-
chrIV	432296	432297	YDL010W	0	+
chrIV	442348	442349	YDL005C	0	-
chrIV	442985	442986	YDL004W	0	+
chrIV	444584	444585	YDL003W	0	+
chrIV	454003	454004	YDR003W	0	+
chrIV	455239	455240	YDR004W	0	+
chrIV	458219	458220	YDR005C	0	-
chrIV	478790	478791	YDR016C	0	-
chrIV	485368	485369	YDR019C	0	-
chrIV	486572	486573	YDR020C	0	-
chrIV	486696	486697	YDR021W	0	+
chrIV	488689	488690	YDR022C	0	-
chrIV	489473	489474	YDR023W	0	+
chrIV	494410	494411	YDR026C	0	-
chrIV	501358	501359	YDR028C	0	-
chrIV	503280	503281	YDR030C	0	-
chrIV	503490	503491	YDR031W	0	+
chrIV	504763	504764	YDR032C	0	-
chrIV	521786	521787	YDR035W	0	+
chrIV	539794	539795	YDR041W	0	+
chrIV	541277	541278	YDR042C	0	-
chrIV	551735	551736	YDR047W	0	+
chrIV	556501	556502	YDR050C	0	-
chrIV	558105	558106	YDR051C	0	-
chrIV	560779	560780	YDR052C	0	-
chrIV	562500	562501	YDR054C	0	-
chrIV	563465	563466	YDR055W	0	+
chrIV	565697	565698	YDR056C	0	-
chrIV	565889	565890	YDR057W	0	+
chrIV	569835	569836	YDR059C	0	-
chrIV	570557	570558	YDR060W	0	+
chrIV	580686	580687	YDR065W	0	+
chrIV	583539	583540	YDR067C	0	-
chrIV	583664	583665	YDR068W	0	+
chrIV	592368	592369	YDR073W	0	+
chrIV	593671	593672	YDR074W	0	+
chrIV	598429	598430	YDR076W	0	+
chrIV	610167	610168	YDR081C	0	-
chrIV	610348	610349	YDR082W	0	+
chrIV	612050	612051	YDR083W	0	+
chrIV	614029	614030	YDR084C	0	-
chrIV	618334	618335	YDR087C	0	-
chrIV	626111	626112	YDR090C	0	-
chrIV	628590	628591	YDR091C	0	-
chrIV	643874	643875	YDR097C	0	-
chrIV	652717	652718	YDR099W	0	+
chrIV	654986	654987	YDR100W	0	+
chrIV	664958	664959	YDR104C	0	-
chrIV	666820	666821	YDR105C	0	-
chrIV	666985	666986	YDR106W	0	+
chrIV	675657	675658	YDR109C	0	-
chrIV	676063	676064	YDR110W	0	+
chrIV	681718	681719	YDR113C	0	-
chrIV	682134	682135	YDR115W	0	+
chrIV	683587	683588	YDR116C	0	-
chrIV	685667	685668	YDR117C	0	-
chrIV	685843	685844	YDR118W	0	+
chrIV	688131	688132	YDR119W	0	+
chrIV	690984	690985	YDR119W-A	0	+
chrIV	693233	693234	YDR120C	0	-
chrIV	693449	693450	YDR121W	0	+
chrIV	694411	694412	YDR122W	0	+
chrIV	699537	699538	YDR123C	0	-
chrIV	699859	699860	YDR124W	0	+
chrIV	702876	702877	YDR125C	0	-
chrIV	704413	704414	YDR127W	0	+
chrIV	715451	715452	YDR129C	0	-
chrIV	728173	728174	YDR137W	0	+
chrIV	730564	730565	YDR138W	0	+
chrIV	733949	733950	YDR139C	0	-
chrIV	734123	734124	YDR140W	0	+
chrIV	740044	740045	YDR141C	0	-
chrIV	741776	741777	YDR142C	0	-
chrIV	744019	744020	YDR143C	0	-
chrIV	746240	746241	YDR144C	0	-
chrIV	746671	746672	YDR145W	0	+
chrIV	765331	765332	YDR151C	0	-
chrIV	765638	765639	YDR152W	0	+
chrIV	768121	768122	YDR153C	0	-
chrIV	769031	769032	YDR155C	0	-
chrIV	769474	769475	YDR156W	0	+
chrIV	771786	771787	YDR159W	0	+
chrIV	775984	775985	YDR160W	0	+
chrIV	779015	779016	YDR161W	0	+
chrIV	784833	784834	YDR165W	0	+
chrIV	789293	789294	YDR166C	0	-
chrIV	789419	789420	YDR167W	0	+
chrIV	794254	794255	YDR169C	0	-
chrIV	814206	814207	YDR175C	0	-
chrIV	814422	814423	YDR176W	0	+
chrIV	817847	817848	YDR178W	0	+
chrIV	821151	821152	YDR180W	0	+
chrIV	827413	827414	YDR181C	0	-
chrIV	827531	827532	YDR182W	0	+
chrIV	832578	832579	YDR185C	0	-
chrIV	838349	838350	YDR189W	0	+
chrIV	842053	842054	YDR190C	0	-
chrIV	842298	842299	YDR191W	0	+
chrIV	844939	844940	YDR192C	0	-
chrIV	853997	853998	YDR198C	0	-
chrIV	856157	856158	YDR200C	0	-
chrIV	856287	856288	YDR201W	0	+
chrIV	859344	859345	YDR205W	0	+
chrIV	861773	861774	YDR206W	0	+
chrIV	867610	867611	YDR207C	0	-
chrIV	868099	868100	YDR208W	0	+
chrIV	889531	889532	YDR213W	0	+
chrIV	903536	903537	YDR217C	0	-
chrIV	907075	907076	YDR219C	0	-
chrIV	907329	907330	YDR221W	0	+
chrIV	923882	923883	YDR228C	0	-
chrIV	924691	924692	YDR229W	0	+
chrIV	933503	933504	YDR235W	0	+
chrIV	940848	940849	YDR238C	0	-
chrIV	945171	945172	YDR240C	0	-
chrIV	950315	950316	YDR243C	0	-
chrIV	950537	950538	YDR244W	0	+
chrIV	952736	952737	YDR245W	0	+
chrIV	954252	954253	YDR246W	0	+
chrIV	955643	955644	YDR247W	0	+
chrIV	958396	958397	YDR248C	0	-
chrIV	960116	960117	YDR249C	0	-
chrIV	960307	960308	YDR251W	0	+
chrIV	963409	963410	YDR252W	0	+
chrIV	965040	965041	YDR254W	0	+
chrIV	967858	967859	YDR255C	0	-
chrIV	971477	971478	YDR257C	0	-
chrIV	977257	977258	YDR260C	0	-
chrIV	979261	979262	YDR261C	0	-
chrIV	993122	993123	YDR262W	0	+
chrIV	998419	998420	YDR264C	0	-
chrIV	998607	998608	YDR265W	0	+
chrIV	1003561	1003562	YDR267C	0	-
chrIV	1003964	1003965	YDR268W	0	+
chrIV	1005600	1005601	YDR270W	0	+
chrIV	1008952	1008953	YDR272W	0	+
chrIV	1010132	1010133	YDR273W	0	+
chrIV	1019300	1019301	YDR279W	0	+
chrIV	1020616	1020617	YDR280W	0	+
chrIV	1022375	1022376	YDR281C	0	-
chrIV	1024761	1024762	YDR282C	0	-
chrIV	1035804	1035805	YDR286C	0	-
chrIV	1035962	1035963	YDR287W	0	+
chrIV	1045137	1045138	YDR292C	0	-
chrIV	1052296	1052297	YDR294C	0	-
chrIV	1054909	1054910	YDR295C	0	-
chrIV	1055156	1055157	YDR296W	0	+
chrIV	1056514	1056515	YDR297W	0	+
chrIV	1058974	1058975	YDR298C	0	-
chrIV	1059591	1059592	YDR299W	0	+
chrIV	1062865	1062866	YDR300C	0	-
chrIV	1063276	1063277	YDR301W	0	+
chrIV	1067668	1067669	YDR302W	0	+
chrIV	1075222	1075223	YDR306C	0	-
chrIV	1075805	1075806	YDR307W	0	+
chrIV	1080248	1080249	YDR309C	0	-
chrIV	1084593	1084594	YDR310C	0	-
chrIV	1085066	1085067	YDR311W	0	+
chrIV	1087548	1087549	YDR312W	0	+
chrIV	1090166	1090167	YDR313C	0	-
chrIV	1103685	1103686	YDR318W	0	+
chrIV	1108107	1108108	YDR320C	0	-
chrIV	1110577	1110578	YDR322W	0	+
chrIV	1112336	1112337	YDR322C-A	0	-
chrIV	1114056	1114057	YDR323C	0	-
chrIV	1125112	1125113	YDR326C	0	-
chrIV	1126055	1126056	YDR328C	0	-
chrIV	1127616	1127617	YDR329C	0	-
chrIV	1127799	1127800	YDR330W	0	+
chrIV	1129548	1129549	YDR331W	0	+
chrIV	1140810	1140811	YDR335W	0	+
chrIV	1146269	1146270	YDR337W	0	+
chrIV	1149524	1149525	YDR338C	0	-
chrIV	1153661	1153662	YDR341C	0	-
chrIV	1164691	1164692	YDR345C	0	-
chrIV	1168815	1168816	YDR346C	0	-
chrIV	1169113	1169114	YDR347W	0	+
chrIV	1172023	1172024	YDR348C	0	-
chrIV	1174257	1174258	YDR349C	0	-
chrIV	1181622	1181623	YDR352W	0	+
chrIV	1183250	1183251	YDR353W	0	+
chrIV	1184620	1184621	YDR354W	0	+
chrIV	1186036	1186037	YDR356W	0	+
chrIV	1189719	1189720	YDR357C	0	-
chrIV	1190006	1190007	YDR358W	0	+
chrIV	1194878	1194879	YDR359C	0	-
chrIV	1196296	1196297	YDR361C	0	-
chrIV	1206452	1206453	YDR365C	0	-
chrIV	1213852	1213853	YDR368W	0	+
chrIV	1219109	1219110	YDR370C	0	-
chrIV	1219349	1219350	YDR371W	0	+
chrIV	1222411	1222412	YDR372C	0	-
chrIV	1222645	1222646	YDR373W	0	+
chrIV	1224756	1224757	YDR374W-A	0	+
chrIV	1226535	1226536	YDR375C	0	-
chrIV	1226811	1226812	YDR376W	0	+
chrIV	1228515	1228516	YDR377W	0	+
chrIV	1229626	1229627	YDR378C	0	-
chrIV	1230032	1230033	YDR379W	0	+
chrIV	1233546	1233547	YDR379C-A	0	-
chrIV	1234112	1234113	YDR380W	0	+
chrIV	1236460	1236461	YDR381W	0	+
chrIV	1239080	1239081	YDR381C-A	0	-
chrIV	1246075	1246076	YDR386W	0	+
chrIV	1249966	1249967	YDR387C	0	-
chrIV	1250159	1250160	YDR388W	0	+
chrIV	1252014	1252015	YDR389W	0	+
chrIV	1258625	1258626	YDR392W	0	+
chrIV	1261576	1261577	YDR394W	0	+
chrIV	1263201	1263202	YDR395W	0	+
chrIV	1266947	1266948	YDR397C	0	-
chrIV	1267434	1267435	YDR398W	0	+
chrIV	1288017	1288018	YDR407C	0	-
chrIV	1288919	1288920	YDR408C	0	-
chrIV	1289366	1289367	YDR409W	0	+
chrIV	1293153	1293154	YDR410C	0	-
chrIV	1294415	1294416	YDR411C	0	-
chrIV	1294643	1294644	YDR412W	0	+
chrIV	1303167	1303168	YDR419W	0	+
chrIV	1311949	1311950	YDR421W	0	+
chrIV	1319866	1319867	YDR424C	0	-
chrIV	1320013	1320014	YDR425W	0	+
chrIV	1322172	1322173	YDR427W	0	+
chrIV	1325318	1325319	YDR429C	0	-
chrIV	1328526	1328527	YDR430C	0	-
chrIV	1328754	1328755	YDR432W	0	+
chrIV	1333980	1333981	YDR435C	0	-
chrIV	1338210	1338211	YDR438W	0	+
chrIV	1342397	1342398	YDR440W	0	+
chrIV	1345210	1345211	YDR441C	0	-
chrIV	1350026	1350027	YDR443C	0	-
chrIV	1350224	1350225	YDR444W	0	+
chrIV	1358930	1358931	YDR449C	0	-
chrIV	1365400	1365401	YDR453C	0	-
chrIV	1369675	1369676	YDR457W	0	+
chrIV	1382094	1382095	YDR458C	0	-
chrIV	1383538	1383539	YDR459C	0	-
chrIV	1383670	1383671	YDR460W	0	+
chrIV	1385841	1385842	YDR461C-A	0	-
chrIV	1386018	1386019	YDR462W	0	+
chrIV	1386787	1386788	YDR463W	0	+
chrIV	1388780	1388781	YDR464W	0	+
chrIV	1394616	1394617	YDR465C	0	-
chrIV	1395006	1395007	YDR466W	0	+
chrIV	1398751	1398752	YDR468C	0	-
chrIV	1399013	1399014	YDR469W	0	+
chrIV	1412078	1412079	YDR477W	0	+
chrIV	1414537	1414538	YDR478W	0	+
chrIV	1416921	1416922	YDR479C	0	-
chrIV	1417324	1417325	YDR480W	0	+
chrIV	1420874	1420875	YDR482C	0	-
chrIV	1421130	1421131	YDR483W	0	+
chrIV	1430837	1430838	YDR488C	0	-
chrIV	1431002	1431003	YDR489W	0	+
chrIV	1436865	1436866	YDR494W	0	+
chrIV	1441194	1441195	YDR495C	0	-
chrIV	1445541	1445542	YDR497C	0	-
chrIV	1447036	1447037	YDR498C	0	-
chrIV	1447790	1447791	YDR499W	0	+
chrIV	1459408	1459409	YDR505C	0	-
chrIV	1465910	1465911	YDR507C	0	-
chrIV	1470808	1470809	YDR512C	0	-
chrIV	1470994	1470995	YDR513W	0	+
chrIV	1473073	1473074	YDR514C	0	-
chrIV	1473212	1473213	YDR515W	0	+
chrIV	1477144	1477145	YDR517W	0	+
chrIV	1478582	1478583	YDR518W	0	+
chrIV	1480416	1480417	YDR519W	0	+
chrIV	1483500	1483501	YDR520C	0	-
chrIV	1489056	1489057	YDR524C	0	-
chrIV	1489842	1489843	YDR524C-B	0	-
chrIV	1494278	1494279	YDR528W	0	+
chrIV	1496584	1496585	YDR529C	0	-
chrIV	1497772	1497773	YDR530C	0	-
chrIV	1498140	1498141	YDR531W	0	+
chrIV	1512061	1512062	YDR539W	0	+
chrIV	1517757	1517758	YDR540C	0	-
chrIV	1520868	1520869	YDR541C	0	-
chrV	26537	26538	YEL067C	0	-
chrV	26701	26702	YEL066W	0	+
chrV	27636	27637	YEL065W	0	+
chrV	31283	31284	YEL064C	0	-
chrV	39669	39670	YEL061C	0	-
chrV	42700	42701	YEL059C-A	0	-
chrV	43213	43214	YEL058W	0	+
chrV	47116	47117	YEL056W	0	+
chrV	51593	51594	YEL055C	0	-
chrV	56147	56148	YEL053C	0	-
chrV	56534	56535	YEL052W	0	+
chrV	58330	58331	YEL051W	0	+
chrV	60901	60902	YEL050C	0	-
chrV	66810	66811	YEL047C	0	-
chrV	69739	69740	YEL044W	0	+
chrV	70443	70444	YEL043W	0	+
chrV	73686	73687	YEL042W	0	+
chrV	75674	75675	YEL041W	0	+
chrV	78036	78037	YEL040W	0	+
chrV	80124	80125	YEL039C	0	-
chrV	80414	80415	YEL038W	0	+
chrV	85614	85615	YEL034W	0	+
chrV	90226	90227	YEL031W	0	+
chrV	97860	97861	YEL029C	0	-
chrV	106163	106164	YEL025C	0	-
chrV	107198	107199	YEL024W	0	+
chrV	111112	111113	YEL023C	0	-
chrV	111353	111354	YEL022W	0	+
chrV	121310	121311	YEL019C	0	-
chrV	121466	121467	YEL018W	0	+
chrV	126395	126396	YEL016C	0	-
chrV	126595	126596	YEL015W	0	+
chrV	128587	128588	YEL013W	0	+
chrV	131676	131677	YEL012W	0	+
chrV	141639	141640	YEL007W	0	+
chrV	144269	144270	YEL006W	0	+
chrV	146790	146791	YEL005C	0	-
chrV	146918	146919	YEL004W	0	+
chrV	150063	150064	YEL002C	0	-
chrV	156753	156754	YER002W	0	+
chrV	159161	159162	YER003C	0	-
chrV	159569	159570	YER004W	0	+
chrV	162695	162696	YER006W	0	+
chrV	171883	171884	YER008C	0	-
chrV	172080	172081	YER009W	0	+
chrV	177772	177773	YER012W	0	+
chrV	178806	178807	YER013W	0	+
chrV	182568	182569	YER014W	0	+
chrV	184518	184519	YER015W	0	+
chrV	188242	188243	YER016W	0	+
chrV	192686	192687	YER018C	0	-
chrV	192883	192884	YER019W	0	+
chrV	194591	194592	YER019C-A	0	-
chrV	195073	195074	YER020W	0	+
chrV	196885	196886	YER021W	0	+
chrV	198775	198776	YER022W	0	+
chrV	201039	201040	YER023W	0	+
chrV	205224	205225	YER025W	0	+
chrV	208504	208505	YER026C	0	-
chrV	210303	210304	YER027C	0	-
chrV	214780	214781	YER031C	0	-
chrV	215006	215007	YER032W	0	+
chrV	229501	229502	YER039C	0	-
chrV	229501	229502	YER039C-A	0	-
chrV	229712	229713	YER040W	0	+
chrV	234916	234917	YER042W	0	+
chrV	246690	246691	YER047C	0	-
chrV	248223	248224	YER048C	0	-
chrV	254445	254446	YER050C	0	-
chrV	254639	254640	YER051W	0	+
chrV	261323	261324	YER053C-A	0	-
chrV	271735	271736	YER058W	0	+
chrV	272462	272463	YER059W	0	+
chrV	274427	274428	YER060W	0	+
chrV	281648	281649	YER063W	0	+
chrV	291989	291990	YER067W	0	+
chrV	292958	292959	YER068W	0	+
chrV	295350	295351	YER069W	0	+
chrV	298910	298911	YER070W	0	+
chrV	302320	302321	YER071C	0	-
chrV	302787	302788	YER072W	0	+
chrV	311360	311361	YER075C	0	-
chrV	316582	316583	YER077C	0	-
chrV	318562	318563	YER078W-A	0	+
chrV	318565	318566	YER078C	0	-
chrV	318842	318843	YER079W	0	+
chrV	319943	319944	YER080W	0	+
chrV	322641	322642	YER081W	0	+
chrV	325975	325976	YER082C	0	-
chrV	327048	327049	YER083C	0	-
chrV	328376	328377	YER086W	0	+
chrV	332869	332870	YER087C-B	0	-
chrV	337651	337652	YER089C	0	-
chrV	337855	337856	YER090W	0	+
chrV	342236	342237	YER091C	0	-
chrV	342845	342846	YER092W	0	+
chrV	349455	349456	YER094C	0	-
chrV	349912	349913	YER095W	0	+
chrV	359082	359083	YER099C	0	-
chrV	359483	359484	YER100W	0	+
chrV	366760	366761	YER104W	0	+
chrV	372033	372034	YER105C	0	-
chrV	386195	386196	YER111C	0	-
chrV	387190	387191	YER112W	0	+
chrV	395115	395116	YER115C	0	-
chrV	396286	396287	YER116C	0	-
chrV	399234	399235	YER118C	0	-
chrV	400867	400868	YER119C	0	-
chrV	401108	401109	YER120W	0	+
chrV	414205	414206	YER126C	0	-
chrV	414468	414469	YER127W	0	+
chrV	416752	416753	YER129W	0	+
chrV	422512	422513	YER130C	0	-
chrV	437848	437849	YER134C	0	-
chrV	453395	453396	YER141W	0	+
chrV	456097	456098	YER142C	0	-
chrV	456260	456261	YER143W	0	+
chrV	460231	460232	YER144C	0	-
chrV	462543	462544	YER146W	0	+
chrV	467520	467521	YER149C	0	-
chrV	472497	472498	YER151C	0	-
chrV	474811	474812	YER153C	0	-
chrV	475015	475016	YER154W	0	+
chrV	482909	482910	YER155C	0	-
chrV	484356	484357	YER156C	0	-
chrV	484771	484772	YER157W	0	+
chrV	500385	500386	YER161C	0	-
chrV	502928	502929	YER162C	0	-
chrV	525893	525894	YER170W	0	+
chrV	526932	526933	YER171W	0	+
chrV	536067	536068	YER172C	0	-
chrV	536299	536300	YER173W	0	+
chrV	539281	539282	YER174C	0	-
chrV	541647	541648	YER176W	0	+
chrV	546788	546789	YER178W	0	+
chrV	559110	559111	YER184C	0	-
chrVI	22851	22852	YFL054C	0	-
chrVI	36620	36621	YFL050C	0	-
chrVI	36798	36799	YFL049W	0	+
chrVI	40212	40213	YFL048C	0	-
chrVI	40412	40413	YFL047W	0	+
chrVI	45578	45579	YFL044C	0	-
chrVI	54815	54816	YFL039C	0	-
chrVI	56009	56010	YFL038C	0	-
chrVI	56264	56265	YFL037W	0	+
chrVI	58576	58577	YFL036W	0	+
chrVI	74667	74668	YFL033C	0	-
chrVI	75112	75113	YFL031W	0	+
chrVI	76715	76716	YFL030W	0	+
chrVI	80234	80235	YFL028C	0	-
chrVI	81871	81872	YFL027C	0	-
chrVI	82549	82550	YFL026W	0	+
chrVI	87310	87311	YFL025C	0	-
chrVI	96102	96103	YFL021W	0	+
chrVI	103205	103206	YFL018C	0	-
chrVI	103655	103656	YFL017W-A	0	+
chrVI	109962	109963	YFL013C	0	-
chrVI	115771	115772	YFL010C	0	-
chrVI	115952	115953	YFL009W	0	+
chrVI	123357	123358	YFL007W	0	+
chrVI	130163	130164	YFL005W	0	+
chrVI	131657	131658	YFL004W	0	+
chrVI	146957	146958	YFL002C	0	-
chrVI	147077	147078	YFL001W	0	+
chrVI	149101	149102	YFR001W	0	+
chrVI	149998	149999	YFR002W	0	+
chrVI	153178	153179	YFR003C	0	-
chrVI	153362	153363	YFR004W	0	+
chrVI	165023	165024	YFR010W	0	+
chrVI	174000	174001	YFR014C	0	-
chrVI	184282	184283	YFR018C	0	-
chrVI	184494	184495	YFR019W	0	+
chrVI	203442	203443	YFR024C-A	0	-
chrVI	207240	207241	YFR026C	0	-
chrVI	207385	207386	YFR027W	0	+
chrVI	210125	210126	YFR028C	0	-
chrVI	213196	213197	YFR030W	0	+
chrVI	220140	220141	YFR031C	0	-
chrVI	229191	229192	YFR037C	0	-
chrVI	229393	229394	YFR038W	0	+
chrVI	233672	233673	YFR039C	0	-
chrVI	233973	233974	YFR040W	0	+
chrVI	248360	248361	YFR049W	0	+
chrVI	249918	249919	YFR050C	0	-
chrVI	251874	251875	YFR051C	0	-
chrVII	20932	20933	YGL255W	0	+
chrVII	27521	27522	YGL252C	0	-
chrVII	31868	31869	YGL250W	0	+
chrVII	35523	35524	YGL248W	0	+
chrVII	36920	36921	YGL247W	0	+
chrVII	38819	38820	YGL246C	0	-
chrVII	39007	39008	YGL245W	0	+
chrVII	49548	49549	YGL238W	0	+
chrVII	67187	67188	YGL229C	0	-
chrVII	67543	67544	YGL228W	0	+
chrVII	69628	69629	YGL227W	0	+
chrVII	73197	73198	YGL226C-A	0	-
chrVII	73334	73335	YGL226W	0	+
chrVII	78955	78956	YGL224C	0	-
chrVII	81263	81264	YGL222C	0	-
chrVII	82310	82311	YGL221C	0	-
chrVII	82456	82457	YGL220W	0	+
chrVII	87508	87509	YGL215W	0	+
chrVII	95810	95811	YGL209W	0	+
chrVII	97289	97290	YGL208W	0	+
chrVII	98875	98876	YGL207W	0	+
chrVII	107575	107576	YGL206C	0	-
chrVII	114740	114741	YGL203C	0	-
chrVII	123328	123329	YGL200C	0	-
chrVII	123583	123584	YGL198W	0	+
chrVII	124528	124529	YGL197W	0	+
chrVII	131481	131482	YGL195W	0	+
chrVII	141805	141806	YGL194C	0	-
chrVII	144704	144705	YGL191W	0	+
chrVII	150633	150634	YGL187C	0	-
chrVII	157858	157859	YGL181W	0	+
chrVII	159883	159884	YGL180W	0	+
chrVII	165169	165170	YGL179C	0	-
chrVII	173127	173128	YGL176C	0	-
chrVII	174527	174528	YGL174W	0	+
chrVII	180444	180445	YGL173C	0	-
chrVII	180667	180668	YGL172W	0	+
chrVII	182353	182354	YGL171W	0	+
chrVII	190843	190844	YGL167C	0	-
chrVII	191107	191108	YGL166W	0	+
chrVII	193310	193311	YGL164C	0	-
chrVII	200250	200251	YGL161C	0	-
chrVII	200452	200453	YGL160W	0	+
chrVII	202697	202698	YGL159W	0	+
chrVII	208956	208957	YGL157W	0	+
chrVII	210322	210323	YGL156W	0	+
chrVII	217468	217469	YGL151W	0	+
chrVII	225792	225793	YGL150C	0	-
chrVII	226366	226367	YGL148W	0	+
chrVII	229844	229845	YGL146C	0	-
chrVII	230172	230173	YGL145W	0	+
chrVII	234527	234528	YGL144C	0	-
chrVII	235976	235977	YGL143C	0	-
chrVII	238155	238156	YGL142C	0	-
chrVII	238334	238335	YGL141W	0	+
chrVII	245198	245199	YGL140C	0	-
chrVII	245401	245402	YGL139W	0	+
chrVII	249840	249841	YGL137W	0	+
chrVII	253907	253908	YGL136C	0	-
chrVII	257513	257514	YGL133W	0	+
chrVII	265930	265931	YGL131C	0	-
chrVII	266102	266103	YGL130W	0	+
chrVII	269121	269122	YGL129C	0	-
chrVII	280568	280569	YGL122C	0	-
chrVII	283967	283968	YGL120C	0	-
chrVII	284416	284417	YGL119W	0	+
chrVII	288425	288426	YGL117W	0	+
chrVII	289667	289668	YGL116W	0	+
chrVII	291911	291912	YGL115W	0	+
chrVII	299763	299764	YGL112C	0	-
chrVII	299956	299957	YGL111W	0	+
chrVII	304107	304108	YGL108C	0	-
chrVII	306291	306292	YGL107C	0	-
chrVII	306530	306531	YGL106W	0	+
chrVII	307413	307414	YGL105W	0	+
chrVII	313196	313197	YGL100W	0	+
chrVII	314610	314611	YGL099W	0	+
chrVII	321715	321716	YGL097W	0	+
chrVII	330656	330657	YGL095C	0	-
chrVII	334659	334660	YGL094C	0	-
chrVII	334847	334848	YGL093W	0	+
chrVII	337812	337813	YGL092W	0	+
chrVII	343062	343063	YGL091C	0	-
chrVII	343286	343287	YGL090W	0	+
chrVII	346946	346947	YGL087C	0	-
chrVII	347186	347187	YGL086W	0	+
chrVII	352343	352344	YGL084C	0	-
chrVII	352989	352990	YGL083W	0	+
chrVII	355736	355737	YGL082W	0	+
chrVII	358614	358615	YGL080W	0	+
chrVII	359415	359416	YGL079W	0	+
chrVII	368282	368283	YGL075C	0	-
chrVII	368667	368668	YGL073W	0	+
chrVII	374851	374852	YGL070C	0	-
chrVII	375039	375040	YGL068W	0	+
chrVII	377417	377418	YGL066W	0	+
chrVII	381326	381327	YGL065C	0	-
chrVII	383214	383215	YGL064C	0	-
chrVII	383425	383426	YGL063W	0	+
chrVII	389778	389779	YGL061C	0	-
chrVII	389934	389935	YGL060W	0	+
chrVII	392182	392183	YGL059W	0	+
chrVII	393925	393926	YGL058W	0	+
chrVII	395788	395789	YGL057C	0	-
chrVII	405741	405742	YGL050W	0	+
chrVII	411307	411308	YGL048C	0	-
chrVII	411464	411465	YGL047W	0	+
chrVII	417261	417262	YGL044C	0	-
chrVII	417460	417461	YGL043W	0	+
chrVII	426954	426955	YGL038C	0	-
chrVII	446163	446164	YGL027C	0	-
chrVII	448552	448553	YGL026C	0	-
chrVII	449994	449995	YGL025C	0	-
chrVII	452141	452142	YGL023C	0	-
chrVII	452338	452339	YGL022W	0	+
chrVII	454827	454828	YGL021W	0	+
chrVII	457919	457920	YGL020C	0	-
chrVII	458079	458080	YGL019W	0	+
chrVII	459698	459699	YGL018C	0	-
chrVII	459826	459827	YGL017W	0	+
chrVII	465746	465747	YGL014W	0	+
chrVII	472424	472425	YGL013C	0	-
chrVII	472817	472818	YGL012W	0	+
chrVII	475282	475283	YGL011C	0	-
chrVII	475494	475495	YGL010W	0	+
chrVII	478726	478727	YGL009C	0	-
chrVII	485514	485515	YGL006W	0	+
chrVII	490575	490576	YGL005C	0	-
chrVII	491956	491957	YGL004C	0	-
chrVII	494276	494277	YGL003C	0	-
chrVII	494468	494469	YGL002W	0	+
chrVII	499936	499937	YGR002C	0	-
chrVII	500129	500130	YGR003W	0	+
chrVII	505891	505892	YGR005C	0	-
chrVII	506064	506065	YGR006W	0	+
chrVII	506937	506938	YGR007W	0	+
chrVII	508450	508451	YGR008C	0	-
chrVII	511044	511045	YGR009C	0	-
chrVII	511427	511428	YGR010W	0	+
chrVII	514530	514531	YGR013W	0	+
chrVII	522077	522078	YGR015C	0	-
chrVII	522237	522238	YGR016W	0	+
chrVII	525190	525191	YGR019W	0	+
chrVII	527392	527393	YGR020C	0	-
chrVII	527618	527619	YGR021W	0	+
chrVII	543552	543553	YGR029W	0	+
chrVII	546171	546172	YGR030C	0	-
chrVII	546368	546369	YGR031W	0	+
chrVII	557511	557512	YGR035C	0	-
chrVII	559032	559033	YGR036C	0	-
chrVII	560041	560042	YGR037C	0	-
chrVII	560543	560544	YGR038W	0	+
chrVII	579456	579457	YGR042W	0	+
chrVII	581690	581691	YGR043C	0	-
chrVII	584764	584765	YGR046W	0	+
chrVII	595951	595952	YGR053C	0	-
chrVII	596521	596522	YGR054W	0	+
chrVII	601570	601571	YGR056W	0	+
chrVII	605573	605574	YGR057C	0	-
chrVII	617285	617286	YGR062C	0	-
chrVII	617830	617831	YGR063C	0	-
chrVII	639520	639521	YGR077C	0	-
chrVII	640401	640402	YGR078C	0	-
chrVII	640823	640824	YGR079W	0	+
chrVII	643808	643809	YGR081C	0	-
chrVII	643996	643997	YGR082W	0	+
chrVII	646889	646890	YGR083C	0	-
chrVII	648088	648089	YGR084C	0	-
chrVII	666270	666271	YGR091W	0	+
chrVII	668126	668127	YGR092W	0	+
chrVII	670321	670322	YGR093W	0	+
chrVII	672221	672222	YGR094W	0	+
chrVII	676383	676384	YGR095C	0	-
chrVII	676548	676549	YGR096W	0	+
chrVII	687707	687708	YGR098C	0	-
chrVII	687833	687834	YGR099W	0	+
chrVII	693340	693341	YGR101W	0	+
chrVII	695140	695141	YGR102C	0	-
chrVII	695365	695366	YGR103W	0	+
chrVII	703417	703418	YGR108W	0	+
chrVII	717299	717300	YGR112W	0	+
chrVII	718840	718841	YGR113W	0	+
chrVII	730853	730854	YGR120C	0	-
chrVII	733182	733183	YGR121C	0	-
chrVII	733195	733196	YGR121W-A	0	+
chrVII	733791	733792	YGR122W	0	+
chrVII	738268	738269	YGR123C	0	-
chrVII	739914	739915	YGR124W	0	+
chrVII	742102	742103	YGR125W	0	+
chrVII	745721	745722	YGR126W	0	+
chrVII	746694	746695	YGR127W	0	+
chrVII	756502	756503	YGR132C	0	-
chrVII	756925	756926	YGR133W	0	+
chrVII	757612	757613	YGR134W	0	+
chrVII	761313	761314	YGR135W	0	+
chrVII	765885	765886	YGR138C	0	-
chrVII	767483	767484	YGR140W	0	+
chrVII	770548	770549	YGR141W	0	+
chrVII	772394	772395	YGR142W	0	+
chrVII	781711	781712	YGR145W	0	+
chrVII	785492	785493	YGR146C-A	0	-
chrVII	786982	786983	YGR147C	0	-
chrVII	788626	788627	YGR149W	0	+
chrVII	793093	793094	YGR150C	0	-
chrVII	798177	798178	YGR154C	0	-
chrVII	798506	798507	YGR155W	0	+
chrVII	800411	800412	YGR156W	0	+
chrVII	806084	806085	YGR158C	0	-
chrVII	827494	827495	YGR163W	0	+
chrVII	830434	830435	YGR166W	0	+
chrVII	834522	834523	YGR168C	0	-
chrVII	836727	836728	YGR169C-A	0	-
chrVII	837085	837086	YGR170W	0	+
chrVII	843615	843616	YGR172C	0	-
chrVII	843802	843803	YGR173W	0	+
chrVII	846352	846353	YGR174C	0	-
chrVII	846530	846531	YGR174W-A	0	+
chrVII	853442	853443	YGR178C	0	-
chrVII	854936	854937	YGR179C	0	-
chrVII	859545	859546	YGR183C	0	-
chrVII	875161	875162	YGR188C	0	-
chrVII	878269	878270	YGR189C	0	-
chrVII	880218	880219	YGR191W	0	+
chrVII	885829	885830	YGR193C	0	-
chrVII	887855	887856	YGR194C	0	-
chrVII	892244	892245	YGR196C	0	-
chrVII	894345	894346	YGR197C	0	-
chrVII	894655	894656	YGR198W	0	+
chrVII	902328	902329	YGR200C	0	-
chrVII	905225	905226	YGR203W	0	+
chrVII	909082	909083	YGR205W	0	+
chrVII	910407	910408	YGR206W	0	+
chrVII	913279	913280	YGR209C	0	-
chrVII	917035	917036	YGR212W	0	+
chrVII	924508	924509	YGR216C	0	-
chrVII	924654	924655	YGR217W	0	+
chrVII	932241	932242	YGR218W	0	+
chrVII	942273	942274	YGR223C	0	-
chrVII	947351	947352	YGR227W	0	+
chrVII	952031	952032	YGR230W	0	+
chrVII	953527	953528	YGR231C	0	-
chrVII	953937	953938	YGR232W	0	+
chrVII	958398	958399	YGR233C	0	-
chrVII	962090	962091	YGR235C	0	-
chrVII	965742	965743	YGR237C	0	-
chrVII	970128	970129	YGR239C	0	-
chrVII	976747	976748	YGR241C	0	-
chrVII	977275	977276	YGR243W	0	+
chrVII	979426	979427	YGR244C	0	-
chrVII	984300	984301	YGR246C	0	-
chrVII	993771	993772	YGR250C	0	-
chrVII	995610	995611	YGR251W	0	+
chrVII	1004044	1004045	YGR255C	0	-
chrVII	1004565	1004566	YGR256W	0	+
chrVII	1007408	1007409	YGR257C	0	-
chrVII	1012490	1012491	YGR260W	0	+
chrVII	1016785	1016786	YGR261C	0	-
chrVII	1017787	1017788	YGR262C	0	-
chrVII	1022591	1022592	YGR266W	0	+
chrVII	1025909	1025910	YGR267C	0	-
chrVII	1026678	1026679	YGR268C	0	-
chrVII	1026902	1026903	YGR270W	0	+
chrVII	1031767	1031768	YGR271W	0	+
chrVII	1038550	1038551	YGR271C-A	0	-
chrVII	1043115	1043116	YGR274C	0	-
chrVII	1043261	1043262	YGR275W	0	+
chrVII	1052642	1052643	YGR281W	0	+
chrVII	1060066	1060067	YGR283C	0	-
chrVII	1061638	1061639	YGR284C	0	-
chrVII	1082735	1082736	YGR295C	0	-
chrVIII	6390	6391	YHL048W	0	+
chrVIII	13537	13538	YHL044W	0	+
chrVIII	21008	21009	YHL040C	0	-
chrVIII	21730	21731	YHL039W	0	+
chrVIII	25543	25544	YHL038C	0	-
chrVIII	26210	26211	YHL036W	0	+
chrVIII	32853	32854	YHL035C	0	-
chrVIII	34195	34196	YHL034C	0	-
chrVIII	39496	39497	YHL031C	0	-
chrVIII	40027	40028	YHL030W	0	+
chrVIII	51012	51013	YHL027W	0	+
chrVIII	54277	54278	YHL026C	0	-
chrVIII	54791	54792	YHL025W	0	+
chrVIII	67539	67540	YHL020C	0	-
chrVIII	69582	69583	YHL019C	0	-
chrVIII	69692	69693	YHL018W	0	+
chrVIII	78343	78344	YHL013C	0	-
chrVIII	83770	83771	YHL010C	0	-
chrVIII	98857	98858	YHL006C	0	-
chrVIII	99138	99139	YHL004W	0	+
chrVIII	102016	102017	YHL003C	0	-
chrVIII	102592	102593	YHL002W	0	+
chrVIII	107759	107760	YHR001W-A	0	+
chrVIII	108661	108662	YHR002W	0	+
chrVIII	117780	117781	YHR006W	0	+
chrVIII	123623	123624	YHR008C	0	-
chrVIII	129459	129460	YHR012W	0	+
chrVIII	131478	131479	YHR013C	0	-
chrVIII	138515	138516	YHR016C	0	-
chrVIII	138685	138686	YHR017W	0	+
chrVIII	159221	159222	YHR024C	0	-
chrVIII	159421	159422	YHR025W	0	+
chrVIII	160728	160729	YHR026W	0	+
chrVIII	164763	164764	YHR027C	0	-
chrVIII	167447	167448	YHR028C	0	-
chrVIII	168573	168574	YHR029C	0	-
chrVIII	180231	180232	YHR036W	0	+
chrVIII	181924	181925	YHR037W	0	+
chrVIII	184073	184074	YHR038W	0	+
chrVIII	187695	187696	YHR039C-A	0	-
chrVIII	187907	187908	YHR040W	0	+
chrVIII	190323	190324	YHR041C	0	-
chrVIII	190502	190503	YHR042W	0	+
chrVIII	193646	193647	YHR043C	0	-
chrVIII	195420	195421	YHR045W	0	+
chrVIII	204504	204505	YHR048W	0	+
chrVIII	207489	207490	YHR050W	0	+
chrVIII	209544	209545	YHR051W	0	+
chrVIII	218858	218859	YHR057C	0	-
chrVIII	225198	225199	YHR063C	0	-
chrVIII	232068	232069	YHR068W	0	+
chrVIII	241606	241607	YHR072W-A	0	+
chrVIII	242461	242462	YHR073W	0	+
chrVIII	246154	246155	YHR074W	0	+
chrVIII	261843	261844	YHR079C	0	-
chrVIII	267057	267058	YHR080C	0	-
chrVIII	267509	267510	YHR081W	0	+
chrVIII	272619	272620	YHR083W	0	+
chrVIII	273856	273857	YHR084W	0	+
chrVIII	276724	276725	YHR085W	0	+
chrVIII	280744	280745	YHR087W	0	+
chrVIII	286796	286797	YHR091C	0	-
chrVIII	292659	292660	YHR094C	0	-
chrVIII	302013	302014	YHR098C	0	-
chrVIII	302684	302685	YHR099W	0	+
chrVIII	314703	314704	YHR100C	0	-
chrVIII	316210	316211	YHR101C	0	-
chrVIII	316387	316388	YHR102W	0	+
chrVIII	320238	320239	YHR103W	0	+
chrVIII	323305	323306	YHR104W	0	+
chrVIII	325596	325597	YHR106W	0	+
chrVIII	328093	328094	YHR107C	0	-
chrVIII	328264	328265	YHR108W	0	+
chrVIII	332255	332256	YHR110W	0	+
chrVIII	333037	333038	YHR111W	0	+
chrVIII	335695	335696	YHR112C	0	-
chrVIII	336342	336343	YHR113W	0	+
chrVIII	341493	341494	YHR115C	0	-
chrVIII	341718	341719	YHR116W	0	+
chrVIII	342316	342317	YHR117W	0	+
chrVIII	349569	349570	YHR120W	0	+
chrVIII	352675	352676	YHR121W	0	+
chrVIII	360867	360868	YHR127W	0	+
chrVIII	362067	362068	YHR128W	0	+
chrVIII	364265	364266	YHR129C	0	-
chrVIII	369835	369836	YHR132C	0	-
chrVIII	370022	370023	YHR132W-A	0	+
chrVIII	374430	374431	YHR135C	0	-
chrVIII	375007	375008	YHR136C	0	-
chrVIII	377709	377710	YHR138C	0	-
chrVIII	385241	385242	YHR143W	0	+
chrVIII	390264	390265	YHR146W	0	+
chrVIII	393317	393318	YHR147C	0	-
chrVIII	393510	393511	YHR148W	0	+
chrVIII	402688	402689	YHR153C	0	-
chrVIII	402933	402934	YHR154W	0	+
chrVIII	417311	417312	YHR158C	0	-
chrVIII	417506	417507	YHR159W	0	+
chrVIII	422904	422905	YHR162W	0	+
chrVIII	423717	423718	YHR163W	0	+
chrVIII	437032	437033	YHR165C	0	-
chrVIII	439160	439161	YHR166C	0	-
chrVIII	439292	439293	YHR167W	0	+
chrVIII	442131	442132	YHR169W	0	+
chrVIII	445699	445700	YHR171W	0	+
chrVIII	448214	448215	YHR172W	0	+
chrVIII	454107	454108	YHR176W	0	+
chrVIII	459248	459249	YHR178W	0	+
chrVIII	462460	462461	YHR179W	0	+
chrVIII	468183	468184	YHR182W	0	+
chrVIII	470882	470883	YHR183W	0	+
chrVIII	480755	480756	YHR186C	0	-
chrVIII	480954	480955	YHR187W	0	+
chrVIII	483851	483852	YHR188C	0	-
chrVIII	484795	484796	YHR190W	0	+
chrVIII	490572	490573	YHR195W	0	+
chrVIII	491876	491877	YHR196W	0	+
chrVIII	493895	493896	YHR197W	0	+
chrVIII	497279	497280	YHR198C	0	-
chrVIII	498889	498890	YHR199C-A	0	-
chrVIII	499066	499067	YHR200W	0	+
chrVIII	502110	502111	YHR202W	0	+
chrVIII	516524	516525	YHR207C	0	-
chrVIII	517510	517511	YHR208W	0	+
chrVIII	521815	521816	YHR210C	0	-
chrVIII	554173	554174	YHR216W	0	+
chrIX	41776	41777	YIL159W	0	+
chrIX	46189	46190	YIL158W	0	+
chrIX	53778	53779	YIL155C	0	-
chrIX	60838	60839	YIL151C	0	-
chrIX	62758	62759	YIL150C	0	-
chrIX	73655	73656	YIL147C	0	-
chrIX	77341	77342	YIL145C	0	-
chrIX	83074	83075	YIL143C	0	-
chrIX	83264	83265	YIL142W	0	+
chrIX	85262	85263	YIL140W	0	+
chrIX	92836	92837	YIL137C	0	-
chrIX	96447	96448	YIL135C	0	-
chrIX	100511	100512	YIL132C	0	-
chrIX	102345	102346	YIL131C	0	-
chrIX	102645	102646	YIL130W	0	+
chrIX	117667	117668	YIL127C	0	-
chrIX	117931	117932	YIL126W	0	+
chrIX	122413	122414	YIL125W	0	+
chrIX	126181	126182	YIL124W	0	+
chrIX	138077	138078	YIL119C	0	-
chrIX	139633	139634	YIL118W	0	+
chrIX	148888	148889	YIL115C	0	-
chrIX	150018	150019	YIL114C	0	-
chrIX	151550	151551	YIL112W	0	+
chrIX	155177	155178	YIL111W	0	+
chrIX	160251	160252	YIL109C	0	-
chrIX	160764	160765	YIL108W	0	+
chrIX	169778	169779	YIL105C	0	-
chrIX	173625	173626	YIL102C-A	0	-
chrIX	188852	188853	YIL093C	0	-
chrIX	188987	188988	YIL092W	0	+
chrIX	193230	193231	YIL091C	0	-
chrIX	193417	193418	YIL090W	0	+
chrIX	199475	199476	YIL088C	0	-
chrIX	200130	200131	YIL087C	0	-
chrIX	202112	202113	YIL085C	0	-
chrIX	203300	203301	YIL084C	0	-
chrIX	204741	204742	YIL083C	0	-
chrIX	212034	212035	YIL079C	0	-
chrIX	212455	212456	YIL078W	0	+
chrIX	215975	215976	YIL077C	0	-
chrIX	216616	216617	YIL076W	0	+
chrIX	220761	220762	YIL075C	0	-
chrIX	222623	222624	YIL074C	0	-
chrIX	226494	226495	YIL072W	0	+
chrIX	229979	229980	YIL071C	0	-
chrIX	231133	231134	YIL070C	0	-
chrIX	235494	235495	YIL068C	0	-
chrIX	237818	237819	YIL067C	0	-
chrIX	241805	241806	YIL065C	0	-
chrIX	241993	241994	YIL064W	0	+
chrIX	243788	243789	YIL063C	0	-
chrIX	244499	244500	YIL062C	0	-
chrIX	254120	254121	YIL055C	0	-
chrIX	258334	258335	YIL051C	0	-
chrIX	258837	258838	YIL050W	0	+
chrIX	261171	261172	YIL048W	0	+
chrIX	267840	267841	YIL047C	0	-
chrIX	268115	268116	YIL046W-A	0	+
chrIX	273871	273872	YIL044C	0	-
chrIX	274937	274938	YIL043C	0	-
chrIX	276329	276330	YIL042C	0	-
chrIX	276502	276503	YIL041W	0	+
chrIX	282889	282890	YIL038C	0	-
chrIX	285160	285161	YIL037C	0	-
chrIX	285506	285507	YIL036W	0	+
chrIX	289017	289018	YIL035C	0	-
chrIX	291776	291777	YIL033C	0	-
chrIX	301361	301362	YIL029C	0	-
chrIX	304161	304162	YIL027C	0	-
chrIX	307964	307965	YIL026C	0	-
chrIX	311091	311092	YIL022W	0	+
chrIX	312807	312808	YIL021W	0	+
chrIX	314840	314841	YIL020C	0	-
chrIX	315072	315073	YIL019W	0	+
chrIX	321386	321387	YIL016W	0	+
chrIX	322309	322310	YIL015W	0	+
chrIX	325604	325605	YIL014C-A	0	-
chrIX	325954	325955	YIL014W	0	+
chrIX	332534	332535	YIL013C	0	-
chrIX	333694	333695	YIL011W	0	+
chrIX	342489	342490	YIL008W	0	+
chrIX	343681	343682	YIL007C	0	-
chrIX	344039	344040	YIL006W	0	+
chrIX	348567	348568	YIL004C	0	-
chrIX	363206	363207	YIR004W	0	+
chrIX	374364	374365	YIR008C	0	-
chrIX	374461	374462	YIR009W	0	+
chrIX	378267	378268	YIR011C	0	-
chrIX	378460	378461	YIR012W	0	+
chrIX	384112	384113	YIR017C	0	-
chrIX	384599	384600	YIR018W	0	+
chrIX	397267	397268	YIR021W	0	+
chrIX	405995	405996	YIR026C	0	-
chrIX	407951	407952	YIR027C	0	-
chrIX	414820	414821	YIR031C	0	-
chrIX	421809	421810	YIR035C	0	-
chrIX	422890	422891	YIR036C	0	-
chrIX	423066	423067	YIR037W	0	+
chrIX	424542	424543	YIR038C	0	-
chrX	21955	21956	YJL218W	0	+
chrX	26236	26237	YJL216C	0	-
chrX	37902	37903	YJL209W	0	+
chrX	47443	47444	YJL207C	0	-
chrX	50461	50462	YJL205C	0	-
chrX	53165	53166	YJL204C	0	-
chrX	53306	53307	YJL203W	0	+
chrX	60821	60822	YJL198W	0	+
chrX	68804	68805	YJL196C	0	-
chrX	69276	69277	YJL194W	0	+
chrX	83406	83407	YJL184W	0	+
chrX	85637	85638	YJL181W	0	+
chrX	96559	96560	YJL173C	0	-
chrX	97697	97698	YJL172W	0	+
chrX	100931	100932	YJL171C	0	-
chrX	101886	101887	YJL170C	0	-
chrX	106331	106332	YJL166W	0	+
chrX	109625	109626	YJL165C	0	-
chrX	111377	111378	YJL164C	0	-
chrX	126373	126374	YJL157C	0	-
chrX	129007	129008	YJL156C	0	-
chrX	130770	130771	YJL155C	0	-
chrX	133965	133966	YJL154C	0	-
chrX	136805	136806	YJL151C	0	-
chrX	137333	137334	YJL149W	0	+
chrX	142633	142634	YJL147C	0	-
chrX	143209	143210	YJL146W	0	+
chrX	145065	145066	YJL145W	0	+
chrX	146325	146326	YJL144W	0	+
chrX	147070	147071	YJL143W	0	+
chrX	150486	150487	YJL141C	0	-
chrX	150866	150867	YJL140W	0	+
chrX	154741	154742	YJL138C	0	-
chrX	156234	156235	YJL137C	0	-
chrX	158156	158157	YJL134W	0	+
chrX	173024	173025	YJL130C	0	-
chrX	180323	180324	YJL128C	0	-
chrX	184287	184288	YJL127C	0	-
chrX	184493	184494	YJL126W	0	+
chrX	186730	186731	YJL125C	0	-
chrX	187809	187810	YJL124C	0	-
chrX	189447	189448	YJL123C	0	-
chrX	189712	189713	YJL122W	0	+
chrX	191101	191102	YJL121C	0	-
chrX	191683	191684	YJL118W	0	+
chrX	192480	192481	YJL117W	0	+
chrX	205256	205257	YJL112W	0	+
chrX	231050	231051	YJL103C	0	-
chrX	231249	231250	YJL102W	0	+
chrX	246448	246449	YJL096W	0	+
chrX	247148	247149	YJL095W	0	+
chrX	254486	254487	YJL094C	0	-
chrX	256760	256761	YJL093C	0	-
chrX	257241	257242	YJL092W	0	+
chrX	262551	262552	YJL091C	0	-
chrX	272609	272610	YJL087C	0	-
chrX	272746	272747	YJL085W	0	+
chrX	278114	278115	YJL084C	0	-
chrX	290937	290938	YJL079C	0	-
chrX	294053	294054	YJL078C	0	-
chrX	302871	302872	YJL074C	0	-
chrX	303253	303254	YJL073W	0	+
chrX	313931	313932	YJL068C	0	-
chrX	314909	314910	YJL066C	0	-
chrX	316513	316514	YJL063C	0	-
chrX	316699	316700	YJL062W-A	0	+
chrX	323359	323360	YJL060W	0	+
chrX	324936	324937	YJL059W	0	+
chrX	327931	327932	YJL058C	0	-
chrX	333169	333170	YJL056C	0	-
chrX	333342	333343	YJL055W	0	+
chrX	334256	334257	YJL054W	0	+
chrX	339711	339712	YJL051W	0	+
chrX	345945	345946	YJL049W	0	+
chrX	348879	348880	YJL048C	0	-
chrX	352227	352228	YJL047C	0	-
chrX	352358	352359	YJL046W	0	+
chrX	365725	365726	YJL041W	0	+
chrX	373955	373956	YJL039C	0	-
chrX	378705	378706	YJL036W	0	+
chrX	381053	381054	YJL035C	0	-
chrX	381288	381289	YJL034W	0	+
chrX	383810	383811	YJL033W	0	+
chrX	387498	387499	YJL031C	0	-
chrX	387633	387634	YJL030W	0	+
chrX	398389	398390	YJL023C	0	-
chrX	402488	402489	YJL020C	0	-
chrX	402796	402797	YJL019W	0	+
chrX	407495	407496	YJL014W	0	+
chrX	411031	411032	YJL013C	0	-
chrX	421688	421689	YJL008C	0	-
chrX	432227	432228	YJL004C	0	-
chrX	432596	432597	YJL003W	0	+
chrX	434706	434707	YJL002C	0	-
chrX	435102	435103	YJL001W	0	+
chrX	438849	438850	YJR002W	0	+
chrX	442547	442548	YJR003C	0	-
chrX	445667	445668	YJR004C	0	-
chrX	445865	445866	YJR005W	0	+
chrX	462714	462715	YJR015W	0	+
chrX	466222	466223	YJR016C	0	-
chrX	467054	467055	YJR017C	0	-
chrX	486251	486252	YJR030C	0	-
chrX	496478	496479	YJR033C	0	-
chrX	496618	496619	YJR034W	0	+
chrX	503561	503562	YJR036C	0	-
chrX	503943	503944	YJR039W	0	+
chrX	507690	507691	YJR040W	0	+
chrX	513810	513811	YJR041C	0	-
chrX	514031	514032	YJR042W	0	+
chrX	528493	528494	YJR049C	0	-
chrX	528685	528686	YJR050W	0	+
chrX	529847	529848	YJR051W	0	+
chrX	535927	535928	YJR054W	0	+
chrX	544051	544052	YJR057W	0	+
chrX	545255	545256	YJR058C	0	-
chrX	545697	545698	YJR059W	0	+
chrX	548636	548637	YJR060W	0	+
chrX	554865	554866	YJR062C	0	-
chrX	555166	555167	YJR063W	0	+
chrX	559183	559184	YJR065C	0	-
chrX	559387	559388	YJR066W	0	+
chrX	567449	567450	YJR067C	0	-
chrX	567594	567595	YJR068W	0	+
chrX	572154	572155	YJR072C	0	-
chrX	572958	572959	YJR073C	0	-
chrX	573176	573177	YJR074W	0	+
chrX	576636	576637	YJR076C	0	-
chrX	581638	581639	YJR080C	0	-
chrX	582361	582362	YJR082C	0	-
chrX	586038	586039	YJR086W	0	+
chrX	587422	587423	YJR088C	0	-
chrX	587643	587644	YJR089W	0	+
chrX	594618	594619	YJR090C	0	-
chrX	598362	598363	YJR091C	0	-
chrX	598683	598684	YJR092W	0	+
chrX	604287	604288	YJR093C	0	-
chrX	612349	612350	YJR097W	0	+
chrX	628871	628872	YJR108W	0	+
chrX	636829	636830	YJR111C	0	-
chrX	637010	637011	YJR112W	0	+
chrX	637752	637753	YJR112W-A	0	+
chrX	640640	640641	YJR116W	0	+
chrX	641976	641977	YJR117W	0	+
chrX	644143	644144	YJR118C	0	-
chrX	646588	646589	YJR119C	0	-
chrX	649708	649709	YJR122W	0	+
chrX	656022	656023	YJR125C	0	-
chrX	658675	658676	YJR126C	0	-
chrX	663453	663454	YJR127C	0	-
chrX	665064	665065	YJR129C	0	-
chrX	669460	669461	YJR132W	0	+
chrX	672877	672878	YJR133W	0	+
chrX	676821	676822	YJR135C	0	-
chrX	676957	676958	YJR135W-A	0	+
chrX	690587	690588	YJR139C	0	-
chrX	704159	704160	YJR147W	0	+
chrXI	5762	5763	YKL222C	0	-
chrXI	14534	14535	YKL219W	0	+
chrXI	25172	25173	YKL216W	0	+
chrXI	34144	34145	YKL213C	0	-
chrXI	34368	34369	YKL212W	0	+
chrXI	39113	39114	YKL210W	0	+
chrXI	46321	46322	YKL209C	0	-
chrXI	48159	48160	YKL207W	0	+
chrXI	49830	49831	YKL206C	0	-
chrXI	49996	49997	YKL205W	0	+
chrXI	53668	53669	YKL204W	0	+
chrXI	63538	63539	YKL203C	0	-
chrXI	75580	75581	YKL196C	0	-
chrXI	75776	75777	YKL195W	0	+
chrXI	78682	78683	YKL194C	0	-
chrXI	80579	80580	YKL192C	0	-
chrXI	81007	81008	YKL191W	0	+
chrXI	88572	88573	YKL188C	0	-
chrXI	91187	91188	YKL187C	0	-
chrXI	96604	96605	YKL184W	0	+
chrXI	98577	98578	YKL183W	0	+
chrXI	107139	107140	YKL181W	0	+
chrXI	118327	118328	YKL176C	0	-
chrXI	118773	118774	YKL175W	0	+
chrXI	122321	122322	YKL174C	0	-
chrXI	122438	122439	YKL173W	0	+
chrXI	125735	125736	YKL172W	0	+
chrXI	130560	130561	YKL170W	0	+
chrXI	134127	134128	YKL167C	0	-
chrXI	135858	135859	YKL166C	0	-
chrXI	142896	142897	YKL164C	0	-
chrXI	148921	148922	YKL162C	0	-
chrXI	150964	150965	YKL161C	0	-
chrXI	161344	161345	YKL155C	0	-
chrXI	161520	161521	YKL154W	0	+
chrXI	168868	168869	YKL149C	0	-
chrXI	171280	171281	YKL148C	0	-
chrXI	171761	171762	YKL146W	0	+
chrXI	174189	174190	YKL145W	0	+
chrXI	176544	176545	YKL144C	0	-
chrXI	176726	176727	YKL143W	0	+
chrXI	178465	178466	YKL142W	0	+
chrXI	179625	179626	YKL141W	0	+
chrXI	188762	188763	YKL135C	0	-
chrXI	191493	191494	YKL134C	0	-
chrXI	194988	194989	YKL132C	0	-
chrXI	200236	200237	YKL129C	0	-
chrXI	201801	201802	YKL128C	0	-
chrXI	205508	205509	YKL126W	0	+
chrXI	210491	210492	YKL124W	0	+
chrXI	213022	213023	YKL122C	0	-
chrXI	217253	217254	YKL120W	0	+
chrXI	219259	219260	YKL119C	0	-
chrXI	220292	220293	YKL117W	0	+
chrXI	229932	229933	YKL110C	0	-
chrXI	242781	242782	YKL105C	0	-
chrXI	247760	247761	YKL103C	0	-
chrXI	255466	255467	YKL100C	0	-
chrXI	256540	256541	YKL099C	0	-
chrXI	256743	256744	YKL098W	0	+
chrXI	263330	263331	YKL094W	0	+
chrXI	269534	269535	YKL092C	0	-
chrXI	271841	271842	YKL090W	0	+
chrXI	275253	275254	YKL088W	0	+
chrXI	277961	277962	YKL087C	0	-
chrXI	278254	278255	YKL086W	0	+
chrXI	280466	280467	YKL084W	0	+
chrXI	284924	284925	YKL080W	0	+
chrXI	288811	288812	YKL078W	0	+
chrXI	291400	291401	YKL077W	0	+
chrXI	296186	296187	YKL074C	0	-
chrXI	296379	296380	YKL073W	0	+
chrXI	299380	299381	YKL072W	0	+
chrXI	307276	307277	YKL069W	0	+
chrXI	309160	309161	YKL068W-A	0	+
chrXI	310078	310079	YKL068W	0	+
chrXI	314741	314742	YKL067W	0	+
chrXI	317092	317093	YKL065C	0	-
chrXI	317563	317564	YKL064W	0	+
chrXI	321674	321675	YKL063C	0	-
chrXI	325750	325751	YKL061W	0	+
chrXI	329512	329513	YKL059C	0	-
chrXI	334033	334034	YKL057C	0	-
chrXI	338849	338850	YKL054C	0	-
chrXI	340568	340569	YKL052C	0	-
chrXI	341148	341149	YKL051W	0	+
chrXI	346802	346803	YKL049C	0	-
chrXI	353425	353426	YKL045W	0	+
chrXI	360024	360025	YKL041W	0	+
chrXI	390005	390006	YKL026C	0	-
chrXI	392312	392313	YKL025C	0	-
chrXI	393364	393365	YKL023C-A	0	-
chrXI	393364	393365	YKL024C	0	-
chrXI	393688	393689	YKL023W	0	+
chrXI	398617	398618	YKL021C	0	-
chrXI	402132	402133	YKL020C	0	-
chrXI	402555	402556	YKL019W	0	+
chrXI	408059	408060	YKL016C	0	-
chrXI	408445	408446	YKL015W	0	+
chrXI	416942	416943	YKL014C	0	-
chrXI	418037	418038	YKL013C	0	-
chrXI	418246	418247	YKL012W	0	+
chrXI	425978	425979	YKL010C	0	-
chrXI	426205	426206	YKL009W	0	+
chrXI	437484	437485	YKL003C	0	-
chrXI	437700	437701	YKL002W	0	+
chrXI	439428	439429	YKL001C	0	-
chrXI	442763	442764	YKR001C	0	-
chrXI	443026	443027	YKR002W	0	+
chrXI	445320	445321	YKR003W	0	+
chrXI	448082	448083	YKR004C	0	-
chrXI	451220	451221	YKR006C	0	-
chrXI	451413	451414	YKR007W	0	+
chrXI	452168	452169	YKR008W	0	+
chrXI	462803	462804	YKR011C	0	-
chrXI	466179	466180	YKR014C	0	-
chrXI	473455	473456	YKR017C	0	-
chrXI	478144	478145	YKR019C	0	-
chrXI	478320	478321	YKR020W	0	+
chrXI	483194	483195	YKR022C	0	-
chrXI	483370	483371	YKR023W	0	+
chrXI	493994	493995	YKR028W	0	+
chrXI	507921	507922	YKR035W-A	0	+
chrXI	519318	519319	YKR042W	0	+
chrXI	525082	525083	YKR046C	0	-
chrXI	526658	526659	YKR048C	0	-
chrXI	527793	527794	YKR050W	0	+
chrXI	533534	533535	YKR052C	0	-
chrXI	547989	547990	YKR054C	0	-
chrXI	548173	548174	YKR055W	0	+
chrXI	557594	557595	YKR061W	0	+
chrXI	559574	559575	YKR062W	0	+
chrXI	562307	562308	YKR063C	0	-
chrXI	562502	562503	YKR064W	0	+
chrXI	565920	565921	YKR065C	0	-
chrXI	567201	567202	YKR066C	0	-
chrXI	567829	567830	YKR067W	0	+
chrXI	570941	570942	YKR068C	0	-
chrXI	571449	571450	YKR069W	0	+
chrXI	578269	578270	YKR072C	0	-
chrXI	583624	583625	YKR077W	0	+
chrXI	589516	589517	YKR079C	0	-
chrXI	590331	590332	YKR080W	0	+
chrXI	598924	598925	YKR084C	0	-
chrXI	599689	599690	YKR085C	0	-
chrXI	599831	599832	YKR086W	0	+
chrXI	605430	605431	YKR088C	0	-
chrXI	611490	611491	YKR091W	0	+
chrXI	619630	619631	YKR095W	0	+
chrXI	625853	625854	YKR095W-A	0	+
chrXI	626572	626573	YKR096W	0	+
chrXI	640318	640319	YKR100C	0	-
chrXI	640529	640530	YKR101W	0	+
chrXII	17691	17692	YLL062C	0	-
chrXII	17948	17949	YLL061W	0	+
chrXII	39540	39541	YLL051C	0	-
chrXII	40442	40443	YLL050C	0	-
chrXII	40640	40641	YLL049W	0	+
chrXII	49864	49865	YLL043W	0	+
chrXII	54007	54008	YLL041C	0	-
chrXII	63755	63756	YLL040C	0	-
chrXII	73183	73184	YLL034C	0	-
chrXII	73394	73395	YLL033W	0	+
chrXII	76851	76852	YLL032C	0	-
chrXII	80268	80269	YLL031C	0	-
chrXII	81357	81358	YLL029W	0	+
chrXII	87255	87256	YLL027W	0	+
chrXII	98888	98889	YLL023C	0	-
chrXII	100802	100803	YLL021W	0	+
chrXII	109029	109030	YLL018C-A	0	-
chrXII	111613	111614	YLL018C	0	-
chrXII	116312	116313	YLL015W	0	+
chrXII	121303	121304	YLL014W	0	+
chrXII	131465	131466	YLL009C	0	-
chrXII	131698	131699	YLL008W	0	+
chrXII	136374	136375	YLL007C	0	-
chrXII	136564	136565	YLL006W	0	+
chrXII	141066	141067	YLL004W	0	+
chrXII	143152	143153	YLL003W	0	+
chrXII	147859	147860	YLL001W	0	+
chrXII	154007	154008	YLR001C	0	-
chrXII	156369	156370	YLR002C	0	-
chrXII	157747	157748	YLR003C	0	-
chrXII	159815	159816	YLR004C	0	-
chrXII	160019	160020	YLR005W	0	+
chrXII	164067	164068	YLR006C	0	-
chrXII	164384	164385	YLR007W	0	+
chrXII	166193	166194	YLR008C	0	-
chrXII	166396	166397	YLR009W	0	+
chrXII	169034	169035	YLR011W	0	+
chrXII	183443	183444	YLR020C	0	-
chrXII	183590	183591	YLR021W	0	+
chrXII	187316	187317	YLR023C	0	-
chrXII	194402	194403	YLR025W	0	+
chrXII	196586	196587	YLR026C	0	-
chrXII	204939	204940	YLR032W	0	+
chrXII	208707	208708	YLR033W	0	+
chrXII	212091	212092	YLR034C	0	-
chrXII	222184	222185	YLR036C	0	-
chrXII	225236	225237	YLR038C	0	-
chrXII	228533	228534	YLR039C	0	-
chrXII	230531	230532	YLR042C	0	-
chrXII	237804	237805	YLR045C	0	-
chrXII	238980	238981	YLR046C	0	-
chrXII	245362	245363	YLR049C	0	-
chrXII	260535	260536	YLR059C	0	-
chrXII	260949	260950	YLR060W	0	+
chrXII	266949	266950	YLR065C	0	-
chrXII	267139	267140	YLR066W	0	+
chrXII	273920	273921	YLR069C	0	-
chrXII	278658	278659	YLR071C	0	-
chrXII	278841	278842	YLR072W	0	+
chrXII	281740	281741	YLR073C	0	-
chrXII	282489	282490	YLR074C	0	-
chrXII	286611	286612	YLR078C	0	-
chrXII	286771	286772	YLR079W	0	+
chrXII	293627	293628	YLR082C	0	-
chrXII	296257	296258	YLR083C	0	-
chrXII	302017	302018	YLR085C	0	-
chrXII	302186	302187	YLR086W	0	+
chrXII	315853	315854	YLR087C	0	-
chrXII	316074	316075	YLR088W	0	+
chrXII	320235	320236	YLR089C	0	-
chrXII	320682	320683	YLR090W	0	+
chrXII	322272	322273	YLR091W	0	+
chrXII	327469	327470	YLR093C	0	-
chrXII	329256	329257	YLR094C	0	-
chrXII	337322	337323	YLR097C	0	-
chrXII	341785	341786	YLR100W	0	+
chrXII	363856	363857	YLR106C	0	-
chrXII	364115	364116	YLR107W	0	+
chrXII	371445	371446	YLR113W	0	+
chrXII	377302	377303	YLR114C	0	-
chrXII	377964	377965	YLR115W	0	+
chrXII	380839	380840	YLR116W	0	+
chrXII	388332	388333	YLR120C	0	-
chrXII	390405	390406	YLR121C	0	-
chrXII	395598	395599	YLR126C	0	-
chrXII	399620	399621	YLR129W	0	+
chrXII	407045	407046	YLR131C	0	-
chrXII	408239	408240	YLR132C	0	-
chrXII	408344	408345	YLR133W	0	+
chrXII	410679	410680	YLR134W	0	+
chrXII	416698	416699	YLR136C	0	-
chrXII	416987	416988	YLR137W	0	+
chrXII	418282	418283	YLR138W	0	+
chrXII	425077	425078	YLR142W	0	+
chrXII	440440	440441	YLR150W	0	+
chrXII	442737	442738	YLR151C	0	-
chrXII	444834	444835	YLR152C	0	-
chrXII	448368	448369	YLR154C	0	-
chrXII	501073	501074	YLR170C	0	-
chrXII	502189	502190	YLR172C	0	-
chrXII	502339	502340	YLR173W	0	+
chrXII	506104	506105	YLR175W	0	+
chrXII	510453	510454	YLR176C	0	-
chrXII	510886	510887	YLR177W	0	+
chrXII	523574	523575	YLR186W	0	+
chrXII	524831	524832	YLR187W	0	+
chrXII	528230	528231	YLR188W	0	+
chrXII	534627	534628	YLR189C	0	-
chrXII	534835	534836	YLR190W	0	+
chrXII	537227	537228	YLR191W	0	+
chrXII	539685	539686	YLR192C	0	-
chrXII	540585	540586	YLR193C	0	-
chrXII	543914	543915	YLR196W	0	+
chrXII	548815	548816	YLR199C	0	-
chrXII	548983	548984	YLR200W	0	+
chrXII	552023	552024	YLR203C	0	-
chrXII	552239	552240	YLR204W	0	+
chrXII	556787	556788	YLR207W	0	+
chrXII	559434	559435	YLR208W	0	+
chrXII	561765	561766	YLR209C	0	-
chrXII	561929	561930	YLR210W	0	+
chrXII	564580	564581	YLR211C	0	-
chrXII	566325	566326	YLR212C	0	-
chrXII	571898	571899	YLR215C	0	-
chrXII	573764	573765	YLR218C	0	-
chrXII	573977	573978	YLR219W	0	+
chrXII	576671	576672	YLR220W	0	+
chrXII	579056	579057	YLR221C	0	-
chrXII	581815	581816	YLR222C	0	-
chrXII	588985	588986	YLR225C	0	-
chrXII	589304	589305	YLR226W	0	+
chrXII	602665	602666	YLR228C	0	-
chrXII	607145	607146	YLR231C	0	-
chrXII	609565	609566	YLR233C	0	-
chrXII	609718	609719	YLR234W	0	+
chrXII	614695	614696	YLR238W	0	+
chrXII	617374	617375	YLR239C	0	-
chrXII	617531	617532	YLR240W	0	+
chrXII	620434	620435	YLR241W	0	+
chrXII	623985	623986	YLR242C	0	-
chrXII	624142	624143	YLR243W	0	+
chrXII	633370	633371	YLR247C	0	-
chrXII	633673	633674	YLR248W	0	+
chrXII	641402	641403	YLR251W	0	+
chrXII	642539	642540	YLR253W	0	+
chrXII	658621	658622	YLR257W	0	+
chrXII	665035	665036	YLR259C	0	-
chrXII	675457	675458	YLR265C	0	-
chrXII	677693	677694	YLR266C	0	-
chrXII	680148	680149	YLR268W	0	+
chrXII	681076	681077	YLR270W	0	+
chrXII	687293	687294	YLR272C	0	-
chrXII	691257	691258	YLR273C	0	-
chrXII	691526	691527	YLR274W	0	+
chrXII	694322	694323	YLR275W	0	+
chrXII	707101	707102	YLR284C	0	-
chrXII	707325	707326	YLR285W	0	+
chrXII	712127	712128	YLR287C	0	-
chrXII	719526	719527	YLR291C	0	-
chrXII	725420	725421	YLR298C	0	-
chrXII	725857	725858	YLR299W	0	+
chrXII	743899	743900	YLR305C	0	-
chrXII	744068	744069	YLR306W	0	+
chrXII	751789	751790	YLR309C	0	-
chrXII	757142	757143	YLR310C	0	-
chrXII	759467	759468	YLR312W-A	0	+
chrXII	762380	762381	YLR313C	0	-
chrXII	771754	771755	YLR319C	0	-
chrXII	771939	771940	YLR320W	0	+
chrXII	778978	778979	YLR323C	0	-
chrXII	779147	779148	YLR324W	0	+
chrXII	782087	782088	YLR326W	0	+
chrXII	783655	783656	YLR327C	0	-
chrXII	784701	784702	YLR328W	0	+
chrXII	787608	787609	YLR330W	0	+
chrXII	790304	790305	YLR332W	0	+
chrXII	805161	805162	YLR337C	0	-
chrXII	820447	820448	YLR345W	0	+
chrXII	822643	822644	YLR346C	0	-
chrXII	828682	828683	YLR350W	0	+
chrXII	830976	830977	YLR352W	0	+
chrXII	837397	837398	YLR354C	0	-
chrXII	840284	840285	YLR356W	0	+
chrXII	841278	841279	YLR357W	0	+
chrXII	844213	844214	YLR359W	0	+
chrXII	846025	846026	YLR360W	0	+
chrXII	853217	853218	YLR363C	0	-
chrXII	853450	853451	YLR363W-A	0	+
chrXII	859528	859529	YLR369W	0	+
chrXII	862293	862294	YLR370C	0	-
chrXII	862515	862516	YLR371W	0	+
chrXII	871382	871383	YLR373C	0	-
chrXII	871606	871607	YLR375W	0	+
chrXII	877382	877383	YLR378C	0	-
chrXII	878202	878203	YLR380W	0	+
chrXII	884995	884996	YLR382C	0	-
chrXII	885205	885206	YLR383W	0	+
chrXII	892884	892885	YLR384C	0	-
chrXII	893427	893428	YLR385C	0	-
chrXII	893605	893606	YLR386W	0	+
chrXII	902659	902660	YLR389C	0	-
chrXII	903125	903126	YLR390W	0	+
chrXII	903669	903670	YLR390W-A	0	+
chrXII	907034	907035	YLR393W	0	+
chrXII	910007	910008	YLR395C	0	-
chrXII	924495	924496	YLR401C	0	-
chrXII	924930	924931	YLR403W	0	+
chrXII	929781	929782	YLR405W	0	+
chrXII	934235	934236	YLR408C	0	-
chrXII	958154	958155	YLR418C	0	-
chrXII	958366	958367	YLR419W	0	+
chrXII	963760	963761	YLR420W	0	+
chrXII	965596	965597	YLR421C	0	-
chrXII	965781	965782	YLR422W	0	+
chrXII	973188	973189	YLR423C	0	-
chrXII	973373	973374	YLR424W	0	+
chrXII	987038	987039	YLR426W	0	+
chrXII	988323	988324	YLR427W	0	+
chrXII	990729	990730	YLR429W	0	+
chrXII	1001990	1001991	YLR431C	0	-
chrXII	1002324	1002325	YLR432W	0	+
chrXII	1006121	1006122	YLR433C	0	-
chrXII	1006312	1006313	YLR435W	0	+
chrXII	1022288	1022289	YLR442C	0	-
chrXII	1022481	1022482	YLR443W	0	+
chrXII	1027928	1027929	YLR447C	0	-
chrXII	1030812	1030813	YLR449W	0	+
chrXII	1032443	1032444	YLR450W	0	+
chrXII	1036000	1036001	YLR451W	0	+
chrXII	1043858	1043859	YLR454W	0	+
chrXIII	13270	13271	YML130C	0	-
chrXIII	14762	14763	YML129C	0	-
chrXIII	16777	16778	YML128C	0	-
chrXIII	16983	16984	YML127W	0	+
chrXIII	20473	20474	YML126C	0	-
chrXIII	23712	23713	YML124C	0	-
chrXIII	25838	25839	YML123C	0	-
chrXIII	26869	26870	YML121W	0	+
chrXIII	29896	29897	YML120C	0	-
chrXIII	30517	30518	YML119W	0	+
chrXIII	38114	38115	YML116W	0	+
chrXIII	46815	46816	YML111W	0	+
chrXIII	50980	50981	YML110C	0	-
chrXIII	51586	51587	YML109W	0	+
chrXIII	56254	56255	YML107C	0	-
chrXIII	56481	56482	YML106W	0	+
chrXIII	68287	68288	YML102W	0	+
chrXIII	76996	76997	YML099C	0	-
chrXIII	77246	77247	YML098W	0	+
chrXIII	79732	79733	YML097C	0	-
chrXIII	79884	79885	YML096W	0	+
chrXIII	83065	83066	YML093W	0	+
chrXIII	86759	86760	YML092C	0	-
chrXIII	97526	97527	YML086C	0	-
chrXIII	99431	99432	YML085C	0	-
chrXIII	101806	101807	YML082W	0	+
chrXIII	104220	104221	YML081C-A	0	-
chrXIII	104633	104634	YML081W	0	+
chrXIII	115384	115385	YML076C	0	-
chrXIII	118985	118986	YML075C	0	-
chrXIII	121349	121350	YML074C	0	-
chrXIII	129525	129526	YML072C	0	-
chrXIII	133402	133403	YML070W	0	+
chrXIII	135459	135460	YML069W	0	+
chrXIII	140233	140234	YML067C	0	-
chrXIII	142115	142116	YML065W	0	+
chrXIII	159338	159339	YML058W	0	+
chrXIII	160124	160125	YML057W	0	+
chrXIII	164613	164614	YML055W	0	+
chrXIII	164800	164801	YML056C	0	-
chrXIII	169842	169843	YML053C	0	-
chrXIII	170371	170372	YML052W	0	+
chrXIII	171515	171516	YML051W	0	+
chrXIII	178176	178177	YML049C	0	-
chrXIII	178383	178384	YML048W	0	+
chrXIII	181368	181369	YML046W	0	+
chrXIII	204185	204186	YML038C	0	-
chrXIII	209065	209066	YML035C	0	-
chrXIII	209450	209451	YML034W	0	+
chrXIII	213969	213970	YML032C	0	-
chrXIII	214156	214157	YML031W	0	+
chrXIII	216411	216412	YML030W	0	+
chrXIII	217281	217282	YML029W	0	+
chrXIII	220108	220109	YML028W	0	+
chrXIII	228707	228708	YML023C	0	-
chrXIII	228867	228868	YML022W	0	+
chrXIII	230792	230793	YML021C	0	-
chrXIII	230970	230971	YML020W	0	+
chrXIII	233418	233419	YML019W	0	+
chrXIII	243058	243059	YML015C	0	-
chrXIII	243214	243215	YML014W	0	+
chrXIII	247463	247464	YML011C	0	-
chrXIII	247638	247639	YML010W	0	+
chrXIII	253023	253024	YML008C	0	-
chrXIII	253320	253321	YML007C-A	0	-
chrXIII	253698	253699	YML007W	0	+
chrXIII	260235	260236	YML005W	0	+
chrXIII	262702	262703	YML004C	0	-
chrXIII	263494	263495	YML003W	0	+
chrXIII	267080	267081	YML001W	0	+
chrXIII	271470	271471	YMR001C	0	-
chrXIII	272137	272138	YMR002W	0	+
chrXIII	273085	273086	YMR003W	0	+
chrXIII	273956	273957	YMR004W	0	+
chrXIII	275958	275959	YMR005W	0	+
chrXIII	279738	279739	YMR006C	0	-
chrXIII	282767	282768	YMR008C	0	-
chrXIII	284067	284068	YMR009W	0	+
chrXIII	284890	284891	YMR010W	0	+
chrXIII	312227	312228	YMR019W	0	+
[truncated: 885 more rows]

## Sheet: NDR-Promoter
chrI	31187	31188	YAL062W	0	+
chrI	36558	36559	YAL059W	0	+
chrI	37448	37449	YAL058W	0	+
chrI	42190	42191	YAL055W	0	+
chrI	45743	45744	YAL053W	0	+
chrI	54824	54825	YAL048C	0	-
chrI	57516	57517	YAL044W-A	0	+
chrI	67843	67844	YAL040C	0	-
chrI	69580	69581	YAL039C	0	-
chrI	82700	82701	YAL033W	0	+
chrI	92521	92522	YAL029C	0	-
chrI	92853	92854	YAL028W	0	+
chrI	94606	94607	YAL027W	0	+
chrI	101167	101168	YAL025C	0	-
chrI	110445	110446	YAL022C	0	-
chrI	132194	132195	YAL011W	0	+
chrI	135705	135706	YAL010C	0	-
chrI	135812	135813	YAL009W	0	+
chrI	136865	136866	YAL008W	0	+
chrI	141492	141493	YAL005C	0	-
chrI	142152	142153	YAL003W	0	+
chrI	143550	143551	YAL002W	0	+
chrI	151203	151204	YAL001C	0	-
chrI	152214	152215	YAR002W	0	+
chrI	154739	154740	YAR002C-A	0	-
chrI	154950	154951	YAR003W	0	+
chrI	183687	183688	YAR027W	0	+
chrI	184835	184836	YAR028W	0	+
chrI	186996	186997	YAR031W	0	+
chrI	225419	225420	YAR071W	0	+
chrII	21297	21298	YBL104C	0	-
chrII	36765	36766	YBL099W	0	+
chrII	39124	39125	YBL098W	0	+
chrII	44997	44998	YBL093C	0	-
chrII	49509	49510	YBL089W	0	+
chrII	59437	59438	YBL088C	0	-
chrII	71408	71409	YBL082C	0	-
chrII	71551	71552	YBL081W	0	+
chrII	74777	74778	YBL080C	0	-
chrII	75205	75206	YBL079W	0	+
chrII	84268	84269	YBL076C	0	-
chrII	87802	87803	YBL074C	0	-
chrII	89934	89935	YBL071W-A	0	+
chrII	99052	99053	YBL066C	0	-
chrII	110560	110561	YBL059C-A	0	-
chrII	110673	110674	YBL059W	0	+
chrII	117477	117478	YBL054W	0	+
chrII	141215	141216	YBL041W	0	+
chrII	145781	145782	YBL039C	0	-
chrII	146129	146130	YBL038W	0	+
chrII	164888	164889	YBL029C-A	0	-
chrII	184300	184301	YBL019W	0	+
chrII	192427	192428	YBL016W	0	+
chrII	194044	194045	YBL015W	0	+
chrII	206942	206943	YBL010C	0	-
chrII	207151	207152	YBL009W	0	+
chrII	227528	227529	YBL004W	0	+
chrII	245682	245683	YBR004C	0	-
chrII	245870	245871	YBR005W	0	+
chrII	251105	251106	YBR007C	0	-
chrII	254426	254427	YBR008C	0	-
chrII	255722	255723	YBR009C	0	-
chrII	256302	256303	YBR010W	0	+
chrII	266022	266023	YBR013C	0	-
chrII	281324	281325	YBR021W	0	+
chrII	283675	283676	YBR022W	0	+
chrII	291885	291886	YBR025C	0	-
chrII	296101	296102	YBR028C	0	-
chrII	316785	316786	YBR040W	0	+
chrII	326141	326142	YBR044C	0	-
chrII	336940	336941	YBR049C	0	-
chrII	342786	342787	YBR054W	0	+
chrII	347324	347325	YBR055C	0	-
chrII	347753	347754	YBR056W	0	+
chrII	353382	353383	YBR057C	0	-
chrII	356040	356041	YBR058C	0	-
chrII	356624	356625	YBR058C-A	0	-
chrII	365725	365726	YBR061C	0	-
chrII	370750	370751	YBR066C	0	-
chrII	375728	375729	YBR068C	0	-
chrII	378537	378538	YBR069C	0	-
chrII	386280	386281	YBR074W	0	+
chrII	392351	392352	YBR077C	0	-
chrII	392946	392947	YBR078W	0	+
chrII	407233	407234	YBR082C	0	-
chrII	415918	415919	YBR085W	0	+
chrII	423343	423344	YBR086C	0	-
chrII	423753	423754	YBR087W	0	+
chrII	430985	430986	YBR093C	0	-
chrII	431969	431970	YBR094W	0	+
chrII	451994	451995	YBR105C	0	-
chrII	452624	452625	YBR106W	0	+
chrII	458400	458401	YBR109C	0	-
chrII	458656	458657	YBR110W	0	+
chrII	465963	465964	YBR112C	0	-
chrII	467129	467130	YBR114W	0	+
chrII	477648	477649	YBR118W	0	+
chrII	483443	483444	YBR121C	0	-
chrII	490498	490499	YBR126C	0	-
chrII	492885	492886	YBR127C	0	-
chrII	494146	494147	YBR128C	0	-
chrII	504399	504400	YBR133C	0	-
chrII	504753	504754	YBR135W	0	+
chrII	512951	512952	YBR137W	0	+
chrII	535196	535197	YBR146W	0	+
chrII	553236	553237	YBR156C	0	-
chrII	554381	554382	YBR157C	0	-
chrII	556285	556286	YBR158W	0	+
chrII	559946	559947	YBR160W	0	+
chrII	564807	564808	YBR162C	0	-
chrII	565195	565196	YBR162W-A	0	+
chrII	571251	571252	YBR166C	0	-
chrII	571925	571926	YBR167C	0	-
chrII	572243	572244	YBR168W	0	+
chrII	581482	581483	YBR172C	0	-
chrII	583585	583586	YBR176W	0	+
chrII	586192	586193	YBR177C	0	-
chrII	595026	595027	YBR182C	0	-
chrII	595905	595906	YBR183W	0	+
chrII	599977	599978	YBR185C	0	-
chrII	602549	602550	YBR187W	0	+
chrII	604181	604182	YBR188C	0	-
chrII	607501	607502	YBR192W	0	+
chrII	609812	609813	YBR193C	0	-
chrII	609968	609969	YBR194W	0	+
chrII	611874	611875	YBR195C	0	-
chrII	645511	645512	YBR210W	0	+
chrII	653314	653315	YBR215W	0	+
chrII	664743	664744	YBR220C	0	-
chrII	668377	668378	YBR222C	0	-
chrII	670322	670323	YBR223C	0	-
chrII	670491	670492	YBR225W	0	+
chrII	675191	675192	YBR227C	0	-
chrII	675312	675313	YBR228W	0	+
chrII	680087	680088	YBR230C	0	-
chrII	680297	680298	YBR230W-A	0	+
chrII	684957	684958	YBR233W-A	0	+
chrII	691730	691731	YBR236C	0	-
chrII	691924	691925	YBR237W	0	+
chrII	700092	700093	YBR239C	0	-
chrII	707491	707492	YBR244W	0	+
chrII	711384	711385	YBR245C	0	-
chrII	711547	711548	YBR246W	0	+
chrII	714475	714476	YBR247C	0	-
chrII	718083	718084	YBR249C	0	-
chrII	721321	721322	YBR251W	0	+
chrII	722592	722593	YBR252W	0	+
chrII	723208	723209	YBR253W	0	+
chrII	724270	724271	YBR254C	0	-
chrII	724432	724433	YBR255W	0	+
chrII	730194	730195	YBR258C	0	-
chrII	730337	730338	YBR259W	0	+
chrII	734675	734676	YBR260C	0	-
chrII	735554	735555	YBR261C	0	-
chrII	736074	736075	YBR262C	0	-
chrII	736223	736224	YBR263W	0	+
chrII	738406	738407	YBR264C	0	-
chrII	738545	738546	YBR265W	0	+
chrII	747829	747830	YBR272C	0	-
chrII	757219	757220	YBR275C	0	-
chrII	760137	760138	YBR276C	0	-
chrII	760275	760276	YBR278W	0	+
chrII	767654	767655	YBR281C	0	-
chrII	768200	768201	YBR282W	0	+
chrII	770567	770568	YBR283C	0	-
chrII	771226	771227	YBR284W	0	+
chrII	773738	773739	YBR285W	0	+
chrII	784607	784608	YBR291C	0	-
chrII	792831	792832	YBR295W	0	+
chrII	798587	798588	YBR296C	0	-
chrIII	23403	23404	YCL059C	0	-
chrIII	23561	23562	YCL058W-A	0	+
chrIII	35425	35426	YCL052C	0	-
chrIII	35583	35584	YCL051W	0	+
chrIII	38862	38863	YCL050C	0	-
chrIII	40778	40779	YCL049C	0	-
chrIII	44456	44457	YCL047C	0	-
chrIII	48404	48405	YCL044C	0	-
chrIII	50257	50258	YCL043C	0	-
chrIII	50404	50405	YCL042W	0	+
chrIII	50808	50809	YCL040W	0	+
chrIII	58744	58745	YCL037C	0	-
chrIII	58971	58972	YCL036W	0	+
chrIII	63246	63247	YCL033C	0	-
chrIII	63363	63364	YCL032W	0	+
chrIII	68392	68393	YCL030C	0	-
chrIII	95794	95795	YCL016C	0	-
chrIII	96177	96178	YCL014W	0	+
chrIII	101821	101822	YCL012C	0	-
chrIII	104369	104370	YCL010C	0	-
chrIII	106856	106857	YCL008C	0	-
chrIII	106997	106998	YCL005W-A	0	+
chrIII	107974	107975	YCL005W	0	+
chrIII	137705	137706	YCR012W	0	+
chrIII	142193	142194	YCR015C	0	-
chrIII	148600	148601	YCR018C	0	-
chrIII	157206	157207	YCR021C	0	-
chrIII	163257	163258	YCR024C-A	0	-
chrIII	166412	166413	YCR026C	0	-
chrIII	168173	168174	YCR027C	0	-
chrIII	190565	190566	YCR034W	0	+
chrIII	207967	207968	YCR044C	0	-
chrIII	211633	211634	YCR047C	0	-
chrIII	211884	211885	YCR048W	0	+
chrIII	214046	214047	YCR051W	0	+
chrIII	214958	214959	YCR052W	0	+
chrIII	224246	224247	YCR059C	0	-
chrIII	224385	224386	YCR060W	0	+
chrIII	225504	225505	YCR061W	0	+
chrIII	228279	228280	YCR063W	0	+
chrIII	229255	229256	YCR065W	0	+
chrIII	231449	231450	YCR066W	0	+
chrIII	236428	236429	YCR067C	0	-
chrIII	248835	248836	YCR075C	0	-
chrIII	248980	248981	YCR075W-A	0	+
chrIII	250045	250046	YCR076C	0	-
chrIII	259542	259543	YCR083W	0	+
chrIII	262676	262677	YCR084C	0	-
chrIII	263347	263348	YCR086W	0	+
chrIII	272890	272891	YCR090C	0	-
chrIII	293822	293823	YCR097W	0	+
chrIII	298578	298579	YCR098C	0	-
chrIII	303033	303034	YCR101C	0	-
chrIII	310927	310928	YCR106W	0	+
chrIV	1791	1792	YDL248W	0	+
chrIV	20552	20553	YDL241W	0	+
chrIV	30481	30482	YDL238C	0	-
chrIV	30624	30625	YDL237W	0	+
chrIV	42354	42355	YDL231C	0	-
chrIV	42673	42674	YDL230W	0	+
chrIV	44034	44035	YDL229W	0	+
chrIV	68765	68766	YDL217C	0	-
chrIV	77974	77975	YDL213C	0	-
chrIV	78378	78379	YDL212W	0	+
chrIV	87247	87248	YDL209C	0	-
chrIV	87466	87467	YDL208W	0	+
chrIV	98151	98152	YDL203C	0	-
chrIV	98420	98421	YDL202W	0	+
chrIV	99492	99493	YDL201W	0	+
chrIV	106507	106508	YDL197C	0	-
chrIV	107088	107089	YDL195W	0	+
chrIV	126688	126689	YDL185W	0	+
chrIV	133410	133411	YDL182W	0	+
chrIV	138195	138196	YDL179W	0	+
chrIV	139504	139505	YDL178W	0	+
chrIV	164095	164096	YDL166C	0	-
chrIV	164227	164228	YDL165W	0	+
[truncated: 1,813 more rows]
