# Supplementary material for: nucMACC: An MNase-seq pipeline to identify structurally altered nucleosomes in the genome
Source: Sci Adv. 2024 Jul 3;10(27):eadm9740. doi: 10.1126/sciadv.adm9740 (PMC11221511; doi:10.1126/sciadv.adm9740)
Supplement: Supplementary file 2 — Data S1 to S4 [file sciadv.adm9740_data_s1_to_s4.zip › adm9740_data_s4.xlsx]

## Sheet: Legend
Supplemental data 4
nucMACC analysis in H.sapiens
based on Reference genome: GRCh38
bed annotation of genes, which were characterized by an unstable chromatin particle in their promoter upon shH2A.Z
corresponding gene is listed in 4th column

## Sheet: unstable Promoter in shH2A.Z
8	91249306	91394718	ENSG00000147606	.	+
5	140245447	140303083	ENSG00000113068	.	-
13	77535705	77645263	ENSG00000136155	.	+
4	39457354	39458901	ENSG00000163682	.	-
2	24029346	24047391	ENSG00000163026	.	-
19	51571282	51592510	ENSG00000105497	.	+
11	112175531	112193517	ENSG00000197580	.	+
5	147901307	147906538	ENSG00000178776	.	-
4	39459003	39462289	ENSG00000121897	.	+
3	12539971	12545522	ENSG00000225526	.	-
16	27203974	27220859	ENSG00000155666	.	+
1	32108055	32176563	ENSG00000025800	.	+
8	106726106	106752016	ENSG00000164830	.	+
5	169884374	169980448	ENSG00000204767	.	-
16	79593837	79600737	ENSG00000178573	.	-
6	32934635	32941028	ENSG00000242574	.	-
1	154983337	154988132	ENSG00000160688	.	+
7	113117482	113118554	ENSG00000214194	.	-
14	72661875	72894101	ENSG00000205683	.	-
19	57746840	57753444	ENSG00000152443	.	+
19	57411160	57421934	ENSG00000186272	.	+
8	108201215	108248775	ENSG00000104408	.	-
12	85027898	85036251	ENSG00000231738	.	-
17	44708607	44752264	ENSG00000161692	.	+
1	149782688	149812373	ENSG00000203814	.	-
12	85036350	85047286	ENSG00000133640	.	+
6	99397628	99425329	ENSG00000132424	.	-
12	61708272	62192773	ENSG00000198673	.	-
1	243488232	243843236	ENSG00000117020	.	-
6	26020450	26020958	ENSG00000275714	.	+
6	20534480	20559672	ENSG00000145996	.	+
1	186828948	186988981	ENSG00000116711	.	+
7	101218164	101224190	ENSG00000106400	.	+
7	33029230	33040910	ENSG00000122643	.	-
6	27807478	27807929	ENSG00000185130	.	-
5	141412986	141417448	ENSG00000253846	.	+
2	206765646	206791946	ENSG00000118246	.	+
19	39531336	39532843	ENSG00000176401	.	-
9	114666433	114682192	ENSG00000230601	.	-
8	27325551	27459386	ENSG00000120899	.	+
5	141213918	141218979	ENSG00000187372	.	+
12	120438112	120440730	ENSG00000111775	.	+
X	77827641	77899271	ENSG00000102158	.	-
3	93968491	93979884	ENSG00000184500	.	-
6	27838544	27852204	ENSG00000233822	.	+
11	105025507	105035113	ENSG00000137752	.	-
6	32439877	32445046	ENSG00000204287	.	+
3	172517354	172523467	ENSG00000121858	.	-
1	223616897	223665723	ENSG00000203697	.	-
12	56763323	56787790	ENSG00000025423	.	+
5	36256795	36301900	ENSG00000164188	.	-
2	74483100	74491558	ENSG00000115282	.	+
8	67422071	67746378	ENSG00000165078	.	-
1	171314182	171342084	ENSG00000076258	.	+
7	93232365	93257450	ENSG00000004766	.	+
3	39383369	39397351	ENSG00000144659	.	+
11	6616974	6619401	ENSG00000166340	.	-
3	139344040	139351062	ENSG00000175110	.	+
1	152908545	152911886	ENSG00000163207	.	+
11	67428459	67431582	ENSG00000175634	.	+
19	57682006	57686835	ENSG00000204519	.	+
1	86358818	86396283	ENSG00000122417	.	-
11	22622532	22625823	ENSG00000183161	.	-
1	243211212	243255231	ENSG00000143702	.	-
7	23246708	23258048	ENSG00000136235	.	+
19	57849859	57854108	ENSG00000198466	.	+
15	40594271	40645712	ENSG00000137812	.	+
1	44674738	44725565	ENSG00000198520	.	+
1	150508061	150513553	ENSG00000143369	.	+
X	101393272	101407990	ENSG00000102393	.	-
7	130293133	130324180	ENSG00000128510	.	+
7	64524698	64563041	ENSG00000173041	.	-
5	95751318	95822726	ENSG00000173221	.	-
11	3358102	3379181	ENSG00000005801	.	-
2	74474101	74482996	ENSG00000135637	.	-
8	33512310	33513119	ENSG00000129696	.	-
3	4493344	4847506	ENSG00000150995	.	+
1	84301655	84304278	ENSG00000203943	.	+
9	27560500	27573866	ENSG00000147894	.	-
6	150020129	150025532	ENSG00000155918	.	-
4	112637455	112657592	ENSG00000174720	.	+
17	13011692	13018065	ENSG00000006744	.	-
7	93102248	93117962	ENSG00000205413	.	-
11	119096522	119101831	ENSG00000172269	.	-
13	52012390	52054316	ENSG00000253710	.	+
11	102789918	102798160	ENSG00000196611	.	-
22	41621349	41664039	ENSG00000196419	.	+
14	39114284	39136973	ENSG00000092208	.	+
13	30456703	30465936	ENSG00000189403	.	-
6	75084325	75206053	ENSG00000111799	.	-
1	78649830	78664073	ENSG00000137965	.	+
4	103086500	103099829	ENSG00000164039	.	-
8	85220586	85250797	ENSG00000185015	.	+
X	149541011	149548331	ENSG00000197620	.	+
22	38780717	38794198	ENSG00000100246	.	-
10	66926035	67101551	ENSG00000198739	.	+
5	141957780	141958812	ENSG00000113555	.	-
X	134807216	134809557	ENSG00000156500	.	+
17	35445447	35448785	ENSG00000154760	.	-
19	37190072	37210505	ENSG00000245680	.	-
15	76188554	76311475	ENSG00000140374	.	-
19	6737924	6751500	ENSG00000125733	.	+
10	46006411	46030607	ENSG00000266412	.	-
19	37156330	37210512	ENSG00000267360	.	-
6	27133042	27133535	ENSG00000196787	.	+
6	26196039	26199293	ENSG00000282988	.	-
6	26198783	26199293	ENSG00000196866	.	-
11	118544542	118566035	ENSG00000118096	.	-
13	75760452	75804302	ENSG00000136153	.	+
5	55851356	55922850	ENSG00000164509	.	+
5	108747840	108832924	ENSG00000151422	.	+
19	57435324	57447101	ENSG00000186230	.	+
3	113493215	113515187	ENSG00000163611	.	-
1	33081103	33093400	ENSG00000142920	.	+
3	179148113	179198888	ENSG00000121879	.	+
17	64498256	64507536	ENSG00000108654	.	-
1	202878281	202889149	ENSG00000183155	.	-
22	37944512	37953601	ENSG00000128346	.	-
18	58221534	58396578	ENSG00000049759	.	+
14	67819778	68478051	ENSG00000182185	.	+
4	7430284	7434930	ENSG00000178597	.	-
17	37626825	37643433	ENSG00000278053	.	-
22	37953710	37967560	ENSG00000100142	.	+
6	27814301	27814777	ENSG00000276368	.	-
11	95790460	95832691	ENSG00000166037	.	+
19	40242583	40285536	ENSG00000105221	.	-
1	33021606	33080996	ENSG00000004455	.	-
11	75399514	75404855	ENSG00000149273	.	+
6	149916877	149923121	ENSG00000203722	.	-
4	151703341	151760985	ENSG00000059691	.	-
19	12679943	12681853	ENSG00000095059	.	-
10	38094336	38124625	ENSG00000075407	.	+
14	20313636	20333282	ENSG00000100814	.	-
9	128685082	128694734	ENSG00000119335	.	+
1	214603194	214615190	ENSG00000117724	.	+
10	97265379	97292637	ENSG00000213390	.	-
10	97153045	97292637	ENSG00000269891	.	-
12	68325004	68332324	ENSG00000111554	.	-
2	30722770	30807446	ENSG00000162949	.	-
8	80485618	80519804	ENSG00000205189	.	+
1	155235015	155241231	ENSG00000177628	.	-
19	37147437	37172741	ENSG00000196967	.	-
6	26383095	26394874	ENSG00000124508	.	+
11	57761831	57818387	ENSG00000198561	.	+
3	143265221	143848468	ENSG00000181804	.	-
1	111290861	111320557	ENSG00000134216	.	+
4	129096151	129116637	ENSG00000151470	.	+
14	73275106	73458617	ENSG00000133961	.	-
5	141182402	141184269	ENSG00000272674	.	+
8	38386475	38409527	ENSG00000165046	.	+
20	45857613	45879122	ENSG00000132801	.	+
5	95522087	95554977	ENSG00000198677	.	-
1	227563542	227677443	ENSG00000181450	.	+
1	89106131	89126114	ENSG00000162645	.	-
1	181034021	181051273	ENSG00000153029	.	+
1	36417905	36450451	ENSG00000116885	.	-
5	179618204	179623698	ENSG00000169045	.	-
6	27837879	27838375	ENSG00000275221	.	-
10	86668506	86733001	ENSG00000122367	.	+
16	19067613	19080095	ENSG00000167186	.	+
3	170149133	170181723	ENSG00000173889	.	-
4	139453231	139454285	ENSG00000172007	.	+
14	79279338	79862478	ENSG00000021645	.	+
12	101280127	101291427	ENSG00000120800	.	+
6	145917112	145964423	ENSG00000146414	.	-
8	73945429	73972307	ENSG00000154582	.	-
6	26365197	26378312	ENSG00000186470	.	+
3	119527463	119559556	ENSG00000121594	.	-
6	27815021	27815489	ENSG00000273703	.	+
19	57682044	57747072	ENSG00000269026	.	+
6	26402257	26405953	ENSG00000026950	.	+
4	188098628	188105593	ENSG00000179046	.	-
12	121003891	121016487	ENSG00000157895	.	-
19	12668070	12681834	ENSG00000285589	.	-
11	105041658	105045307	ENSG00000204397	.	-
8	66628486	66667231	ENSG00000175073	.	-
3	179604840	179624267	ENSG00000136521	.	+
14	49583576	49586380	ENSG00000213741	.	-
4	83453719	83455855	ENSG00000163312	.	-
11	72293302	72434607	ENSG00000162129	.	-
16	31459993	31462323	ENSG00000140691	.	+
1	46798997	46814759	ENSG00000142973	.	+
3	121431430	121545988	ENSG00000051341	.	-
3	179562958	179570241	ENSG00000136518	.	+
8	11331011	11332360	ENSG00000177710	.	+
5	97107483	97142753	ENSG00000145721	.	-
12	113816741	113966306	ENSG00000122965	.	-
2	86503429	86563443	ENSG00000115561	.	-
1	234373467	234384048	ENSG00000168275	.	+
12	112406628	112409593	ENSG00000089009	.	-
X	103676553	103686709	ENSG00000123562	.	-
7	93972494	94004329	ENSG00000105829	.	-
16	66961244	66975096	ENSG00000172828	.	+
16	70251982	70289580	ENSG00000090861	.	-
15	90966189	91022566	ENSG00000284946	.	-
17	44141905	44162476	ENSG00000125319	.	+
19	51927146	51936125	ENSG00000176024	.	+
11	124895860	124898500	ENSG00000154133	.	-
15	80072590	80120802	ENSG00000086666	.	+
4	499236	539528	ENSG00000174227	.	+
X	101009349	101052054	ENSG00000188917	.	-
3	120742761	120751056	ENSG00000153767	.	+
2	130338257	130342699	ENSG00000136710	.	-
2	187387398	187448253	ENSG00000064989	.	-
X	149477103	149540926	ENSG00000241489	.	-
17	40035321	40054416	ENSG00000008838	.	-
4	140373473	140381575	ENSG00000153130	.	+
8	73972436	73979134	ENSG00000175606	.	+
9	133459977	133470848	ENSG00000160325	.	+
6	112086813	112087529	ENSG00000074935	.	-
3	100709352	100748964	ENSG00000114354	.	+
1	171781681	171797717	ENSG00000010165	.	+
3	111592899	111595346	ENSG00000177494	.	-
6	49463369	49493107	ENSG00000031691	.	+
5	150695693	150701014	ENSG00000086589	.	-
1	161041606	161045939	ENSG00000158773	.	-
1	15945845	15976104	ENSG00000116809	.	-
6	26124144	26139116	ENSG00000180573	.	+
1	99747594	99766631	ENSG00000156869	.	-
17	21126954	21191266	ENSG00000109016	.	+
22	40177924	40335808	ENSG00000100354	.	+
19	9324221	9342134	ENSG00000188321	.	+
12	6904790	6914194	ENSG00000010626	.	+
19	13109644	13116702	ENSG00000104907	.	-
8	109334350	109344599	ENSG00000120533	.	+
14	92703838	92748645	ENSG00000100600	.	-
8	18210133	18222098	ENSG00000171428	.	+
5	38445539	38464556	ENSG00000164318	.	+
6	112087637	112100895	ENSG00000203778	.	+
6	32178404	32180793	ENSG00000204308	.	+
15	78266180	78280684	ENSG00000140403	.	+
X	48802549	48806445	ENSG00000094631	.	+
5	140645284	140647630	ENSG00000131495	.	-
16	70289662	70329424	ENSG00000157349	.	+
10	99782704	99799215	ENSG00000023839	.	+
19	9324223	9379175	ENSG00000270011	.	+
2	38743600	38751415	ENSG00000115875	.	-
11	66593152	66605912	ENSG00000173992	.	+
2	230045656	230068907	ENSG00000163053	.	-
3	101724654	101765978	ENSG00000182504	.	+
19	17337516	17338451	ENSG00000130299	.	+
1	52372828	52404423	ENSG00000085840	.	-
3	130678933	130746829	ENSG00000196455	.	-
6	29555514	29559732	ENSG00000213886	.	-
1	212950540	212991585	ENSG00000143494	.	+
1	150067292	150145326	ENSG00000136631	.	+
20	1479133	1491453	ENSG00000196209	.	-
6	133987580	134052624	ENSG00000146411	.	-
3	179604806	179784179	ENSG00000288698	.	+
12	116738290	116853631	ENSG00000135119	.	+
6	52750086	52763475	ENSG00000244067	.	-
5	154941101	154969411	ENSG00000082515	.	+
6	149942013	149949235	ENSG00000131015	.	+
7	54752249	54759246	ENSG00000132432	.	-
13	49247940	49267525	ENSG00000102543	.	+
19	41576178	41586840	ENSG00000007129	.	+
1	85062311	85133138	ENSG00000162643	.	+
19	57910084	57916577	ENSG00000173480	.	-
19	37739945	37779563	ENSG00000189144	.	-
4	83455982	83461423	ENSG00000163319	.	+
19	54102727	54106961	ENSG00000170906	.	+
10	94938657	94943266	ENSG00000138109	.	+
19	7619524	7629545	ENSG00000076924	.	-
6	159790466	159798429	ENSG00000112110	.	+
2	667972	677406	ENSG00000151353	.	-
4	41990501	42086369	ENSG00000014824	.	+
19	5785139	5791163	ENSG00000141994	.	-
1	150600850	150629566	ENSG00000143420	.	-
1	169921330	170074738	ENSG00000075945	.	-
15	82986209	82991057	ENSG00000169612	.	+
X	85969086	86047539	ENSG00000188419	.	-
2	149586888	149587726	ENSG00000168288	.	-
12	54028439	54030823	ENSG00000197757	.	+
7	150567395	150572533	ENSG00000133574	.	+
2	32277903	32316594	ENSG00000119820	.	+
17	47831669	47837719	ENSG00000141294	.	+
1	25222964	25232486	ENSG00000117614	.	-
X	100627107	100636806	ENSG00000000003	.	-
7	77122433	77254567	ENSG00000135205	.	+
16	20764013	20797581	ENSG00000005187	.	+
8	10896044	11201833	ENSG00000171044	.	-
5	132073788	132076170	ENSG00000164400	.	+
19	16719846	16817953	ENSG00000188039	.	+
6	49430359	49463253	ENSG00000146085	.	-
4	109912888	110013755	ENSG00000138798	.	+
X	119538148	119565373	ENSG00000018610	.	-
1	211658656	211675630	ENSG00000117650	.	-
19	41433439	41439896	ENSG00000105341	.	-
6	126340173	126348608	ENSG00000203760	.	+
11	5572288	5624894	ENSG00000239920	.	-
5	95555100	95605102	ENSG00000164291	.	+
10	4963414	4983283	ENSG00000187134	.	+
1	32621829	32650525	ENSG00000176261	.	-
11	94970963	94973546	ENSG00000150316	.	-
1	51403428	51422104	ENSG00000085832	.	-
5	141639301	141651418	ENSG00000197948	.	-
12	100473950	100563867	ENSG00000012504	.	+
12	95217745	95257181	ENSG00000028203	.	+
11	31432492	31509645	ENSG00000148950	.	-
11	31509761	31719957	ENSG00000109911	.	+
X	100644194	100665547	ENSG00000102359	.	+
6	33316468	33317941	ENSG00000236104	.	-
3	185363135	185489094	ENSG00000073803	.	+
2	88690176	88691464	ENSG00000172071	.	-
17	49404071	49414858	ENSG00000167085	.	-
3	10115674	10127190	ENSG00000254999	.	+
6	27893424	27893891	ENSG00000274641	.	+
10	89392622	89406487	ENSG00000185745	.	+
7	10939212	10940135	ENSG00000189043	.	-
16	77190834	77194360	ENSG00000103111	.	+
3	160677159	160678448	ENSG00000179674	.	+
1	113979490	113982254	ENSG00000116774	.	+
1	167721191	167722014	ENSG00000197965	.	+
3	44648731	44660791	ENSG00000169981	.	+
7	27141051	27143681	ENSG00000106004	.	-
5	140700446	140706686	ENSG00000146007	.	+
2	218658763	218661217	ENSG00000074582	.	+
19	9140414	9163415	ENSG00000130803	.	+
3	19894490	19934214	ENSG00000163576	.	-
2	219146706	219160865	ENSG00000187736	.	-
5	110739040	110762264	ENSG00000164209	.	+
5	148268793	148286255	ENSG00000214510	.	+
5	178859952	178885020	ENSG00000178338	.	+
5	122129545	122153569	ENSG00000164185	.	+
3	66998306	67008840	ENSG00000163376	.	+
2	38751533	38781965	ENSG00000152147	.	+
3	183987770	184017916	ENSG00000114770	.	-
1	24357004	24413725	ENSG00000001460	.	-
2	66435124	66573869	ENSG00000143995	.	+
4	24807995	24980148	ENSG00000181982	.	-
7	123541029	123557904	ENSG00000128609	.	-
4	17614663	17628170	ENSG00000118579	.	+
19	23762994	23809513	ENSG00000288920	.	+
17	8209997	8210600	ENSG00000178999	.	-
1	31297007	31364936	ENSG00000121766	.	+
12	100200810	100207921	ENSG00000075089	.	+
1	45493865	45500079	ENSG00000280670	.	-
3	151294085	151316820	ENSG00000138271	.	-
1	143902386	143905966	ENSG00000273213	.	-
1	111754831	111768990	ENSG00000064703	.	+
14	21209135	21269494	ENSG00000092199	.	-
12	3808860	3873370	ENSG00000111224	.	-
19	20923221	20948915	ENSG00000105750	.	+
19	43827377	43848809	ENSG00000167637	.	+
3	149813227	149960833	ENSG00000082996	.	+
8	109240918	109334087	ENSG00000120526	.	-
11	5625000	5644398	ENSG00000258659	.	+
2	183124411	183161244	ENSG00000163002	.	+
17	48107548	48121808	ENSG00000002919	.	+
9	92846068	92878022	ENSG00000127081	.	-
3	172039577	172401669	ENSG00000075420	.	+
15	82864212	82986120	ENSG00000103942	.	-
19	21294542	21329382	ENSG00000182141	.	-
17	17972861	18016889	ENSG00000171962	.	+
2	218959665	218962155	ENSG00000171450	.	+
3	43598581	43691594	ENSG00000160746	.	-
5	110666767	110738918	ENSG00000186952	.	-
17	35243070	35266360	ENSG00000166750	.	+
3	45689055	45709648	ENSG00000211456	.	+
8	6870591	6877936	ENSG00000164825	.	-
5	10250308	10255030	ENSG00000150753	.	+
11	57712611	57739212	ENSG00000213593	.	+
21	34821278	34888690	ENSG00000159216	.	-
8	61625909	61689812	ENSG00000198363	.	-
1	151364307	151372707	ENSG00000143416	.	-
20	35433346	35454746	ENSG00000125965	.	-
3	189789658	189897276	ENSG00000073282	.	+
4	148078764	148442520	ENSG00000151623	.	-
4	138164096	138242349	ENSG00000151012	.	-
11	14457511	14499811	ENSG00000129083	.	-
1	161258744	161285450	ENSG00000248485	.	+
2	201260499	201287709	ENSG00000064012	.	+
6	70566929	70589569	ENSG00000154079	.	+
4	99139142	99144297	ENSG00000198099	.	-
1	32222404	32231333	ENSG00000084623	.	+
8	119873716	120050044	ENSG00000155792	.	+
11	66590175	66593063	ENSG00000182791	.	-
12	98593685	98606367	ENSG00000075415	.	+
10	95663413	95693989	ENSG00000119977	.	-
16	21953402	21962510	ENSG00000140740	.	+
5	157269374	157271576	ENSG00000055163	.	+
2	179944875	180007297	ENSG00000163510	.	-
2	19896642	19901956	ENSG00000183891	.	-
1	179104047	179143089	ENSG00000143322	.	-
2	177232276	177263454	ENSG00000116044	.	-
11	18615772	18634791	ENSG00000179119	.	-
2	135269066	135531199	ENSG00000121988	.	-
19	15380049	15419121	ENSG00000011243	.	-
3	181711924	181714436	ENSG00000181449	.	+
12	93677374	93846527	ENSG00000169372	.	+
22	26506773	26512460	ENSG00000100109	.	-
12	49106588	49110900	ENSG00000139636	.	-
14	94110761	94116693	ENSG00000165949	.	+
20	33707488	33720310	ENSG00000101417	.	-
1	153373710	153375621	ENSG00000163221	.	-
15	100262388	100342005	ENSG00000140470	.	-
12	110910818	110921443	ENSG00000111245	.	-
20	57351273	57378099	ENSG00000101146	.	+
22	42058333	42070812	ENSG00000198951	.	-
3	167478683	167653942	ENSG00000174776	.	-
12	21526295	21532947	ENSG00000134548	.	+
12	122520977	122526949	ENSG00000111011	.	-
1	169795078	169821719	ENSG00000000460	.	+
1	169793141	169794963	ENSG00000171806	.	-
14	94026377	94039411	ENSG00000089723	.	+
3	14125051	14143680	ENSG00000170876	.	+
6	36676489	36687337	ENSG00000124762	.	+
4	44706411	44726588	ENSG00000163281	.	-
1	201134771	201154494	ENSG00000116857	.	-
11	112067797	112073980	ENSG00000150773	.	-
16	87952246	87952748	ENSG00000172530	.	+
20	57561079	57566367	ENSG00000124253	.	+
4	38798685	38856817	ENSG00000174125	.	-
4	38822896	38856817	ENSG00000174130	.	-
11	68030616	68033730	ENSG00000110717	.	+
1	151198553	151216000	ENSG00000143398	.	+
1	220062810	220089769	ENSG00000162813	.	-
1	180632021	180890279	ENSG00000143324	.	+
2	151357591	151380046	ENSG00000123610	.	+
12	14947876	14961266	ENSG00000111348	.	-
7	38725554	38909174	ENSG00000006715	.	-
5	115831719	115841544	ENSG00000145782	.	-
6	25962801	25991231	ENSG00000112343	.	+
7	13974863	13989639	ENSG00000006468	.	-
2	241140573	241149449	ENSG00000115687	.	-
2	165239401	165315604	ENSG00000136531	.	+
15	74848603	74873040	ENSG00000140497	.	-
5	171387817	171410887	ENSG00000181163	.	+
11	57712596	57818336	ENSG00000288534	.	+
4	439987	499102	ENSG00000182903	.	-
2	32628095	32820995	ENSG00000018699	.	+
11	93148314	93197455	ENSG00000180773	.	-
10	38094367	38360098	ENSG00000283930	.	+
17	35587321	35726413	ENSG00000006125	.	+
8	28093111	28189992	ENSG00000134014	.	+
4	174636919	174829247	ENSG00000145451	.	-
1	39678647	39691433	ENSG00000116983	.	-
2	218710834	218755416	ENSG00000135912	.	+
6	3118375	3153195	ENSG00000137274	.	+
4	94207610	94291290	ENSG00000163104	.	+
19	57876764	57916591	ENSG00000269476	.	-
5	178204532	178211163	ENSG00000197451	.	+
X	47217859	47222380	ENSG00000102225	.	+
1	153390031	153391073	ENSG00000143546	.	-
1	147175350	147243050	ENSG00000131781	.	-
2	162310146	162318684	ENSG00000115267	.	-
14	59510429	59576775	ENSG00000151838	.	-
5	86617940	86620962	ENSG00000127184	.	+
17	45061678	45105986	ENSG00000136448	.	+
3	49412211	49413426	ENSG00000145022	.	+
15	100576574	100602150	ENSG00000140471	.	-
3	49100607	49104752	ENSG00000172053	.	-
4	127917851	127965142	ENSG00000164073	.	-
X	119920671	119943751	ENSG00000101882	.	-
9	96755864	96778056	ENSG00000081386	.	-
11	86302210	86345638	ENSG00000149196	.	+
11	112143252	112164074	ENSG00000150782	.	-
19	10832984	10835632	ENSG00000099203	.	-
3	113361900	113515151	ENSG00000285943	.	-
19	24087159	24129961	ENSG00000213096	.	+
17	59112090	59155174	ENSG00000182628	.	-
X	75274126	75293514	ENSG00000094841	.	+
16	69105652	69117660	ENSG00000103044	.	+
10	118310719	118342315	ENSG00000165669	.	-
8	129871426	129939806	ENSG00000153310	.	-
1	236795259	236900656	ENSG00000116984	.	+
14	22766718	22771730	ENSG00000155463	.	+
X	136169675	136208570	ENSG00000022267	.	+
7	128862855	128865847	ENSG00000128524	.	+
17	78187400	78197560	ENSG00000183077	.	+
10	15778173	15860507	ENSG00000148481	.	-
16	75620768	75623259	ENSG00000065457	.	-
17	40936741	40937577	ENSG00000108244	.	-
3	156676663	156705120	ENSG00000163659	.	+
19	57527324	57540763	ENSG00000121406	.	+
16	89217702	89237141	ENSG00000170100	.	+
11	112074085	112084134	ENSG00000150776	.	+
7	134779649	134962389	ENSG00000122786	.	+
17	75849356	75855337	ENSG00000132471	.	-
2	210431248	210476739	ENSG00000115365	.	-
5	73446265	73448777	ENSG00000251493	.	-
11	95783064	95790409	ENSG00000077458	.	-
15	90998672	91022594	ENSG00000184056	.	-
19	17215397	17219819	ENSG00000053501	.	+
1	231241211	231277973	ENSG00000116906	.	+
4	47847239	47914583	ENSG00000170448	.	-
2	210477681	210678142	ENSG00000021826	.	+
4	75514488	75522050	ENSG00000174796	.	+
3	155826532	155854416	ENSG00000169359	.	-
18	9475008	9538114	ENSG00000017797	.	+
1	110378943	110391022	ENSG00000168679	.	-
6	28124608	28130082	ENSG00000196812	.	+
6	111259338	111280005	ENSG00000173214	.	+
7	150685726	150689702	ENSG00000106560	.	+
2	150474874	150487729	ENSG00000115963	.	-
1	159951491	159954237	ENSG00000162723	.	-
4	140524181	140525533	ENSG00000179387	.	+
12	6850198	6851292	ENSG00000111665	.	-
19	57813058	57814913	ENSG00000178935	.	-
3	49373239	49412097	ENSG00000067560	.	-
3	69762723	69949083	ENSG00000187098	.	+
5	69493551	69555275	ENSG00000197822	.	+
19	21505601	21540668	ENSG00000197013	.	+
2	216498843	216501460	ENSG00000197756	.	+
12	49064701	49070025	ENSG00000167550	.	-
1	100133162	100150496	ENSG00000122435	.	+
19	4247079	4269088	ENSG00000105248	.	+
12	56470953	56488397	ENSG00000135423	.	-
12	52948483	52949831	ENSG00000170421	.	-
1	236524580	236548796	ENSG00000116977	.	+
14	39175182	39179246	ENSG00000100941	.	+
7	134549109	134579869	ENSG00000227471	.	+
5	134286437	134371047	ENSG00000006837	.	-
17	47823271	47831541	ENSG00000159111	.	-
4	189940871	189963192	ENSG00000109536	.	+
3	11272442	11304549	ENSG00000197548	.	+
X	103252994	103255155	ENSG00000180964	.	-
1	201739867	201826969	ENSG00000134369	.	+
1	178341470	178484147	ENSG00000075391	.	+
5	181236936	181241639	ENSG00000204628	.	-
5	134371183	134390573	ENSG00000119048	.	+
1	235166894	235328219	ENSG00000054267	.	-
X	120427826	120469365	ENSG00000005893	.	-
19	23914885	23934484	ENSG00000213967	.	+
3	52260444	52288020	ENSG00000164091	.	-
8	124450819	124453026	ENSG00000183665	.	+
18	35260642	35290197	ENSG00000186814	.	-
12	6924462	6942321	ENSG00000111676	.	+
17	38752772	38764225	ENSG00000277791	.	+
3	98515482	98523018	ENSG00000080822	.	-
8	79918939	80029912	ENSG00000147586	.	-
4	69841211	69860145	ENSG00000109193	.	-
2	189661384	189670757	ENSG00000138381	.	+
11	78436022	78574778	ENSG00000137513	.	-
19	36850929	36913029	ENSG00000251247	.	+
5	51383447	51394730	ENSG00000016082	.	+
14	58298554	58373876	ENSG00000032219	.	+
6	31945974	31947120	ENSG00000243649	.	+
6	28241696	28252269	ENSG00000187626	.	-
1	204516405	204554201	ENSG00000198625	.	+
3	194670062	194672463	ENSG00000041802	.	-
7	65373798	65401135	ENSG00000146757	.	+
1	160739246	160754821	ENSG00000026751	.	+
6	149889094	149890901	ENSG00000164520	.	-
2	37196522	37202692	ENSG00000218739	.	+
18	50799149	50820064	ENSG00000134042	.	-
19	36818321	36850787	ENSG00000197863	.	-
19	57571565	57578911	ENSG00000083817	.	-
7	16091219	16420697	ENSG00000214960	.	-
19	37699819	37719723	ENSG00000198182	.	-
7	100113400	100119567	ENSG00000106290	.	-
19	19305645	19320470	ENSG00000105705	.	-
1	156193931	156212795	ENSG00000160785	.	+
6	44247100	44253883	ENSG00000096384	.	+
9	122818096	122828588	ENSG00000136940	.	-
1	100210542	100249820	ENSG00000137992	.	-
8	116644832	116766255	ENSG00000147677	.	-
2	65316733	65366752	ENSG00000198369	.	-
2	165757046	165794659	ENSG00000115339	.	-
6	29723339	29726525	ENSG00000204642	.	+
15	44665731	44711323	ENSG00000229474	.	-
6	32937363	32953122	ENSG00000248993	.	-
8	12945641	13031503	ENSG00000250305	.	+
11	7987336	8001852	ENSG00000175390	.	+
1	5879504	5992473	ENSG00000131697	.	-
1	147243139	147295689	ENSG00000131778	.	+
7	100119633	100125508	ENSG00000166997	.	+
12	120578763	120581402	ENSG00000167272	.	-
4	75482341	75514403	ENSG00000163743	.	-
6	28327447	28335451	ENSG00000235109	.	-
2	241149575	241169856	ENSG00000115685	.	+
3	10141777	10153667	ENSG00000134086	.	+
1	28603095	28648291	ENSG00000120656	.	-
19	16197910	16234784	ENSG00000072958	.	+
7	113080246	113087755	ENSG00000164604	.	-
1	43650148	43705518	ENSG00000066135	.	+
1	43650148	43931014	ENSG00000284989	.	+
1	167529116	167553805	ENSG00000143162	.	-
5	103120389	103202347	ENSG00000145725	.	+
1	161364732	161367876	ENSG00000188931	.	-
10	114938194	114977676	ENSG00000165832	.	+
16	48244299	48357349	ENSG00000102910	.	+
11	65712050	65713319	ENSG00000172977	.	+
14	24115175	24115685	ENSG00000100897	.	+
1	25982364	25998117	ENSG00000158006	.	-
5	154834887	154850613	ENSG00000170271	.	-
5	37379284	37697907	ENSG00000082068	.	+
1	231224254	231241090	ENSG00000143633	.	-
5	35065088	35118122	ENSG00000113494	.	-
7	102813232	103074568	ENSG00000161040	.	-
12	109573792	109597236	ENSG00000110921	.	+
6	26045383	26045869	ENSG00000287080	.	+
12	48149429	48157520	ENSG00000177981	.	-
6	170554301	170566957	ENSG00000112592	.	+
19	41389986	41397362	ENSG00000077348	.	-
17	4143701	4187310	ENSG00000167740	.	+
10	124397302	124418923	ENSG00000065154	.	-
22	29767373	29770027	ENSG00000184076	.	+
16	31064649	31074184	ENSG00000167394	.	-
1	173868081	173886636	ENSG00000185278	.	+
6	42564028	42693505	ENSG00000024048	.	+
3	160381604	160399520	ENSG00000068885	.	-
12	82352302	82358387	ENSG00000133773	.	-
6	26251613	26252075	ENSG00000275713	.	+
11	102770501	102780628	ENSG00000166670	.	-
2	71182737	71227103	ENSG00000124374	.	-
6	49785659	49787285	ENSG00000170950	.	-
17	76136332	76141245	ENSG00000129654	.	-
12	55743121	55757264	ENSG00000135414	.	+
9	117704191	117715775	ENSG00000136869	.	+
5	123381755	123423531	ENSG00000168944	.	-
6	27890314	27890826	ENSG00000197153	.	-
1	150926262	150941377	ENSG00000143379	.	+
8	96230714	96235546	ENSG00000156467	.	-
8	101686542	102124907	ENSG00000104490	.	-
7	141006168	141014966	ENSG00000090263	.	-
15	44711486	44717765	ENSG00000166710	.	+
5	157161845	157166264	ENSG00000170613	.	-
20	37159000	37178966	ENSG00000101353	.	-
1	5992638	6101188	ENSG00000069424	.	+
2	187496880	187554351	ENSG00000003436	.	-
16	10386060	10482118	ENSG00000166669	.	+
6	161129966	161274061	ENSG00000026652	.	-
2	6849904	6866511	ENSG00000134326	.	-
1	71065718	71081289	ENSG00000132485	.	-
7	88270891	88306894	ENSG00000127954	.	-
X	111511644	111522399	ENSG00000260802	.	+
5	173607144	173616650	ENSG00000145919	.	-
12	40692438	41072415	ENSG00000018236	.	+
19	21397118	21423040	ENSG00000196268	.	+
1	32216729	32222319	ENSG00000160055	.	-
3	114687225	115147265	ENSG00000181722	.	-
11	118401458	118409828	ENSG00000167283	.	+
20	18587941	18766644	ENSG00000125821	.	+
17	36486628	36495823	ENSG00000273611	.	+
1	28210159	28233004	ENSG00000126698	.	-
1	153357853	153361023	ENSG00000163220	.	+
9	129175551	129178261	ENSG00000188483	.	-
2	219498864	219506964	ENSG00000144591	.	+
7	23182023	23201006	ENSG00000136243	.	+
3	160399637	160402867	ENSG00000113810	.	+
12	52487175	52493257	ENSG00000205420	.	-
16	18551472	18562176	ENSG00000185164	.	-
8	71197432	71356678	ENSG00000104313	.	-
6	33572551	33580276	ENSG00000030110	.	-
6	63572548	63583436	ENSG00000285976	.	+
4	38775265	38782989	ENSG00000174123	.	-
X	48346426	48356703	ENSG00000165584	.	-
19	13116861	13135704	ENSG00000160877	.	+
10	68721011	68742408	ENSG00000060339	.	+
1	109411952	109426427	ENSG00000143106	.	-
3	113897491	113915782	ENSG00000178075	.	+
12	14800999	14803476	ENSG00000084463	.	-
6	56457986	56642996	ENSG00000151914	.	-
5	115841591	115870131	ENSG00000177879	.	+
1	159010009	159055148	ENSG00000163565	.	+
14	24082653	24115010	ENSG00000129535	.	-
14	21057821	21058455	ENSG00000173431	.	+
1	222569536	222589886	ENSG00000143498	.	-
1	23691741	23696417	ENSG00000142676	.	+
14	72926450	72959121	ENSG00000119599	.	+
21	42371889	42395943	ENSG00000160183	.	-
5	176383980	176388927	ENSG00000048162	.	-
1	42846572	42852473	ENSG00000164011	.	+
1	161225938	161230744	ENSG00000158882	.	+
10	87020293	87024730	ENSG00000188100	.	+
8	133284248	133298071	ENSG00000104419	.	-
2	156325099	156331965	ENSG00000153234	.	-
17	28924048	28951606	ENSG00000109118	.	-
9	5231418	5235304	ENSG00000120211	.	+
12	8940360	8949645	ENSG00000003056	.	-
11	125893484	125903206	ENSG00000110060	.	-
1	181088699	181092900	ENSG00000162783	.	+
17	43171201	43209993	ENSG00000188554	.	+
15	101281513	101295282	ENSG00000131876	.	-
12	6944121	6945996	ENSG00000111678	.	+
17	7574258	7578616	ENSG00000161960	.	+
2	162318839	162356834	ENSG00000115271	.	+
2	31334320	31414742	ENSG00000158125	.	-
12	14803676	14906586	ENSG00000182993	.	+
